# Supplementary material for: Analysis of the transcriptome data in Litopenaeus vannamei reveals the immune basis and predicts the hub regulation-genes in response to high-pH stress
Source: PLoS One. 2018 Dec 5;13(12):e0207771. doi: 10.1371/journal.pone.0207771 (PMC6281221; doi:10.1371/journal.pone.0207771)
Supplement: S1 File — (TXT) [file pone.0207771.s001.txt]

Article Title: Analysis of the transcriptome data in Litopenaeus vannamei reveals the immune basis and predicts the hub regulation-genes in response to high-pH stress

Authors: Wen Huang 1,3, Hongmei Li 1,2, Chuhang Cheng 1,2, Chunhua Ren 1,3, Ting Chen 1,3, Xiao Jiang 1,3, Peng Luo 1,*, Chaoqun Hu 1,2,3,*

Affiliations: 1. CAS Key Laboratory of Tropical Marine Bio-resources and Ecology (LMB); Guangdong Provincial Key Laboratory of Applied Marine Biology (LAMB), South China Sea Institute of Oceanology, Chinese Academy of Sciences, Guangzhou, China
2. University of Chinese Academy of Sciences, Beijing, China
3. South China Sea Bio-Resource Exploitation and Utilization Collaborative Innovation Center, Guangzhou, China

Supporting information captions: S1 File. The complete nucleotide sequences of each Unigene.

Unigene Sequences:
>CL1.Contig1_All
GTCTGTCTGTCTGTCTGTCTGTCTCTGTCTCTGTCTCACTCTCTGTCCCT
GTCTGTCTGTCCCTTTCTCTCCCTCCCCTCCTCTGCCTCGTACATCCAAT
CTCCCAGGATCCCGTCTCTTTATGCACAACATTATCGCATTATCTCGCTT
CCCTTACGTCACTTGTTCGACCGACCATTCCGTCTCATTTACGCGACATT
CCCGTCTTTCTCCTCCTCCTCTTCCCCCTTTCTTCTTTTGCTTCTGCTCC
TCT
>CL1.Contig2_All
GGAGCAGAAGCAAAAGAAGAAATGGGGAAGAGAAGGAGGAGGAGAAAGAC
GGGAATGTCGCGTAAATGAGACGGAATGGTCGGTCGGACAAGTGACGTAA
GGGAAGCGAGATAATGCGATAATGTTGTGCATAAAGAGACGGGATCCTGG
GAGATTGGATGTACGAGGCAGAGGAGGGGAGGGAGAGAAAGGGACAGACA
GACAGGGACAGAGAGTGAGAGTGAGAGTGAGACAGAGACAGAGACAGAGA
C
>CL2.Contig1_All
GGAGAGGGAAGGGCACCGAGAAGGGACGCGAGAAAACGTTCCGGGCTAAT
CCCTCGCTCTTGTCCTCGAGCGCAGAGACTGCAGGACCTCCTGAGGCCGA
CGAGCGACTTCTGCCCCGAGTACAAGCGCCGAGAGCAAGTCTCCAGCCAG
CAGTCCTTCGAGCTCCAGCAGGACACCCCGACGACGTTGCGGTTTCATCG
CGACGGCTGAAGGCCCGGTGGGACAGGAAGCAGGTTGTGGAGACAAGCCC
GCACGCACACGCACTCACATAGGTGCACATGTATGTGTATGTGCGCATGT
ATGCATACTATTTATGTAGCACTCCTGCACCGCCAGCCTTATTGCTCACT
GCGTCCTCATGATCACACCCATAATCAAACAGATTGATACGTGAACTGAA
GAGATACGAACGTGAACAGTTGTATATTTTTATTATTACTAAGATTGTAA
ATATATACTTTTAAATGAATATATA
>CL2.Contig2_All
GTGTATACATGCATGTGCATTTATGTAGGACAGTTCTTCATCCTTTCCTC
GTCTTCTTCCGCTCGGCCACTCCCACTGGGCCGGTCCTTTCCCTCCCTCT
CCGCCCACGCCCCGCCCCCACACACAGCCTACGCCACCTCGGAAAAGGTC
CAGTGGCTGGACTCCTTCGCCAACTACTTGGAAGTGGACTCAGCCAAGCT
ATGGGAACGCGACATGTGGGTCAAGGCGGCGACGCAGGCCATGTACTCGC
TGGGTCTGGCGCAGGGCGGTATCAACACCCTGGCCTCCTACAACACCTTC
CGGCAGAACATCCTGAGGGACGCCATCCTCCTCGTATTCGTAGACACGGT
CACCTCACTCATGTGCACCTATGTGGTCTTCGGCTCGCTGTTCGCCATCG
CGGAGGACCTGCCCAAGGAGGGGCCGGCGAACACCAGCCTGGTGTTCGTC
GTGTTCCCGGCGGTGCTCGCCAAGATAGACTTGCCCCTGTGGCCCTTCCT
CGTGTTCTGCATGGTCTTCATGTTCGGATTCGACAGCCAGTTCGCCATGG
TGGAGATCATCACCTCCGCCCTCTTCGACCAGTTCCAGGGCATACGCCGC
CACCACGTGCCCGTGGTGGCGGGTACCTGCACGATGCTCTTCCTGCTGGG
GATCCCCATGTGCACGTCCGGCGGCATCGACTTCTTCCGGGTCCTCGACA
GCAACATCAACTCTCATTCCTTCCTGTTCCTCGGCGCCATGGAGGTCCTC
GTCGTCACCTACGTCTACGGATTCACAAACTTCATGGTCATCATAAGAGA
CCACATGAAGGTGTCTGTCCCCGCGCCCTTCCGCTGGTACTTCGCATTAA
TGTACAACTTCATCACGCCCTTATTCATGCTGTTCCTTCTCATCAGCTCC
ATCGTCTCTCAAGACTGGCGCGTCGAAAACTTTCAAGCGGCCTTGGGAAT
CGCCGTCGCCTTCTCCTCCTTCGTCATCGTCGCCGCCGGGAGCGTCTACG
TCGTCGTCAGGAACCGGGGCAAGAGACTGCAGGACCTCCTGAGGCCGACG
AGCGACTTCTGCCCCGAGTACAAGCGCCGAGAGCAAGTCTCCAGCCAGCA
GTCCTTCGAGCTCCAGCAGGACACCCCGACGACGTTGCGGTTTCATCGCG
ACGGCTGAAGGCCCGGTGGGACAGGAAGCAGGTTGTGGAGACAAGCCCGC
ACGCACACGCACTCACATAGGTGCACATGTATGTGTATGTGCGCATGTAT
GCATACTATTTATGTAGCACTCCTGCACCGCCAGCCTTATTGCTCACTGC
GTCCTCATGATCACACCCATAATCAAACAGATTGATACGTGAACTGAAGA
GATACGAACGTGAACAGTTGTATATTTTTATTATTACTAAGATTGTAAAT
ATATACTTTTAAATGAATATATATTTTGTTGCTTT
>CL2.Contig3_All
AACACAACGAGAACGAGAAGGATTCAACACAGCTCTTGACTTTGCTGTCT
CATATCACCCCCCGCCCTGCTAAGTGCCTTTAAGAAGTCACTTCAGATTC
CGAAAACAAGAGGATGCTGCAGAGCCTAGGGAGCACTTTGGGGAGCACGC
TCTTCGGCCCCTATGAGCAGAGAGGGACTTACAAGAACCAAAAAGAAGCC
TTCTTGGCCCTTATGGGTTATTCCGTAGGCCTAGGCAATTTCTGGCGGTT
CCCTGACTTGTGTATGAAGTACGGCGGAGTGATGTTCCTGATTCCCTACT
TCGTGGCGTTGGCGACCATCGGCCTGCCGCTGTACTTCCTCGAGATAGCC
TTGAGTCAGTACACGAGCATCGGTCCCATGAAACTTTACGGGTTCATCAG
TCCCCTCTTCAGAGGTATAGGCTGGGCGATGGTGTTCGTGGTGATGCTGG
AGACCATTTACTACAACATCATGATCGCCTGGACCATCTTCTACATCGGC
GCCTCCTTCCAGTCGACCCTGCCGTGGTGCGAAATCTCAACCCTCAACAC
CACAAAGTGTTCCGAGATTGAAAACCATTACAAGGCAGCGGCGTCGTATT
TCAACCAGACCGTCCTGGGATATGCCCGGTTTTCCGGGAGCCACGCCAGT
TCCGTCCATGGGTGGATGCTGCTGTGCCTGGGCGTCGCGTGGTTCCTGGT
AGCCGCCACCATCGCCAGAGGCATTAGGACTTCGGGGAAGGTCCTGTACG
TGACCGTCGGCGTCGCCTACATCATCCTGCCCTTCCTGCTGGTCTTCTCC
TACGCCACCTCGGAAAAGGTCCAGTGGCTGGACTCCTTCGCCAACTACTT
GGAAGTGGACTCAGCCAAGCTATGGGAACGCGACATGTGGGTCAAGGCGG
CGACGCAGGCCATGTACTCGCTGGGTCTGGCGCAGGGCGGTATCAACACC
CTGGCCTCCTACAACACCTTCCGGCAGAACATCCTGAGGGACGCCATCCT
CCTCGTATTCGTAGACACGGTCACCTCACTCATGTGCACCTATGTGGTCT
TCGGCTCGCTGTTCGCCATCGCGGAGGACCTGCCCAAGGAGGGGCCGGCG
AACACCAGCCTGGTGTTCGTCGTGTTCCCGGCGGTGCTCGCCAAGATAGA
CTTGCCCCTGTGGCCCTTCCTCGTGTTCTGCATGGTCTTCATGTTCGGAT
TCGACAGCCAGTTCGCCATGGTGGAGATCATCACCTCCGCCCTCTTCGAC
CAGTTCCAGGGCATACGCCGCCACCACGTGCCCGTGGTGGCGGGTACCTG
CACGATGCTCTTCCTGCTGGGGATCCCCATGTGCACGTCCGGCGGCATCG
ACTTCTTCCGGGTCCTCGACAGCAACATCAACTCTCATTCCTTCCTGTTC
CTCGGCGCCATGGAGGTCCTCGTCGTCACCTACGTCTACGGATTCACAAA
CTTCATGGTCATCATAAGAGACCACATGAAGGTGTCTGTCCCCGCGCCCT
TCCGCTGGTACTTCGCATTAATGTACAACTTCATCACGCCCTTATTCATG
CTGTTCCTTCTCATCAGCTCCATCGTCTCTCAAGACTGGCGCGTCGAAAA
CTTTCAAGCGGCCTTGGGAATCGCCGTCGCCTTCTCCTCCTTCGTCATCG
TCGCCGCCGGGAGCGTCTACGTCGTCGTCAGGAACCGGGGCAAGAGACTG
CAGGACCTCCTGAGGCCGACGAGCGACTTCTGCCCCGAGTACAAGCGCCG
AGAGCAAGTCTCCAGCCAGCAGTCCTTCGAGCTCCAGCAGGACACCCCGA
CGACGTTGCGGTTTCATCGCGACGGCTGAAGGCCCGGTGGGACAGGAAGC
AGGTTGTGGAGACAAGCCCGCACGCACACGCACTCACATAGGTGCACATG
TATGTGTATGTGCGCATGTATGCATACTATTTATGTAGCACTCCTGCACC
GCCAGCCTTATTGCTCACTGCGTCCTCATGATCACACCCATAATCAAACA
GATTGATACGTGAACTGAAGAGATACGAACGTGAACAGTTGTATATTTTT
ATTATTACTAAGATTGTAAATATATACTTTTAAATGAATATATATTTTGT
TGCTTTTGTTACTGTATTATTCACCGACATTGCAAAATACAACTTACGGT
GTAGAGATAAGAATGGTTCATGGTTGATAAATAAATGCCCTAGACAT
>CL3.Contig1_All
GAAAGAAAGAAAGAAAGAAAGAAAGAAAGAAAGAAAGAAAGAACGAAAGA
AAGAAAGCAAGACTGAGAGAAAGAGAGCGGGCGAGAGAGGGCCCCGAGAG
GCACCAGCGACCCGTGCCTTTGAATCCGAGGCGTCCCACTCTCTTTAAAG
CGATATCCATCCGTCAAACTTTTTCTCCCCACCTGAGTACTGGTCGGAAT
TATTTCCCCCCCAA
>CL3.Contig2_All
GAGAAAGAGAGCGGGCGAGAGAGAAAGAAAGAGGAGAGAGAGAAAAAAAA
GAGAAAGAGAAAAAGAAAGAGAGGGAGAAAAAAGAAAGAGAAATGGAATG
AGAGAGAAAAAGAAAGAGCGAGAGAAAGAGAGCGGGCGAGAGAGGGCCCC
GAGAGGCACCAGCGACCCGTGCCTTTGAATCCGAGGCGTCCCACTCTCTT
TAAAGCGATATCCATCCGTCAAACTTTTTCTCCCCACCTGAGTACTGGTC
GGAATTATTTCCCCCCCAAAAAAAATCCCCCAAAATCCCCCTCCTCGACA
AGCGATGGCCGATTTATCCCCAGATTTGCATGTTCAGGCGTCGCAAGTGG
GGATACAAACTAGAGGAAAAAA
>CL4.Contig1_All
TTGATGGTCAAAACATGATATAAAAAAAGAAGAAAAATAAATAGATAAAT
AAATAAAAATAGATGATAGCGCCTGTGTGGTCTCTGGAGAGGAATGTGTT
GTTTATGTTGAAGGTATGTTGGGCATGTTGGTGTGATATATATACTTTTT
TTCTTTTTATGTCGTGTGTCGTATGCGGTTTCGTTGTTGATTCTATAAGG
CTCATTTTAGAATGTGCTGGATGTATGTTGTATAGATTTATGTTGCATGG
TGTAGAGTATGTTATATAGAATCTTATTATGATATTATGTTGCATATTAT
TATGTTGCATAAATCAATCTGTTTGTTGCATAAGATAGATTAAATGGAGG
TTC
>CL4.Contig2_All
AAACAAAATAGTCTTCATTCCCCCCGTGAAAATAGATAAATTAATAAATA
AATAAAAAACAATAATGGTCTTCATTCCCCCAGTAAAAGTAGATAAATAA
ATAAAAAACAAAATAGTCTTCATTCCCTCAGTGAAAATAGATAAATAAAT
AAATAAAAATAGATGATAGCGCCTGTGTGGTCTCTGGAGAGGAATGTGTT
GTTTATGTTGAAGGTATGTTGGGCATGTTGGTGTGATATATATACTTTTT
TTTGTTTTTGTTTTTTTTTATGTCGTGTGTCGTATGCGGTTTCGTTGTTG
ATTCTATAAGGCTCATTTTAGAATGTGCTGGATGTATGTTGTATAGATTT
ATGTTGCATGATGTAGAGTATGTTATATTGAATCTTATTATGATCTTATG
TTGCATATTATTATTATTGTTGCGATATTATGTTGCATAAATCAATCTGT
TTGTTGCATAAGATAGATTAAATGGAGGTTCATAATAAAGATTTTATTTT
TTAAAGAATGTAAATTGATTCGAGAAAGTAAACAAAAAGTAAAATAGAAA
GAAAGCATATAAACAGTAAAAAATTAATTAATTAATTAAGAATAAAGATG
CGCAAGTGTAGATGAAAGAAAACAAACAAACAGAAAGAAGAGAATGAGAG
AAAAAAAAAACAAATAAAGAAAATCGGAATAATTGAGAAAAAATAGAAAA
AATTAGAGAGATAGAAGAAAAAAAAACACAAACATAAACATTTAAAAAAT
ATACCAACAAACACGCAACGTAAACAATGCAACGAATCCAATTGCACAAT
GAAACACACAGATACAAATAAATACATAAACTACACAAAAATAAGAATGA
AATAATTTGCGATTAACTTTTTACGATTTGTGATGATAGCAGAAGCAGTT
CTCGCCGTCAAAACAAACCAGACTTTCATTAGGTAGGAAGTGAGG
>CL4.Contig3_All
TTTTTATGTCGTGTGTCGTATGCGGTTTCGTTGTTGATTCTATAAGGCTC
ATTTTAGAATGTGCTGGATGTATGTTGTATAGATTTATGTTGTATGATGT
AGAGTATGTTATATTGAAGCTTATTATGAAGTGCAAGAGATATTATGTTG
CATAAATCAATCTGTTTGTTGCATAAGATAGATTAAATGGAGGTTCATAA
TAAAGATTTTATTTTTTAAAGACTGTAAGTTGATTCGAGAAAGTAAACAA
AAAGTAAAATAGAAAGAAAGCATACAAAAAGTAAAAAAAAAGATAAATAG
ATAAAAGTCAAAGATGCAAAAGGGTAGATGAAAGAAAACAAACAAACAGA
AAGAAGAGAATAAGAGAAAACACAAATTTAAAAAATCGGAATAATTG
>CL4.Contig4_All
CGGAATAAGTGAGAAAAAAAAGAAAATGAAAAAAAGAGTATGAAAGAAAA
CACAAATAAAGAAAATCGGAATAATCGAGAAAAAATAGATAAGAAAAAGA
GAGATAGAAGAAAAAAAACCCATAAACATAAACATTTAAAAAATACACAA
ACACGCAACGTAAACAATGCAACGAATCCAATTGCACAATGAAACACACA
GACACAAATAAATACATAAACTGCACAAAAATAAGAATGAAATAATTTAC
AATTAACTTTTTACGATTTGTGATGATAGCAGAAGCAGTTCTCGCCGTCA
AAACAAACCAGAGTTTCATTAGG
>CL5.Contig1_All
CTTAGAACAGGGAGAGAAGAAATGGAGAAAGGGAACCACATGCCAAGGAA
AAGAAGAAAAATGAAGAAAAGAAGAAGAAGCAATTGAAGATGTCAAGAAA
GGAGGGAGCTAACGAAGGCAGGAAAAGGGAAAGGAAGAATGGGAAGAGGA
GGAAGGTAGTGGATACAGGGAACTTAGAAGAGATACGATAAAAGGCGGAA
GGGGAGGAAAAGAGAATAGAAAAGGTGTCATAAGAGGAAGAAAGAAGAGG
AGAAGACACCGATGAAAGACAGAGAATAGGAAACATACGATAAGAGAGGA
AAGAAGAATGAGAAAATGAAGAAACAAAGAAACATAAAATAAATACATAA
ATAGATAGACGAATAAGATGGAAGGATACACAAATAAACGAAAAATATAG
GATACCAAGAAGGAATATTGGTTATAATGCCACGACAGCAAGAGGGCAG
>CL5.Contig2_All
AAAGAAGAAACAATTGAAGAAAATGAAGAAAAGAAGAAACAATTGAAGAA
AGGAGGGAGCTAACGAAGGCAGGAAAAGGGAAAGGAAGAATGGGAAGAGG
AGGAAGGTAGTGGATACAGGGAACTTAGAAGAGATACGATAAAAGGCGGA
AGGGGAGGAAAAGAGAATAGAAAAGGTGTCATAAGAGGAAGAAAGAAGAG
GAGAAGACACCGATGAAAGACAGAGAATAGGAAACATACGATAAGAGAGG
AAAGAAGAATGAGAAAATGAAGAAACAAAGAAACATAAAATAAATACATA
AATAGATAGACGAATAAGATGGAAGGATACACAAATAAACGAAAAATATA
GGATACCAAGAAGGAATATTGGTTATAATGCCACGACAGCAAGAGGGCAG
>CL5.Contig3_All
AAAAGAAGAAGAAAAGGGAAAGATTCAATAAAGAAGGTAATTATGAAGGA
AAAGAAAGACGAAGAAGACGAGGGAGCTTAGAACAGGGAGAGAAGAAATG
GAGAAAGGGAACCACATGCCAATGAAAAGAAGAAAAATGAAGAAAAGAAG
AAACAATTGAAGATGTCAAGAAAGGAGGGAGCTAACGAAGGCAGGAAAAG
GGAAAGGAAGAATGGGAAAAGGAGGATACGATAAAAGGCGGAAGAGGAGG
AAAAGAGAATAGGAAAGGTGTCATAAGAGGAAGAAAGAAGAGGAGAAGAC
ACCGATGAAAGACAGAGAATAG
>CL6.Contig1_All
AAGAAAGCAAGAAAGAAAAATAAGAAAGAAATTAAGAAAGAATGGAAAAA
GAAATCAAGAAAGCAAAAAAAATAAGAAATCAAGAAAGAAGATAAGAAAG
CAAGAAAAAAACAAGAAAGAAAATAAGAAAGCAAGAAAGAAAAGAAATCA
AGAAAGAATATTTGAAAGCAAGAAAGAAAATAAGAAACCATGAAAGAAAG
AAAAATGAGAAATCAAGAAAGAAAGTAAGAAAGCAAAGAAGAAAGAAAAA
CAAGACAGCAAGAAATTAAGAAATCAAGAAAGAAAACAAGAAATCAAGCA
AGCAAGCAAG
>CL6.Contig2_All
AGCAAGAAAGAAAAATAAGAAAGAAATTAAGAAAGAATGGAAAAAGAAAT
CAAGAAAGCAAAAAAAATAAGAAATCAAGAAAGAAGATAAGAAAGCAAGA
AAAAAACAAGAAAGAAAATAAGAAAGCAAGAAAGAAAAATAAGAAAGCAA
GCAAGAAAGAAAAATAAGAAAGCAAGCAAGAAAGAAAAATAAGAAAGCAA
GCAAGAAAGAAAAATAAGAAAGCAAGCAAGAAAGAAAAATAAGAAAGCAA
GCAAGAAAGAAAAATAAGAAA
>CL6.Contig3_All
AGCAAGAAAGAAAAATAAGAAAGAAATTAAGAAAGAATGGAAAAAGAAAT
CAAGAAAGCAAAAAAAATAAGAAATCAAGAAAGAAGATAAGAAAGCAAGA
AAAAAACAAGAAAGAAAATAAGAAAGCAAGAAAGAAAAATAAGAAAGAAA
TTAAGAAAGAATGGAAAAAGAAATCAAGAAAGCAAAAAAAATAAGAAATC
AAGAAAGAAGATAAGAAAGCAAGAAAAAAACAAGAAAGAAAATAAGAAAG
CAAGAAAGAAAAATAAGAAA
>CL6.Contig4_All
AAAGAAATCAAGAAAGAAGATAAGAAAGCAAGAAAAAAACAAGAAAGAAA
ATAAGAAAGCAAGAAAGAAAAGAAATCAAGAAAGAATATTTGAAAGCAAG
AAAGAAAATAAGAAACCATGAAAGAAAGAAAAATGAGAAATCAAGAAAGT
AAGAAAGCAAAGAAGAAAGAAAAACAAGACAGCAAGAAATTAAGAAATCA
AGAAAGAAAACAAGAAATCAAGCAAGCAAGCAAGCCAAAAAAAAAAAAAA
A
>CL6.Contig5_All
AGCAAGAAAGAAAAATAAGAAAGAAATTAAGAAAGAATGGAAAAAGTAAT
CAAGAAAGCAAAAAAAATAAGAAATCAAGAAAGAAGATAAGAAAGCAAGA
AAAAAACAAGAAAGAAAATAAGAAAGCAAGAAAGAAAAATAAGAAAGAAA
TTAAGAAAGAATGGAAAAAGTAATCAAGAAAGCAAAAAAAATAAGAAATC
AAGAAAGAAGATAAGAAAGCAAGAAAAAAACAAGAAAGAAAATAAGAAAG
CAAGAAAGAAAAATAAGAAA
>CL7.Contig1_All
CACAGGAAGTCTCTCGGAGGAAGGCGATGCCACCGCGAGATCATCAGGAA
AAAAAAAACACAATAGAGAAAGCTAACCCGAGCTCGCTTTGCCGGTTTTG
TCTTTTCTCCTGTTCTCCTTGTCTCCCTTCCTTCTTCTCTCCTTGTCTAC
CCTCCTTCTCTCCTTCTCTTCTCTCCTTTTTCTTGCCTTGTCTCCCTTCC
TTCCTCTCCTCTTCTCTCCTTCTCTCCTAGTCCTCCGTCTTTCTCTTCTT
ACCATCTCTCCTTTTCTTCTTGTCTCCTTGTCTCCTTTCTTCTCTCCTTG
TCCCCCGTCTTTCTCTTCTTATCACTTTTCCTTTTCTTCTTGTCTCCTTG
TCTCCTTTCTTCTCTCCTTGTCCCCCGTCTTTCTCTTCTTATCACTTTTC
CTTTTCTTCTTGTCTCCTTGT
>CL7.Contig2_All
GAAGAAGGAAGGAGGAGGAGGACGAAGGAAGGAAGAAGGAAGGAAGGAGG
AAGGAACACAGGAAGTCTCTCGGAGGAAGGCGATGCCACCGCGAGATCAT
CAGGAAAAAAAAAAACACAATAGAGAAAGCTAACCCGAGCTCGCTTTGCC
GGTTTTGTCTTTTCTCCTGTTCTCCTTGTCTCCCTTCCTTCTTCTCTCCT
TCTCTCTTTGTGCCCCATCTTTCTCTTCTTACCATCTCTCCTTTTCTTCT
TGTCTCCTTGTCTCCCTTCTTCTCTCCTTGTCCCCCGTCTTTCTTTTCTT
ATCACTTTTCCTCTTCTTCTTGTCTCCTTGTCTTTTCTCATTCTCTTCTC
CTCTCTCCTTGTCCCCCTTATCATCTCTCCTTTTCTTCTTCTTGTCTCAA
TTCCTCCTTCTCTCCTTCTTCTCTCCTTGTCCCCCATCCTTCTCTTCTTA
TCATCTCACCTTTTCTTCTTTTCTCTCTTCCTCTTTCCTTCTTCTTTCCT
TGTTCACCTTTCTTTTTCTCTCCTTGCCTCCCCTCCCCTCTTCTCTCCTT
GTCTCCCCTTCTTTTTC
>CL7.Contig3_All
AGGAGGAGGAGGACGAAGGAAGGAAGAAGGAAGGAAGGAGGAAGGAACAC
AGGAAGTCTCTCGGAGGAAGGCGATGCCACCGCGAGATCATCAGGAAAAA
AAAAAACACAATAGAGAAAGCTAACCCGAGCTCGCTTTGCCGGTTTTGTC
TTTTCTCCTGTTCTCCTTGTCTCCCTTCCTTCTTCTCTCCTTGTCTACCC
TCCTTCTCTCCTTCTCTTCTCTCCTTTTTCTTGCCTTGTCTCCCTTCCTT
CCTCTCCTCTTCTCTCCTTCTCTCCTAGTCCTCCGTCTTTCTCTTCTTAC
CATCTCTCCTTTTCTTCTTGTCTCCTTGTCTCCCTTCTTCTCTCCTTGTC
CCCCGTCTTTCTTTTCTTATCACTTTTCCTCTTCTTCTTGTCTCCTTGTC
TTTTCTCATTCTCTTCTCCTCTCTCCTTGCCCCCCTTATCATCTCTCCTT
TTCTTCTTCTTGTCTCAATTCCTCCTTCTCTCCTTCTTCTCTCCTTGTCC
CCCATCCTTCTCTTCTTATCATCTCACCTTTTCTTCTTTTCTCTCTTCCT
CTTTCCTTCTTCTTTCCTTGTTCACCTTTCTTTTTCTCTCCTTGCCTCCC
CTCCCCTCTTCTCTCCTTGTCTCCCCTTCTTTTTC
>CL7.Contig4_All
GAACAAGGAAAGAAGAAGGAAAGAGGAAGAGAGAAAAGAAGAAAAGGTGA
GATGATAAGAAGAGAAGGATGGGGGACAAGGAGAGAAGAAGGAGAGAAGG
AGGAATTGAGACAAGAAGAAGAAAAGGAGAGATGATAAGGGGGACAAGGA
GAGAGGAGAAGAGAATGAGAAAAGACAAGGAGACAAGAAGAAGAGGAAAA
GTGATAAGAAAAGAAAGACGGGGGACAAGGAGAAAAGAAGGGAGACAAGG
AGACAAGAAGAAAAGGAAAAGTGATAAGAAGAGAAAGACGGGG
>CL7.Contig5_All
GGGAGACAAGGAGAGAAGAGGGGAGGGGAGGCAAGGAGAGAAAAAGAAAG
GTGAACAAGGAAAGAAGAAGGAAAGAGGAAGAGAGAAAAGAAGAAAAGGT
GAGATGATAAGAAGAGAAGGATGGGGGACAAGGAGAGAAGAAGGAGAGAA
GGAGGAATTGAGACAAGAAGAAGAAAAGGAGAGATGATAAGGGGGACAAG
GAGAGAGGAGAAGAGAATGAGAAAAGACAAGGAGACAAGAAGAAGAGGAA
AAGTGATAAGAAAAGAAAGACGGGGGACAAGGAGAGAAGAAGGGAGACAA
GGAGACAAGAAGAAAAGGAGAGATGGTAAGAAGAGAAAGACGGAGGACTA
GGAGAGAAGGAGAGAAGAGGAGAGGAAGGAAGGGAGACAAGGCAAGAAAA
AGGAGAGAAGAGAAGGAGAGAAGGAGGGTAGACAAGGAGAGAAGAAGGAA
GGGAGACAAGGAGACAAGAA
>CL7.Contig6_All
GAAGGGAGACAAGGAGACAAGAAGAAAAGGAGAGATGGTAAGAAGAGAAA
GACGGAGGACTAGGAGAGAAGGAGAGAAGAGGAGAGGAAGGAAGGGAGAC
AAGGCAAGAAAAAGGAGAGAAGAGAAGGAGAGAAGGAGGGTAGACAAGGA
GAGAAGAAGGAAGGGAGACAAGGAGACAAGAAGAAAAGGAGAGATGGTAA
GAAGAGAAAGACGGAGGACTAGGAGAGAAGGAGAGAAGAGGAGAGGAAGG
AAGGGAGACAAGGCAAGAAAAAGGAGAGAAGAGAAGGAGAGAAGGAGGGT
AGACAAGGAGAGAAGAAGGAAGGGAGACAAGGAGACAAGAA
>CL7.Contig7_All
GGGGAGGGGAGGCAAGGAGAGAAAAAGGAAGGTGAACAAGGAAAGAAGAA
GGAAAGAGGAAGAGAGAAAAGAAGAAAAGGTGAGATGATAAGAAGAGAAG
GATGGGGGACAAGGAGAGAAGAAGGAGAGAAGGAGGAATTGAGACAAGAA
GAAGAAAAGGAGAGATGATAAGGGGGACAAGGAGAGAGGAGAAGAGAATG
AGAAAAGACAAGGAGACAAGAAGAAGAGGAAAAGTGATAAGAAAAGAAAG
ACGGGGGACAAGGAGAGAAGAAGGGAGACAAGGAGACAAGAAGAAAAGGA
GAGATGGTAAGAAGAGAAAGACGGAGGACTAGGAGAGAAGGAGAGAAGAG
GAGAGGAAGGAAGGGAGACAAGGAAAGAAAAACGAGAGAAGAGAAGGAGA
GAAGGAGGGTAGACAAGGAGAGAAGAAGGAAGGGAGACAAGGAGACAAGA
AGAAAAGGAGAGATGGTAAGAAGAGAAAGATGGGGCACAAAGAGAGAAGG
AGAGAAGAAGGAAGGGAGACAAGGAGACAAGAA
>CL8.Contig1_All
ATAAGAAGAAGGAGGAGGAGGAGGAGGAGGAGAGGTGAAGGAAGACGAAA
AGAAGAAGGAAGAGGAAAAGAAGAAGAAAAAGAAAGAGGACAGGAGAAGG
AGAAGGAAGAGGGAAAGAAGAAGGAATAGGAAAAGAAGAAGAAGGTGAAG
GAGGAAGAGGAGGTGTAGGTCTATGGCGACCGCAGGGCGGAGATGAAAAA
GCGGCGCGGCGGGTTCGGGTTGCCCGGCGACGCTGGGAATCCGCGATGTC
TTTATGTGAGGACGTCGGCGTATCGCGTTGCTCCTCGGACGCCGACGCGG
ACCCTTACGCACACGGACGCCG
>CL8.Contig2_All
CAGCACGAGAGTCGGCGTCCGTGTGCGTAAGGGTCCGCGTCGGCGTCCAA
GGAGCAACGCGATACGCCGACGTCCTCATGAAGACATCGCGGATTCTCAG
CGTCGCCGGGCAACCCGAACCCGCCGCGCCGCTTTTTCATCTCCGCCCTG
CGGTCGCCATAGACCTACACCTCCTCTTCCTTCTTCTTTTCGTCTTCCTT
CACCTTCTCCTTCTCTTTCTTCTTCTTCTTCTTCTTCTT
>CL8.Contig3_All
GAAAAGAAGAAGGAAGAGGAAAAGAAGAAGAAAAAGAAAGAGGACAGGAG
AAGGAGAAGAAAGAGGAAAAGAAGAAGAAGAAGGAAGAGGAGGTGTAGGT
CTATGGCGACCGCAGGGCAGAGATGAAAAAGCGGCGCGGCGGGTTCGGGT
TGCCCGGCGACGCTGGGAATCCGCGATGTCTTTATGTGAGGACGTCGGCG
TATCGCGTTGCTCCTCGGACGCCGACGCGGACTCTTACGCACACGGACGC
CGACTCTCGTGTTTT
>CL9.Contig1_All
TTGGCTTTTCTCAGTCTCGGTTTATTCTGATTTTCCTCTAACTCCTAACT
GCAGGGTGTGTAGTTTACCTAGATCACATACATTGACGCATTATATATTA
CAGTGTTCTATGCTTCAGACACATAGAAATGCAGAGATAACAGGTTTACC
TGAACAGGCTGTATGGATGATTAGGAACGGTCAGGTATTCGAGATTTTGA
AGAGGTACAGGCAATTTGCACCAATATCATAAACATACCTCGCAAAAATG
CACAGGTATGTAGGCTGTTACTCCTGCTGAGACTATAATGTCTCCTACTT
TACTGCTGATGAATGGCGTATGTTAGGCATCATTCTCCTGAAATACAATC
ATTCCACTCAACAATTGATTCATCTCTTCTCCGGGATTATAATTATATAT
TGCGTGCGCATATTTTTTGTGCGCTGTATTTGATTATGTAAGCCCAGGAG
AGGACTTATCTGGATGAGGGTGGGAGTGTTATATCACCTTAAAGATATGT
AAGCCAATGACTCTGAATTCTTGTAATGCTTGTAATTCTGTATAATTTAA
GTGCTGTATTGATTTTTAAATATTATTATACCTAAGCTTTGTATAATGAA
TTGTGAGCCCGCACAGGGACTTATTAAGTAAGGGTGAGGATAACCTAAGT
TACCTCATCCTTTTGAGATGTAATCTTACTTTTGTCTCAATAAACGTGTC
AAAGTCAAAGTCAAAGTCGCTCTCTTCCCCTTATATATCTCTCTCTTCCC
CTTATCTCTCTCTCTCTCTCTCTTTCCCTTCCCCTTATCTCTCTCTCTCA
CTCTCTATCTAT
>CL9.Contig2_All
TATTAACATAGATGTAGACCCTCTCTCTATGAATAAATCCATGTATGAAC
CAGGTCAACTTAAAGCAACGTTCAGCCATAAAATAAATAGTCTAACACGA
CTTGACATTGCTCATGTTTACTGTGACGGGTCAGTCCTGGAAGATGGCAG
AGCTGGGTGCGGAGTCATCATCAGACAGTTCACTGGGAGCGGAGTGGTCA
CCACAAGCACTGGGATGAGACTGAGCAATCACATATCTTCAACACAAGCT
GAACTATGGGCAATACTGACGGCACTTAAAGAGATTGAAATCATTAACAA
GGATTCCTACTTCTTTGTGGACAGCAGGGGAGCACTGGACTCACTTAACA
GCAAGAACCCTGTGTTTGACCACATAGTTGGCGAGTGTCGTTTGATAGCT
CATAGGTTGCGAGGTCAGGGGCGTGTGATTGCATTTGTGTGGATCCCTTC
GCATGTAGGTGTCACCTTCAATGAAGCTGTTGATGAGATCGCCAAGGGGG
CGACCAGGAAGCATGAGGTAGACATTCACTGCATGCGGACTCTTAAACAG
GCAAAGAGCAATATCAAGAGGACACAGTTAGACTATGACGAGGCCAGGAA
GGGCGAAGCGATTAGGAAAAGCGATACTCTGAGACACTATATGCATCTTG
CGACGAACACAGACTTTGCTTATGGGAAGGGCAAGAGCAAATGGAAAGAC
AGTGTGTACATGAGAATCAGGCTTGGATATAAATACTATTGGGAGTTAGG
CGTTCCAGCAAGCGAGAAAGAAAAAGAATGCAGGGTGTGTAGTTTACCTA
GATCACATACATTGACGCATTATATATTACAGTGTTCTATGCTTCAGACA
CATAGAAATGCAGAGATAACAGGTTTACCTGAACAGGCTGTATGGATGAT
TAGGAACGGTCAGGTATTCGAGATTTTGAAGAGGTACAGGCAATTTGCAC
CAATATCATAAACATACCTCGCAAAAATGCACAGGTATGTAGGCTGTTAC
TCCTGCTGAGACTATAATGTCTCCTACTTTACTGCTGATGAATGGCGTAT
GTTAGGCATCATTCTCCTGAAATACAATCATTCCACTCAACAATTGATTC
ATCTCTTCTCCGGGATTATAATTATATATTGCGTGCGCATATTTTTTGTG
CGCTGTATTTGATTATGTAAAGGCCAGGAGAGGACTTATCTGGATGAGGG
TGGGAGTGTTATATCACCTTAAAGATATGTAAGCCAATGACTCTGAATTC
TTGTAATGCTTGTAATTCTTTATAAATTAAGTGCTGTATTTGATTTTAAA
TATTATTGTACCTAAGTTCTGTATAATGAATTGTGAGCCCGCCCAGGGAC
TTATTAAGTAAGGGTGAGGATAACCTAAGTTACCTCATCCTTTTGAGATG
TAATTTTACTTTTGTCTCAATAAAAGTGTCAAAGTCAAAAAGTTACACAG
GTTTATGTAAAACATTTAAATCCCACCTTGTATAATCTATTTTGCAAAAA
CACCTATTATTCTACTGTTGGAGAGGGACTGACAATGGATAGACTAACTA
AACATTGCTAATTTTCTCTCCTATTTATCTTGCACATATTTCTTTGTTTC
ACTGAACTTCAAATTCAGTAAATTAATATACATGCACTTTGTGAAGGATC
TACCATAAATGACTTTGAACTAAGAAATTAGACAAGCATTTTCAGGATTA
TTTAACAGCTACTTTTAGTAAAATTAATTTGATTTTTCTTAGAACTATCT
AATT
>CL10.Contig1_All
CCGAGGGTGGTCAGACGTCCACCAGAGTGTAATTCGTCTCGGGATTTCGG
GATTCGGTTTTCCTCATTGGTCGGTTTTGGGAAGAGTTCTTTTTTTTTTT
TCTTTTTCGGTTTGTTCATCACGTGTGGGGACTTTGCTGTGGCGTCTTCT
CCAGAAAGATTGTGTCTCGGTCTTCTGGGTTCGGAGCTTCGTTTGCTGCT
TCGTGCGTCTGATCCCTTCCCAGACGGAGCAGAGGGCCGAGGAGGCGCAA
ACACCAACGCCCCCAAAACAACGCCATGAAGGACTCCTACAACGTCAACG
CCGATGACGGAGGGGGTCAGAGGGGAGGGACGTACCCACCCCCTCCCCCC
TCCGCCGTCGCCCACAGACCCAGCTTAACGGGCATGCAGAACGTGGCGTT
CACCGGGGACGATCACGGTTCGGGCGGTGGCGTGGGCGTGAGGCAGGAGC
TAGGTCTTCAGCAGCGAGTCGACGTGAAGCCAAAGAGAGTGGCGCAGATG
GTTGGCACCTTCGCGGCGGCCATGGCACACCTGGGCATTGGCACCATCAT
CGGCTTCTCCGGGGTCACGCTGCCGCAGCTGACCAACCAGGCAGAGAACA
CATTCAGCCTCACAGATTTCCAGGCGACACTTTTTAGCAGCGTCATCCAC
CTGGGCGCCACGCTGGGCTGCCTGGTGGGCGGCGTCCCGCACGCCTTCAT
CGGCCACCGGTGGTCGCTGCTGGTGGCGCTGCCGGGCTCCCTGGTGGCGT
GGCTCGTCCTCTTCTTCTCGCGCGTCCCCTGGGTCCTCATCCTCGCCCGC
GGCGTGCTGGGCTTCACCATGGGCGTGACGTGCTTCTCCGCGTCCAACTA
CGTGAAGGAATTCGCGCACAAGGACCTGAAGCCGACCCTGCTGGTGGCGC
TGGACGCGCTGCGCCAGAGCGGCTTCCTCTTGGTCTACGGCCTCGGCTAC
AAGGCGCTCCTGAGCTGGCGCTACGTCGCCATCATCTGCGGGACGCTGAC
GACGGTCGTGCCCTTCATGGTCTTCGTGTTCCTGCCCAACGCGCCCCGCT
GGCTCGTGCTGCGCGGCCGCATGGACGAGGCGGAGCGCTCCCTGCAGTTC
TACCGCGGCCGTGACTACGACTGCCGCAGCGAGCTCCTGCAGATCCGCAA
CAAGCTGGCGCGGCGCCGCGACTCCGTCACGATGACCGACCAGCTGCGCA
ACATGCGCGACCCCGTCCTGCTGCGCTTCGTGGTCATCTTCGCCTTCCTG
CACTTCGTGAGCCAGTTCACGGGCGAGGTCGTCATCAGCGCCTACGTCGT
GCCGCTGTTCGAGCTCGCCCACGCCTCCTCGCCGTACGCCGACGCCATCA
TCGTGGGCGCCATGCGGGTGCTGGCCACGCTCGTCTACTTCCTGGGGGTG
CAGCGCGTCGGCCGCAAGCGCCTGGTCATCTCGTCGTTCCTGATCTGCGG
CTCCTCGCTGGCCGCGCTCGCCATCTCCTTCTACGACCAGAGCCGCAACC
TCATCTTCAGCGACAACGAGGTCATCCCCATCATCACCATCGCCATCTTC
TCGTTCTTCTCCAACATCGGGTTCCCGGTGCTCAACCTGGTGGACGTGGA
GCTCCTCCCCGTCACGGCCAGGGCGACCGGCCTCGCCATCCTCTACGGCA
CCTACTACTTCGGCGGCTTCATCGCCACCATCACCTACCCCACCATGATC
GCCTCCATCGGCCCCTCGTCCACCTTCTGGGTCTACTGCGTCTTCAACAT
CATCGTCGTCGTCATCGACTACGCCGACCTGCCGGAGACGCGGGGGAAGA
CGTCGGAGGAGATCATCACGAAGGAGCGGGAGGAGGACGTCTCCAAGCAC
GGCCCTCTGCCCTCCTACTAGGAGCGGGAGGAGGACGTCTCCAAGCACGG
GCCTCTGCCCGCCTACTAGGAGCGGGAGGAGGACTGTCTCCAAGCACGGC
CCTCTGCACGCCTACTAGGAGCGGGAGGAGGACGTTTCCAAGCACGGCCT
CTGCCCGCCTACTAGGAGCGGGAGGAGGACTGTCCCCAAGCACGTCCCTC
TGCCCGCCTACTAGGAGCGGGAGGAGGACGTTTCCAAGCACGGCCTCTGC
CCGCCTACTAGGAGCGGGAGGAGGACTGTCCCCAAGCACGGCCCTCTGCC
CGCCTACTAGGAGCGGGAGGAGGACTGTCTCCAAGCACGGCCCTCTGCCC
TCCTACTAGGAGCGGGAGGAGGACGTTTCCAAGCACGGCCCTCTGCCCGC
CTACTAGGAGCGGGAGGAGGACTGTCCCCAAGCACGGCCCTCTGCCCGCC
TACTAGGAGCGGGAGGAGGACGTCCCCAAGCACGACCCTCTGCCCTCCTA
CGAGGAGCGGAAAGGGGCTTCTGCGTTGTAAATAGAGGACTTTCTAGTGT
AGCGGTCGCTGATTCACCTTCTGCCACCTGTGCCTTCGTTTACTTAAGCT
TAACTGTACAGTATTTCTGAAGTGATTAACGTCCATGTTCATTATAGGTT
TATTATTCACATGAACTCATTTGCCAATAAACATGATCATCTAATCGACT
ATTGCTCAGCCAAAGAAGAGTGTGATATAATCCGGAATTTAGTGTCACTG
ATGAAAATGCATATACATTTTATTTACAGAGGAAGGAAAACATGAACCTA
ATACAAAAAAAAAAAAAAAAAAAAAAA
>CL10.Contig2_All
CGCGCGTCCGAGGGTGGTCAGACGTCCACCAGAGTGTAATTCGTCTCGGG
ATTTCGGGATTCGGTTTTCCTCATTGGTCGGTTTTGGGAAGAGTTCTTTT
TTTTTTTTCTTTTTCGGTTTGTTCATCACGTGTGGGGACTTTGCTGTGGC
GTCTTCACCGGCAAGATTGTGTCTCGGTCTTCTGGGTTCGGGGCTTCGTT
TGCTGCTTCGTGCGTCTGATCCCTTCCCAGACGGAGCAGAGGGCCGAGGA
GGCGCAAACACCAACGCCCCCAAAACAACGCCATGAAGGACTCCTACAAC
GTCAACGCCGATGACGGAGGGGGTCAGAGGGGAGGGACGTACCCACCCCC
TCCCCCCTCCGCCGTCGCCCACAGACCCAGCTTAACGGGCATGCAGAACG
TGGCGTTCACCGGGGACGATCACGGTTCGGGCGGTGGCGTGGGCGTGAGG
CAGGAGCTAGGTCTTCAGCAGCGAGTCGACGTGAAGCCAAAGAGAGTGGC
GCAGATGGTTGGCACCTTCGCGGCGGCCATGGCACACCTGGGCATTGGCA
CCATCATCGGCTTCTCCGGGGTCACGCTGCCGCAGCTGACCAACCAGGCA
GAGAACACATTCAGCCTCACAGATTTCCAGGCGACACTTTTTAGCAGCGT
CATCCACCTGGGCGCCACGCTGGGCTGCCTGGTGGGCGGCGTCCCGCACA
CCTTCATCGGCCACCGGTGGTCGCTGCTGGTGGCGCTGCCGGGCTCCCTG
GTGGCGTGGCTCGTCCTCTTCTTCTCGCGCGTCCCCTGGGTCCTCATCCT
CGCCCGCGGCGTGCTGGGCTTCACCATGGGCGTGACGTGCTTCTCCGCGT
CCAACTACGTGAAGGAATTCGCGCACAAGGACCTGAAGCCGACCCTGCTG
GTGGCGCTGGACGCGCTGCGCCAGAGCGGCTTCCTCTTGGTCTACGGCCT
CGGCTACAAGGCGCTCCTCAGCTGGCGCTACGTCGCCATCATCTGCGGGA
CGCTGACGACGGTCGTGCCCTTCATGGTCTTCGTGTTCCTGCCCAACGCG
CCCCGCTGGCTCGTGCTGCGCGGCCGCATGGACGAGGCGGAGCGCTCCCT
GCAGTTCTACCGCGGCCGTGACTACGACTGCCGCAGCGAGCTCCTGCAGA
TCCGCAACAAGCTGGCGCGGCGCCGCGACTCCGTCACGATGACCGACCAG
CTGCGCAACATGCGCGACCCCGTCCTGCTGCGCTTCGTGGTCATCTTCGC
CTTCCTGCACTTCGTGAGCCAGTTCACGGGCGAGGTCGTCATCAGCGCCT
ACGTCGTGCCGCTGTTCGAGCTCGCCCACGCCTCCTCGCCGTACGCCGAC
GCCATCATCGTGGGCGCCATGCGGGTGCTGGCCACGCTCGTCTACTTCCT
GGGGGTGCAGCGCGTCGGCCGCAAGCGCCTGGTCATCTCGTCGTTCCTGA
TCTGCGGCTCCTCGCTGGCCGCGCTCGCCATCTCCTTCTACGACCAGAGC
CGCAACCTCATCTTCAGCGACAACGAGGTCATCCCCATCATCACCATCGC
CATCTTCTCGTTCTTCTCCAACATCGGGTTCCCGGTGCTCAACCTGGTGG
ACGTGGAGCTCCTCCCCGTCACGGCCAGGGCGACCGGCCTCGCCATCCTC
TACGGCACCTACTACTTCGGCGGCTTCATCGCCACCATCACCTACCCCAC
CATGATCGCCTCCATCGGCCCCTCGTCCACCTTCTGGGTCTACTGCGTCT
TCAACATCATCGTCGTCGTCATCGACTACGCCGACCTGCCGGAGACGCGG
GGGAAGACGTCGGAGGAGATCATCACGAAGGAGCGGGAGGAGGACGTCTC
CAAGCACGGCCCTCTGCCCTCTTACTAGGAGCGGGAGGAGGACGTCTCCA
AGCACGGCCCTCTGCCCGCCTACTAGGAGCGGGAGGAGGACTGTCTCCAA
GCACGGCCCTCTGCCCGCCTACTAGGAGCGGGAGGAGGACTGTCTCCAAG
CACGGCCCTCTGCCCTCCTACTAGGAGCGGGAGGAGGACGTCTCCAAGCA
CGGCCCTCTGCCCGCCTACTAGGAGCTGGAGGAGGACGTCTCCAAGAACG
ACCCTCTGCGCGCCTACTAGGAGCGGAAAGGGGCTTCTGCGTTGTAAATA
GAGGACTTTCTAGTGTAGCGGTCGCTGATTCACCTTCTGCCACCTGTGCC
TTCGTTTACTTAAGCTTAACTGTACAGTATTTCTGAAGTGATTAACGTCC
ATGTTCATTATAGGTTTATTATTCACATGAACTCATTTGCCAATAAACAT
TATCATCTAATCGACTATTGCTCAGCCAAAGAAGAGTGTGATATAATCCG
GAATTTAGTGTCACTGATGAAAATGCATATACATTTTATTTACAGAGGAA
GGAAAACATGAACCTAATACAAAAAAAAAAAAAAAAAAAAAAA
>CL10.Contig3_All
GTATTAGGTTCATGTTTTCCTTCCTTTATGAATAAAATGTATATACCTTT
TCATCAGTGACACTAAATTCCGGATTATATCACACTCTTCTTTGGCTGAG
CAATAGTCGATTAGATGATCATGTTTATTGGCAAATGAGTTCATGTGAAT
AATAAACCTATAATGAACATGGACGTTAATCACTTCAGAAATACTGTACA
GTTAAGCTTAAGTAAACGAAGGCACAGGTGGCAGAAGGTGAATCAGCGAC
CGCTACACTAGAAAGTCCTCTATTTACAACGCAGAAGCCCCTTTCCGCTC
CTAGTAGGCGGGCAGAGGGTCGTTCTTGGAGACGTCCTCCTCCCGCTCCT
AGTAGGCGGGCAGAGGGCCGTGCTTGGGGACAGTCCTCCTCCCGCTCCTA
GTAGGCGGGCAGAGGGCCGTGCTTGGAGACGTCCTCCTCCCGCTCCTAGT
AAGAGGGCAGAGGGCCGTGCTTGGAGACAGTCCTCCTCCCGCTCCTAGTA
GGCGGGCAGAGGGCCGTGCTTGGGGACAGTCCTCCTCCCGCTCCTAGTAG
GCGGGCAGAGGCCGTGCTTGGAAACGTCCTCCTCCCGCTCCTAGTAGGAG
GGCAGAGGGCCGTGCTTGGAGACGTCCTCCTCCCGCTCCTTCGTGATGAT
CTCCTCCGACGTCTTCCCCCGCGTCTCCGGCAGGTCGGCGTAGTCGATGA
CGACGACGATGATGTTGAAGACGCAGTAGACCCAGAAGGTGGACGAGGGG
CCGATGGAGGCGATCATGGTGGGGTAGGTGATGGTGGCGATGAAGCCGCC
GAAGTAGTAGGTGCCGTAGAGGATGGCGAGGCCGGTCGCCCTGGCCGTGA
CGGGGAGGAGCTCCACGTCCACCAGGTTGAGCACCGGGAACCCGATGTTG
GAGAAGAACGAGAAGATGGCGATGGTGATGATGGGGATGACCTCGTTGTC
GCTGAAGATGAGGTTGCGGCTCTGGTCGTAGAAGGAGATGGCGAGCGCGG
CCAGCGAGGAGCCGCAGATCAGGAACGACGAGATGACCAGGCGCTTGCGG
CCGACGCGCTGCACCCCCAGGAAGTAGACGAGCGTGGCCAGCACCCGCAT
GGCGCCCACGATGATGGCGTCGGCGTACGGCGAGGAGGCGTGGGCGAGCT
CGAACAGCGGCACGACGTAGGCGCTGATGACGACCTCGCCCGTGAACTGG
CTCACGAAGTGCAGGAAGGCGAAGATGACCACGAAGCGCAGCAGGACGGG
GTCGCGCATGTTGCGCAGCTGGTCGGTCATCGTGACGGAGTCGCGGCGCC
GCGCCAGCTTGTTGCGGATCTGCAGGAGCTCGCTGCGGCAGTCGTAGTCA
CGGCCGCGGTAGAACTGCAGGGAGCGCTCCGCCTCGTCCATGCGGCCGCG
CAGCACGAGCCAGCGGGGCGCGTTGGGCAGGAACACGAAGACCATGAAGG
GCACGACCGTCGTCAGCGTCCCGCAGATGATGGCGACGTAGCGCCAGCTC
AGGAGCGCCTTGTAGCCGAGGCCGTAGACCAAGAGGAAGCCGCTCTGGCG
CAGCGCGTCCAGCGCCACCAGCAGGGTCGGCTTCAGGTCCTTGTGCGCGA
ATTCCTTCACGTAGTTGGACGCGGAGAAGCACGTCACGCCCATGGTGAAG
CCCAGCACGCCGCGGGCGAGGATGAGGACCCAGGGGACGCGCGAGAAGAA
GAGGACGAGCCACGCCACCAGGGAGCCCGGCAGCGCCACCAGCAGCGACC
ACCGGTGGCCGATGAAGGTGTGCGGGACGCCGCCCACCAGGCAGCCCAGC
GTGGCGCCCAGGTGGATGACGCTGCTAAAAAGTGTCGCCTGGAAATCTGT
GAGGCTGAATGTGTTCTCCGCCTGGTTGGTCAGCTGCGGCAGCGTGACCC
CGGAGAAGCCGATGATGGTGCCAATGCCCAGGTGTGCCATGGCCGCCGCG
AAGGTGCCAACCATCTGCGCCACTCTCTTTGGCTTCACGTCGACTCGCTG
CTGAAGACCTAGCTCCTGCCTCACGCCCACGCCACCGCCCGAACCGTGAT
CGTCCCCGGTGAACGCCACGTTCTGCATGCCCGTTAAGCTGGGTCTGTGG
GCGACGGCGGAGGGGGGAGGGGGTGGGTACGTCCCTCCCCTCTGACCCCC
TCCGTCATCGGCGTTGACGTTGTAGGAGTCCTTCATGGCGTTGTTTTGGG
GGCGTTGGTGTTTGCGCCTCCTCGGCCCTCTGCTCCGTCTGGGAGGGGAT
CAGACGCACGAAGCAGCAAACGAAGCTCCGAACCCAGAAGACCGAGACAC
AATCTTTCTGGAGAAGACGCCACAGCAAAGTCCCCACACGCGATGAACAA
ACCAAAAAAGAAAAAAAAAGAACTCTTCCCAAAACCGACCAATGAGGAAA
ACCGAATCCCGAAATCCCGAGACGAATTACACTCTGGTGGACGTCTGACC
ACCCTCGGACGCG
>CL10.Contig4_All
TTTTTTTTTTTTTTTTTTTTTTTGTATTAGGTTCATGTTTTCCTTCCTCT
GTAAATAAAATGTATATGCATTTTCATCAGTGACACTAAATTCCGGATTA
TATCACACTCTTCTTTGGCTGAGCAATAGTCGATTAGATGATCATGTTTA
TTGGCAAATGAGTTCATGTGAATAATAAACCTATAATGAACATGGACGTT
AATCACTTCAGAAATACTGTACAGTTAAGCTTAAGTAAACGAAGGCACAG
GTGGCAGAAGGTGAATCAGCGACCGCTACACTAGAAAGTCCTCTATTTAC
AACGCAGAAGCCCCTTTCCGCTCCTAGTAGGTGGGCAGAGGGTCGTGCTT
GGGGACGTCCTCCTCCCGCTCCTAGTAGGAGGGCAGAGGGCCGTGCTTGG
AGACAGTCCTCCTCCCGCTCCTAGTAGGCGGGCAGAGGGCCGTGCTTGGA
GACGTCCTCCTCCCGCTCCTAGTAGGAGGGCAGAGGGCCGTGCTTGGAGA
CAGTCCTCCTCCCGCTCCTAGTAGGCGGGCAGAGGGCCGTGCTTGGAGAC
GCCCCCCTCCCGCTCCTAGTAGGACGGCAGAGGGCCCTGCTTGGAGACAG
TCCTCCTCCCGCTCCTAGTAGGCGTGCAGAGGGCCGTGCTTGGAGACGTC
CTCCTCCCGCTCCTAGTAGGAGGGCAGAGGGCCGTGCTTGGAGACGTCCT
CCTCCCGCTCCTTCGTGATGATCTCCTCCGACGTCTTCCCCCGCGTCTCC
GGCAGGTCGGCGTAGTCGATGACGACGACGATGATGTTGAAGACGCAGTA
GACCCAGAAGGTGGACGAGGGGCCGATGGAGGCGATCATGGTGGGGTAGG
TGATGGTGGCGATGAAGCCGCCGAAGTAGTAGGTGCCGTAGAGGATGGCG
AGGCCGGTCGCCCTGGCCGTGACGGGGAGGAGCTCCACGTCCACCAGGTT
GAGCACCGGGAACCCGATGTTGGAGAAGAACGAGAAGATGGCGATGGTGA
TGATGGGGATGACCTCGTTGTCGCTGAAGATGAGGTTGCGGCTCTGGTCG
TAGAAGGAGATGGCGAGCGCGGCCAGCGAGGAGCCGCAGATCAGGAACGA
CGAGATGACCAGGCGCTTGCGGCCGACGCGCTGCACCCCCAGGAAGTAGA
CGAGCGTGGCCAGCACCCGCATGGCGCCCACGATGATGGCGTCGGCGTAC
GGCGAGGAGGCGTGGGCGAGCTCGAACAGCGGCACGACGTAGGCGCTGAT
GACGACCTCGCCCGTGAACTGGCTCACGAAGTGTAGGAAGGCGAAGATGA
CCACGAAGCGCAGCAGGACGGGGTCGCGCATGTTGCGCAGCTGGTCGGTC
ATCGTGACGGAGTCGCGGCGCCGCGCCAGCTTGTTGCGGATCTGCAGGAG
CTCGCTGCGGCAGTCGTAGTCACGGCCGCGGTAGAACTGCAGGGAGCGCT
CCGCCTCGTCCATGCGGCCGCGCAGCACGAGCCAGCGGGGCGCGTTGGGC
AGGAACACGAAGACCATGAAGGGCACGACCGTCGTCAGCGTCCCGCAGAT
GATGGCGACGTAGCGCCAGCTGAGGAGCGCCTTGTAGCCGAGGCCGTAGA
CCAAGAGGAAGCCGCTCTGGCGCAGCGCGTCCAGCGCCACCAGCAGGGTC
GGCTTCAGGTCCTTGTGCGCGAATTCCTTCACGTAGTTGGACGCGGAGAA
GCACGTCACGCCCATGGTGAAGCCCAGCACGCCGCGGGCGAGGATGAGGA
CCCAGGGGACGCGCGAGAAGAAGAGGACGAGCCACGCCACCAGGGAGCCC
GGCAGCGCCACCAGCAGCGACCACCGGTGGCCGATGAAGGTGTGCGGGAC
GCCGCCCACCAGGCAGCCCAGCGTGGCGCCCAGGTGGATGACGCTGCTAA
AAAGTGTCGCCTGGAAATCTGTGAGGCTGAATGTGTTCTCTGCCTGGTTG
GTCAGCTGCGGCAGCGTGACCCCGGAGAAGCCGATGATGGTGCCAATGCC
CAGGTGTGCCATGGCCGCCGCGAAGGTGCCAACCATCTGCGCCACTCTCT
TTGGCTTCACGTCGACTCGCTGCTGAAGACCTAGCTCCTGCCTCACGCCC
ACGCCACCGCCCGAACCGTGATCGTCCCCGGTGAACGCCACGTTCTGCAT
GCCCGTTAAGCTGGGTCTGTGGGCGACGGCGGAGGGGGGAGGGGGTGGGT
ACGTCCCTCCCCTCTGACCCCCTCCGTCATCGGCGTTGACGTTGTAGGAG
TCCTTCATGGCGTTGTTTTGGGGGCGTTGGTGTTTGCGCCTCCTTGGCCC
TCTGCTCCGTCTGGGAGGGGATCAGACGCACGAAACAGCAAACGAAGCTC
CGAACCCAGAAGACCGAGACACAATCTTGCCGGTGAAGACGCCACAGCAA
AGTCCCCACACGCGATGAACAAACCGAAAAAGAAAAAAAAAAAAGAACTC
TTCCCAAAACCGACCAATGAGGAAAACCGAATCCCGAAATCCCGAGACGA
ATTACACTCTGGTGGACGTCTGACCACCCTCGGACGCGCGGTGCGAATAA
GCTTACTTCGCTGCGCCGACCGTGGCCGTGGC
>CL11.Contig1_All
GTAATTATCCGTTTTTTATATTAAGATGGAGTGAAAGAAGGGGGAGAGGA
GAGGGAGGAAGAGAGGAGAGGAAGAAAAAGGAAAAGAGAGAGATATTAGG
AAGTGAGAAAAGAAGAGATAGGGGAAGAGAGGCGGAAATAAGAAGAGAGA
CGAAGGAAATGGTAAAAGAGATTAGAAGAGGAAGAGGAAAAGGTAAGAAA
AAGAAGAGGAAGAGAAGGTAAATCATGTAAAAAGATAAGAAAGGAGAGAT
AATGAATAAGGAAAATGGAGAGAAGAGAGAGAGAAAAAATTAAATAGAGA
GGAGCAAGAGAAAAGAGAGAAGAATTTAGGGAGAGGAAAAGGCAAGGAAT
TTGAAGACAAAGAGAAGATGGACGCAAGAAAAGAAGAAGAAAATAAGAAA
GAAGAGAGAGAAAAAAACAAGGAGGAAAAAGAAAACAAAAAGAATATCAG
AAAGAACGAACCAAAAGACAAGAGAAGGAGGAACTGGAAGAATGTCAGAA
AGAGCGAATCAAAACGCAAGAGAAGAAAAGAAAGAGAAGGAGGAACTGGA
A
>CL11.Contig2_All
GTAATTATCCGTTTTTTATATTAAGATGGAGTGAAAGAAGGGGGAGAGGA
GAGGGAGGAAGAGAGGAGAGGAAGAAAAAGGAAAAGAGAGAGATATTAGG
AAGTGAGAAAAGAAGAGATAGGGGAAGAGAGGCGGAAATAAGAAGAGAGA
CGAAGGAAATGGTAAAAGAGATTAGAAGAGGAAGAGGAAAAGGTAAGAAA
AAGAAGAGGAAGAGAAGGTAAATCATGTAAAAAGATAAGAAAGGAGAGAT
AATGAATAAGGAAAATGGAGAGAAGAGAGAGAGAAAAAATTAAATAGAGA
GGAGCAAGAGAAAAGAGAGAAGAATTTAGGGAGAGGAAAAGGCAAGGAAT
TTGAAGACAAAGAGAAGATGGACGCAAGAAAAGAAGAAGAAAATAAGAAA
GAAGAGAGAGAAAAAAACAAGGAGGAAAAAGAAAACAAAAAGAATATCAG
AAAGAGCGAACCAAAAGACAAGAGAAGAATAGAAAGAGAAGGAGGAACTG
GAAGAATGTCAGAAAGAGCGAATCAAAACGCAAGAGAAGAAAAGAAAGAG
AAGGAGGAACTGGAAGAATGTCAGAAAGAGCGAATCAAAACGCAAGAGAA
GAAAAGAAAGAGAAGGAGGAACTGGAA
>CL11.Contig3_All
TCTCTCTCTTCTCTCCATTTTCCTTATTCATTATCTCTCCTTTCTTATCT
TTTTACATGATTTTCCTTCTCTTCCTCTTCATTTTCTTACTTTTTCCTCC
TCCTCTTCTCTTCTCTTTTATCCTCTCCTTCTTCTCTCTTCTCATCTCCG
CCTCTCTTCCCCCATCTCCTCTTTCTCACTTCCCATCATCTCTCTTTTCC
TCTTTACTGCTCCCATGACCCCG
>CL12.Contig1_All
TTAGCGTTGACCTTTTGATTCGAATGCAACAGAAGAGGAAAGAGAGAGAG
AAAGAGAGAGGGAGAGAGAGAAAGAGAGAGAGAGAGAGAGAGAGAGAGAG
AGAGAGAGAGAGAGAGAGAGAGAGAGAGAGAGAGAGAGAGAGAGAGAGAG
AGAGAGAGAGAGAGAGAGAGAGAGAGAGAGAGAGAGAGAGAGAGAGAGAG
A
>CL12.Contig2_All
GCGGCTGAGGCAGTCAGGTCCAAGGCGCCGTCCTGCTCACATCTCCTGCA
CCCGCTGCTTGGCCGCACTCCTTCCTCTCTCTGCCTGACTGCCTCAGCCG
CCGAGCCCGCGACGCCGCTCCTCCCGCTTTGACGATCTCCGCCCCCTCGG
CAGAACCGCGCACGAAGGTTGACAGAAGAGCCGGAGCCAGAGAACAGGAC
GCGATGGCACTCGTCAAGCAAGCGATGATCGCCGTGACGGCGGCCGTCAT
CTTCGCTCTCGTCTATGGAGAAGGAGTTGACCCCAACTGCCTCGGGTGCC
TGTGCGAGGCATCCACCAAGTGCAACGCCTCCACGGCCTGCCACACGCCC
TACCCAGGGGCATACTTCTGCGGACCCTTCCTCATCTCATGGGCATACTG
GGCCGACGCAGATAAGCCAATCATTGAGGGCGACAATGCTGACAAGCAGG
GAGCCTTCGAGCGCTGTGTGCAGGACCTGTACTGCGGCGCCGAGACCGTC
CGCCGCTACATGGCTAAATTCCTGAACGATTGCGACGGCAACGGCGCTGT
GACCTGTGTCGACGTGATAAGGACTCACAAATTCGGTCGCCAGGATTGCG
CCAGAGCCATTCCTCAAGATGACAAGTTCTGGTCCCAGTACCAGGAGTGC
GCGATCCGCCTCTCCCTCCAATGATCGACTGCAACGGCGACGGGACGGTG
GACTGCCTCGACTACGCCCACATCCACATGATGGGCGGGTACGGGTGCAA
GGATCCATCGGTCAGAACCACCGACTTCTATAAAGTTTTCGAAAATTGTT
GGGATGTAGTTAACGCGGCTTCTTCTCCATCTGCTACGTAGAGTAAAAGG
CATTATATAATTATATATATAGTATAATATAGTCTTTAAAAAATCGCAAA
AATAATACGCCTGTGGCCCCCTTGACACGTCGTATCCTGTCAGCTGACTC
GTTCCGGAATCCGTTTTCTTTTTCTTTTCTAATTTACCTAAAGATTGATT
GAGTAAAATCTGTTCGTCAGAGGAAGTATCGGGGGTTCTCTCACCGATAA
AGTTGAGGAATTCTGAACGAGTAAGCTTTCTACTTATTTATTTTCTGGTT
TAATGAACTTTCTTGTTTTATTTCGCTGAAAGTTCTCTTACTCACAAGGC
TTTAAAATGGCATCACTATTTTTTCTCTCTATCTTTTGGCCCAAAATAAA
CTTACTGGGTTTAATATATTTATACAGAAGGGCCTGTCAGTTTAAATTAA
AACGAAAACAATATTGGGGAAACAGACCTATTCAAATTAAATTTTCACAT
TTACCTTGGACATTTTGGCTATTTCAAAACAACTGGACCACTCTCTTTAT
GTTGCATCAAACGGAAGCACGAGATTTAACACTTTTGTAAGAGTTCAAGT
TGAAGGGTTGTCATGTAAAGTTACTTGCCTTAATAAAGTATTGTGAATTT
TTTGTGTTTTTGATTCTTCCTACCTAATTAAGAGAGAGAGAGCGAGAAAG
AGAGAGAGAGAGAGAGAAAGAGAGAGAGAGAGAGAGAAAGAGAGAGAGAG
AGAGAGAGAGAGAGAGAGAGAGAGAGAGAGAGAGAGAGAGAGAGAGAGAG
AGAGAGAGAGAGAGAGAGAGAGAGAGAGAGAGAGAGAGAGAGAGAGAGAG
AGAGAGAGAGAGAGAGAGAGAGAGAGA
>CL12.Contig3_All
TTTCCAGTAACCTAGTTTATTGAAAAGGCATTTTAAGCACCACATACAAC
CTTCTAGAGATAATCATTGTGCAGCAATACATGGTTTAATGAGACGAAGA
AGACAAGACCCTACTATTCTTCGAAAGCAAAACCACTGACAAAACAAAGT
CAGTGTATGTCGGTTACATTTGATAAGCCAATGAAATCTATATCATTTCC
AGGCAAAAACATCACAAAGAAATTTACAACGAGGGTCCTTCTTCTTTGTC
TCTATCTATGGATTATATCATTACAATAGAATATCTAATACCCCTGTGAG
CACAAAAGTTACATCCAAGTTCCCGCTTTATGTCATTTCTTATGGTGTTT
ATCAGATACTTTGGACGGATGTTCTATCAAGGCTACAAGAACAAATGCTT
GCCAGTGAATGTTAAAAATTTAACTTAGTACATTGATGTCAAATTATATA
TAAATCTGAATACTTCTGTTCCTCCATAATTCAACCCTAGACTCTAAATT
GCTGACCTTTTTACAACTTCGGCAAGGTGGAAAAAATTCTTCTTACAGAA
TGTACATCCTAATAAACTGGTATGTTTCTTAAAATGATAAAAATTCTCGG
CAATATTCTTTAAGACATAATGACAATGACCACAACTTCAGTGGAAAAAT
TGCAGCTAAGAACTTCCTTCATCACAAAACTGATTGTTCTTGATTTCGTA
AATGCTCAACTGGTGCTGATGCCCTGACGACCTTAAAAATTATCCCTTAC
TCTTCGTAAAATATGTATATATATAAGATCAAGATAAATCAACACAAAAT
GTAAATTATCACATAATCCACTATAATAAAATATAGATCATCAAAGGAGA
GAAAGAGAAAGAAAGAGAGAGAGAGAGAGAGAAAGAGAGGGAGAGAGAGA
GAGAGAGAGAGAGAGAGAGAGAGAGAGAGAGAGAGAGAGAGAGAGAGAGA
GAGAGAGAGAGAGAGAGAGAGAGAGAGAGAGAGAGAGAGAGAGAGAGAGA
GAGAGAGAGAGAGAGAGAGAGAGAGAGAGAG
>CL12.Contig4_All
GAGGTGGAGGAGGAGGAGGAAGTAGAGAAGGAGAAAAGGAGAAGAAGTAG
AAGAGGAAGAAGGAGGAGGAAGAAGAGGAGGAGAAAAGGAGAAGAGGGAG
GAGGAGGAGGAGGAGGCCGCGACCCTCGCGCGGGAGGCACTCAATTAGCC
GTGACGCAATTTAAGGTCCCGCGACGAGTCCAGGCGCAAGAATTCGAGGA
GCAACTTGTGAGATATGTCCTCCAGGCTCGAACGCGTCTCCGAGTCCTTT
CTCTTTCCCTCTCTCTCTCTCTCGCTCTTCTCTGTCTCTCTCTCTCCTTT
CTCTTCTCTGTCTCTCTCTCTCCTTTCTCTTCTCTGTCTCTCTCTCTCCT
TTCTCTTCTCTGTCTCTCTCTCTCCTTTCTCTTCTCTGTCTCTCTCTCTC
CTTTCTCTTCTC
>CL12.Contig5_All
CTCCTCCAGCGCTAGAGCCCTGGGTGTCGCTCTCCTCCATCCCAAGAGCC
GTCGCCGCCTCTCGCCCTCGAAAGCAGAGGCTCCCCGGCAGCGTCTCCGT
CACGCATCACCCTTAATGGCTCCGCGTCTCTATGTCCGGATTAATCGCAA
CATCCAACCTTGATTTTATGCACGCTGTCGCACTCAAGCCGTTGCTACCC
ACGCGGGCTCTTCCACACGCATGCACACACATTAACTCTTATACTTACAC
GAGCACACGCGTGGGGCCTACACATTCTCTCTCTCTCTCTCTCTCTCTCT
CTCTCTCTCTCTCTCTCTCTCTCTCTCTCTCTCTCTCTCTCTCTCTCTCT
CTCTCTCTCTCTCTCTCTCTCTCTCTCTCTCTCTCACATTCTCTCTCTCT
CTCTCTCACATTCTCTCTCTCTCTCTCTCACATTCTCTCTCTCTCTCTCT
CACATTCTCTCTCTCTCTCTCTCACATTCTCTCTCTCTCTCTCTCACATT
CTCTCTCTCTCTCTCTCACATT
>CL12.Contig6_All
GTGAGAGAAAGAAAGGAGAGAGAATGTGAGAGAAAGAAAGGAGAGAGAAT
GTGAGAGAAAGAGAGGAGAAAGATTGTGAGAGAGAGAGAGAAAGAGAGAA
GAGAGAGTGTGAGAAAAAGAGAGGAGAGCGAGTGTGAGAGAAAGAGAGTA
GAGACAGTGTGAGAGAAAGAGAGTAGAGAGAGTGTGAGAGAAAGAAAGGA
GAGAGAGTGTGAGAGAAAGAAAGGAGAGAGAATGTGAGAGAAAGAGAGGA
GAAAGATTGTGAGAGAGAGAGAGAAAGAGAGAAGAGAGAGTGTGAGAAAA
AGAGAGGAGAGCGAGTGTGAGAGAAAGAGAGTAGAGACAGTGTGAGAGAA
AGAGAGTAGAGACAGTGTGAGAGAAAGAGAGTAGAGAGAGTGTGAGAGAA
AGAAAGGAGAGAGAGTGTGAGAGAAAGAAAGGAGAGAGAATGTGAGAGAA
AGAAAGGAGAGAGAATGTGAGAGAAAGAGAGGAGAAAGATTGTGAGAGAG
AGAGAGAAAGAGAGAAGAGAGAGTGTGAGAAAAAGAGA
>CL12.Contig7_All
GGAGAGAGAATGTGAGAGAAAGAGAGGAGAAAGATTGTGAGAGAGAGAGA
GAAAGAGAGAAGAGAGAGTGTGAGAAAAAGAGAGGAGAGAGAGTGTGAGA
AAAAGAGAGGAGAGAGAGTGTGAGAAAAAGAGAGTAGAGCGAGTGTGAGA
AAAAGAGAAGAGAGCGAGTGTGAGAGAAAGAGAGTAGAGACAGTGTGAGA
GAAAGAGAGTAGAGACAGTGTGAGAGAAAGAGAGTAGAGACAGTGTGAGA
GAAAGAGAGTAGAGACAGTGTGAGAGAAAGAGAGTAGAGACAGTGTGAGA
GAAAGAGAGTAGAG
>CL12.Contig8_All
GTGAGAGAAAGAAAGGAGAGAGAGTGTGAGAGAAAGAAAGGAGAGAGAAT
GTGAGAGAAAGAGAGGAGAAAGATTGTGAGAGAGAGAGAGAAAGAGAGAA
GAGAGAGTGTGAGAAAAAGAGAGGAGAGAGAGTGTGAGAAAAAGAGAGTA
GAGCGAGTGTGAGAAAAAGAGAAGAGAGCGAGTGTGAGAGAAAGAGAGTA
GAGACAGTGTGAGAGAAAGAGAGTAGAGAGAGTGTGAGAGAAAGAAAGGA
GAGAGAATGTGAGAGAAAGAGAGGAGAAAGATTGTGAGAGAGAGAGAGAA
AGAGAGAAGAGAGAGTGTGAGAAAAAGAGA
>CL12.Contig9_All
GGAGAGAGAATGTGAGAGAAAGAGAGGAGAAAGATTGTGAGAGAGAGAGA
GAAAGAGAGAAGAGAGAGTGTGAGAAAAAGAGAGGAGAGAGAGTGTGAGA
AAAAGAGAGGAGAGAGAGTGTGAGAAAAAGAGAGTAGAGCGAGTGTGAGA
AAAAGAGAAGAGAGCGAGTGTGAGAGAAAGAGAGTAGAGACAGTGTGAGA
GAAAGAGAGTAGAGAGAGTGTGAGAGAAAGAAAGGAGAGAGAATGTGAGA
GAAAGAGAGGAGAAAGATTGTGAGAGAGAGAGAGAAAGAGAGAAGAGAGA
GTGTGAGAAAAAGAGA
>CL12.Contig10_All
GTGAGAGAAAGAAAGGAGAGAGAGTGTGAGAGAAAGAAAGGAGAGAGAAT
GTGAGAGAAAGAGAGGAGAAAGATTGTGAGAGAGAGAGAGAAAGAGAGAA
GAGAGAGTGTGAGAAAAAGAGAGGAGAGAGAGTGTGAGAAAAAGAGAGTA
GAGCGAGTGTGAGAAAAAGAGAAGAGAGCGAGTGTGAGAGAAAGAGAGTA
GAGACAGTGTGAGAGAAAGAGAGTAGAGACAGTGTGAGAGAAAGAGAGTA
GAGACAGTGTGAGAGAAAGAGAGTAGAGACAGTGTGAGAGAAAGAGAGTA
GAGACAGTGTGAGAGAAAGAGAGTAGAG
>CL12.Contig11_All
TCTCTCTATCTCTCTCTCTCTCTATCTCTCTCTCTCTCTATCTCTCTCTC
TCTCTATCTCTCTCTCTCTCTATCTCTCTCTCTCTCTATCTCTCTCTCTC
TCTATCTCTCTCTCTCTCTATCTCTCTCTCTCTCTATCTCTCTCTCTCTC
TCTCTCTCTCTCTCTCTCTCTCTCTCTCTCTCTCTCTCTCTCTCTCTCTC
TCTCTCTCTCTCTCTCTCTCTCTCTCTCTCTCTCTCTCTCTCTCTCTCTC
TCTCTCTCTCTCTCTCTCTCTCTCT
>CL12.Contig12_All
GAGAAAGATTGTGAGAGAGAGAGAGAGAAAGAGAGAAGAGAGAGTGTGAG
AAAAAGAGAGGAGAGAGAGTGTGAGAAAAAGAGAGTAGAGCGAGTGTGAG
AAAAAGAGAGTAGAGCGAGTGTGAGAAAAAGAGAAGAGAGCGAGTGTGAG
AGAAAGAGAGTAGAGAGAGTGTGAGAGAAAGAGAGTAGAGAGAGTGTGAG
AGAAAGAGAGTAGAGAGAGTGTGAGAGAAAGAGAGTAGAGAGAGTGTGAG
AGAAAGAGAGTAGAGAGAGTGTGAGAGAAAGAGAGTAGA
>CL12.Contig13_All
GAGAAAGATTGTGAGAGAGAGAGAGAGAAAGAGAGAAGAGAGAGTGTGAG
AAAAAGAGAGTAGAGCGAGTGTGAGAAAAAGAGAAGAGAGCGAGTGTGAG
AGAAAGAGAGTAGAGAGAGTGTGAGAGAAAGAGAGTAGAGAGAGTGTGAG
AGAAAGAGAGTAGAGAGAGTGTGAGAGAAAGAGAGTAGAGAGAGTGTGAG
AGAAAGAGAGTAGAGAGAGTGTGAGAGAAAGAGAGTAGA
>CL12.Contig14_All
GTGAGAGAAAGAAAGGAGAGAGAGTGTGAGAGAAAGAAAGGAGAGAGAGT
GTGAGAGAAAGAAAGGAGAGAGAATGTGAGAGAAAGAGAGGAGAAAGATT
GTGAGAGAGAGAGGGAAAGAGAGAAGAGAGAGTGTGAGAAAAAGAGAGTA
GAGCGAGTGTGAGAAAAAGAGAGTAGAGCGAGTGTGAGAAAAAGAGAGTA
GAGCGAGTGTGAGAAAAAGAGAGTAGAGCGAGTGTGAGAAAAAGAGAGTA
GA
>CL12.Contig15_All
AGACTCTCACTCACTCTCACTCTCTCTCTCGCTCTCACACACACACACAG
ACTCTCTCTCTCTCTCTCTTATACTATCTCTCTCTCTCTCAGACTCTCAC
TCTCTCTCTCTCTCTCACTCTCTTTCTCTCTCTCTCACTCTCTTTCTCTC
TCTCTCACTCTCTTTCTCTCTCTCTCACTCTCTTTCTCTCTCTCTCACTC
TCTTTCTCTCTCTCTCACTCTCTTTCT
>CL12.Contig16_All
TCTCTCTCTCTCTCTCTCTCTCCCTTTCTCTCTCTCTCTCTCTCTCTCCC
TTTCTCTCTCTCTCTCTCTCTCTCCCTTTCTCTCTCTCTCTCTCTCTCTC
CCTTTCTCTCTCTCTCTCTCTCTCTCTCTCTCTCTCTCTCTCTCTCTCTC
TCTCTCTCTCTCTCTCTCTCTCTCTCTCTCTCTCTCTCTCTCTCTCTCTC
TCTCTCTCTCTCTCTCTCTCTCTCTCTCTCTCTCTCT
>CL12.Contig17_All
GTGAGAGAAAGAAAGGAGAGAGAATGTGAGAGAAAGAGAGGAGAAAGATT
GTGAGAGAGAGAGAGAAAGAGAGAAGAGAGAGTGTGAGAAAAAGAGAGGA
GAGCGAGTGTGAGAGAAAGAGAGTAGAGAGAGTGTGAGAGAAAGAGAGGA
GAGAGAGTGTGAGAAAAAGAGAGGAGAGCGAGTGTGAGAGAAAGAGAGTA
GAGACAGTGTGAGAGAAAGAGAGTAGAG
>CL12.Contig18_All
GTGAGAGAAAGAAAGGAGAGAGAATGTGAGAGAAAGAGAGGAGAAAGATT
GTGAGAGAGAGAGAGAAAGAGAGAAGAGAGAGTGTGAGAAAAAGAGAGGA
GAGCGAGTGTGAGAGAAAGAGAGTAGAGAGAGTGTGAGAGAAAGAGAGGA
GAGAGAGTGTGAGAAAAAGAGAGTAGAGCGAGTGTGAGAAAAAGAGAAGA
GAGCGAGTGTGAGAGAAAGAGAGTAGAGACAGTGTGAGAGAAAGAGAGTA
GAGACAGTGTGAGAGAAAGAGAGTAGAGACAGTGTGAGAGAAAGAGAGTA
GAGACAGTGTGAGAGAAAGAGAGTAGAG
>CL12.Contig19_All
AAGAGAGGAGAAAGATTGTGAGAGAGAGAGAGAAAGAGAGAAGAGAGAGT
GTGAGAAAAAGAGAGTAGAGCGAGTGTGAGAAAAAGAGAAGAGAGCGAGT
GTGAGAGAAAGAGAGTAGAGACAGTGTGAGAGAAAGAGAGTAGAGACAGT
GTGAGAGAAAGAGAGTAGAGACAGTGTGAGAGAAAGAGAGTAGAGACAGT
GTGAGAGAAAGAGAGTAGAG
>CL12.Contig20_All
GTGTGAGAGAAAGAGAGTAGAGACAGTGTGAGAGAAAGAGAGTAGAGACA
GTGTGAGAGAAAGAGAGTAGAGAGAGTGTGAGAGAAAGAGAGGAGAGAGA
GTGTGAGAAAAAGAGAGTAGAGCGAGTGTGAGAAAAAGAGAAGAGAGCGA
GTGTGAGAGAAAGAGAGTAGAGACAGTGTGAGAGAAAGAGAGTAGAGACA
GTGTGAGAGAAAGAGAGTAGAGACAGTGTGAGAGAAAGAGAGTAGAGACA
GTGTGAGAGAAAGAGAGTAGAG
>CL12.Contig21_All
AAGAGAGGAGAAAGATTGTGAGAGAGAGAGAGAAAGAGAGAAGAGAGAGT
GTGAGAAAAAGAGAGGAGAGCGAGTGTGAGAGAAAGAGAGTAGAGACAGT
GTGAGAGAAAGAGAGTAGAGAGAGTGTGAGAGAAAGAAAGGAGAGAGAAT
GTGAGAGAAAGAGAGGAGAAAGATTGTGAGAGAGAGAGAGAAAGAGAGAA
GAGAGAGTGTGAGAAAAAGAGA
>CL12.Contig22_All
AGAGAATGAGAGAGAGTGAGAGAGAATGAGAAAGAATGAGAGAGAGTGAG
AGAATGCGAGAGATAGAGAGAGTAAGAGAGGAGAGAGAGAGAGAGTAAGA
GAAGAGAGAGAGAGTAAGACAGGAGAGAGAGTAAGAGAGGACATATAGAG
AAAGAGAGAGAGGAGAGATAGAGAGAGACAGTAAGAGAGGAGATAGAGAG
AGAGAGAGAGTAA
>CL12.Contig23_All
TCTCTCTCTCTCTCTCTCTTTCTTTCACAGACACACACTCTCTCTCTCTC
TCTCTCTCTCACTCTCTTTCTCTCTCTCTCACTCTCTTTCTCTCTCTCTC
ACTCTCTTTCTCTCTCTCTCACTCTCTTTCTCTCTCTCTCACTCTCTTTC
TCTCTCTCTCACTCTCTTTCTCTCTCTCTCACTCTCTTTCTCTCTCTCTC
ACTCTCTTTCT
>CL12.Contig24_All
TCTCTCTCTCTCTCTCTCTTTCTTTCACAGACACACACTCTCTCTCTCTC
TCTCTCTCTCACTCTCTTTCTCTTACTCTCTCTCTCACTCTCTTTCTCTT
ACTCTCTCTCTCACTCTCTTTCTCTTACTCTCTCTCTCACTCTCTTTCTC
TTACTCTCTCTCTCACTCTCTTTCTCTTACTCTCTCTCTCACTCTCTTTC
TC
>CL12.Contig25_All
TCTCTCTCTCTCTCTCTCTTTCTTTCACAGACACACACTCTCTCTCTCTC
TCTCTCTCTCACTCTCTTTCTCTCTCTCTCACTCTCTTTCTCTCTCTCTC
ACTCTCTTTCTCTCTCTCTCACTCTCTTTCTCTCTCTCTCACTCTCTTTC
TCTCTCTCTCACTCTCTTTCTCTCTCTCTCACTCTCTTTCTCTTACTCTC
TCTCTCACTCTCTTTCTC
>CL12.Contig26_All
AGAGAGAGAGAGAGAGAGAGAGAAAGAGAGAGAGAGAGAGAAAAAAAAAG
AGAGAGAGAGAGAGAGAGAGAGAGAGAGAGAGAGAGAGAGAGAGAGAGAG
AGAGAGAGAGAGAGAGAGAGAGAGAGAGAGAGAGAGAGAGAGAGAGAGAG
AGAGAGAAAGAGAGAGAGAGAGAGAAAAAAAAAGAGAGAGAGAGAGAGAG
AGAGA
>CL12.Contig27_All
AGAGAGAGAGAGTAAGAGTAAGAGAGAGAGAGTAAGAGTAAGAGAGAGAG
AGTAAGAGTAAGAGAGAGAGAGTAAGAGTAAGAGAGAGAGAGTAAGAGTA
AGAGAGAGAGAGTAAGAGTAAGAGAGAGAGAGAAAGAGAAAGAGAGAGAG
AGAGAGAGAGAGAGTAAGAGAGTATGAGAGAGAGAGAGAGAGTAAGAGAA
AGAGAGAGAGAGTAAGAGTAAGAGAGAGAGAGTAAGAGTAAGAGAGAGAG
AGTAAGAGTAAGAGAGAGAGAGTAAGAGTAAGAGAGAGAGAGTAAGAGTA
AGAGAGAGAGAGTAAGAGTAAG
>CL12.Contig28_All
GAGAAAGAGAGGAGAGAGTGTGAGAGAAAGAAAGGAGAGAGAATGTGAGA
GAAAGAGAGGAGAAAGATTGTAAGAGAGAGAGAAAGAGAGAAGAGAGAGT
GTGAGAAAAAGAGAGGAGAGAGAGTGTGAGAAAAAGAGAGTAGAGCGAGT
GTGAGAAAAAGAGAGTAGAGCGAGTGTGAGAAAAAGAGAAGAGAGCGAGT
GTGAGAGAAAGAGAGTAGAGACAGTGTGAGAGAAAGAGAGTAGAGACAGT
GTGAGAGAAAGAGAGTAGAGACAGTGTGAGAGAAAGAGAGTAGAG
>CL12.Contig29_All
GAGAAAGAGAGGAGAGAGTGTGAGAGAAAGAAAGGAGAGAGAATGTGAGA
GAAAGAGAGGAGAAAGATTGTAAGAGAGAGAGAAAGAGAGAAGAGAGAGT
GTGAGAAAAAGAGAGGAGAGCGAGTGTGAGAGAAAGAGAGCAGAGAGAGT
GTGAGAGAAAGAGAGTAGAGAGAGTGTGAGAGAAAGAGAGGAGAGAGAGT
GTGAGAGAAAGAGAG
>CL12.Contig30_All
GAGAAAGAGAGGAGAGAGTGTGAGAGAAAGAAAGGAGAGAGAATGTGAGA
GAAAGAGAGGAGAAAGATTGTAAGAGAGAGAGAAAGAGAGAAGAGAGAGT
GTGAGAAAAAGAGAGGAGAGCGAGTGTGAGAGAAAGAGAGCAGAGAGAGT
GTGAGAGAAAGAGAGGAGAGAGAGTGTGAGAGAAAGAGAGGAGAGAGAGT
GTGAGAGAAAGAGA
>CL12.Contig31_All
TCAGCGGCACACAGTAAGGGCTGGCGACGTTATCTGGGGGAAGCGCGCGC
TGTGTCTCTCGCGTTTTGAAAATGTCCGATAGCTGATAGGGGGAAATTCT
TTGTTGTTCTCTCTCTCTCTCTCGCTCTCTCTCTCTCTCTCTCTCTCTCT
CTCTCTCTCTCTCTCTCTCTCTCTCTCTCTCTCTCTCTCTCTCTCTCTCT
CTCTCTCTCTCTCTCTCTCTCTCTCTCTCTCTCTCTCTCTCTCTCTCTCT
CTCTCTCTCTCTCTCTCTCTCTC
>CL12.Contig32_All
GAGAGAGAGAAAGAGAATGAGAGAGAGAGTGTGATTGAGTAAGAGGGAGA
GAAAGAGAAAGGGAGAGAGAGAGTGAAAGAGAATGAGAGAGAGTGAGAGA
GAATGAGAGAGAGTGAGAAAGAATGAGAGATAGTGAGAGAATGCGAGAGA
TAGAGAGAGTAAGAGAGGAGAGAGAGAGAGAGTAAGAGAAGAGAGAGAGA
GTAAGACAGGAGAGAGAGTAAGAGAGGACATATAGAGAAAGAGAGAG
>CL12.Contig33_All
GAGAGAGAGAAAGAGAATGAGAGAGAGAGTGTGATTGAGTAAGAGGGAGA
GAAAGAGAAAGGGAGAGAGAGAGTGAAAGAGAATGAGAGAGAGTGAGAGA
GAATGAGAGAGAGTGAGAGAATGCGAGAGATAGAGAGAGTAAGAGAGGAG
AGAGAGAGAGAGTAAGAGAAGAGAGAGAGAGTAAGACAGGAGAGAGAGTA
AGAGAGGACATATAGAGAAAGAGAGAG
>CL12.Contig34_All
CTCTCACTCTCTCTCTCTCTCTCACTCTCTCTCTCTCTCTCACTCTCTCT
CTCTCTCTCACTCTCTCTCTCTCTCTCACTCTCTCTCTCTCTCTCTCTCT
CTCTCTCTCTCTCTCTCTCTCTCTCTCTCTCTCTCTCTCTCTCTCTCTCT
CTCTCTCTCTCTCTCTCTCTCTCTCTCTCTCTCTCTCTCTCTCTCTCTCT
CTCTCTCTCTCTC
>CL12.Contig35_All
AAAAATACGAAACGCAGTGAACGATACGTGCATAAGAGCTGACCTAGAGA
AAGAAAAGAGAGAAAGAAAAGAGAGAGAGAGAGAGAGAAAGGAAGAGAGA
GAGAGAGAGAGAGAGAGAGAGAGAGAGAGAGAGAGAGAGAGAGAGAGAGA
GAGAGAGAGAGAGAGAGAGAGAGAGAGAGAGAGAGAGAGAGAGAGAGAGA
GAGAGAGAGAGAGAGA
>CL12.Contig36_All
GTGAGAGAAAGAAAGGAGAGAGAGTGTGAGAGAAAGAAAGGAGAGAGAAT
GTGAGAGAAAGAGAGGAGAAAGATTGTGAGAGAGAGAGAGAAAGAGAGAA
GAGAGAGTGTGAGAAAAAGAGAGTAGAGCGAGTGTGAGAAAAAGAGAAGA
GAGCGAGTGTGAGAGAAAGAGAGTAGAGAGAGTGTGAGAGAAAGAGAGGA
GAGAGAGTGTGAGAGAAAGAAAGGAGAGAGAATGTGAGAGAAAGAGAGGA
GAAAGATTGTGAGAGAGAGAGAGAAAGAGAGAAGAGAGAGTGTGAGAAAA
A
>CL12.Contig37_All
GTGAGAGAAAGAAAGGAGAGAGAGTGTGAGAGAAAGAAAGGAGAGAGAAT
GTGAGAGAAAGAGAGGAGAAAGATTGTGAGAGAGAGAGAGAAAGAGAGAA
GAGAGAGTGTGAGAAAAAGAGAGTAGAGCGAGTGTGAGAAAAAGAGAAGA
GAGCGAGTGTGAGAGAAAGAGAGTAGAGAGAGTGTGAGAGAAAGAGAGTA
GAGAGAGTGTGAGAGAAAGAGAGTAGAGAGAGTGTGAGAGAAAGAGAGGA
GAGAGAGTGTGAGAGAAAG
>CL12.Contig38_All
GTGAGAGAAAGAAAGGAGAGAGAGTGTGAGAGAAAGAAAGGAGAGAGAAT
GTGAGAGAAAGAGAGGAGAAAGATTGTGAGAGAGAGAGAGAAAGAGAGAA
GAGAGAGTGTGAGAAAAAGAGAGTAGAGCGAGTGTGAGAAAAAGAGAAGA
GAGCGAGTGTGAGAGAAAGAGAGTAGAGAGAGTGTGAGAGAAAGAGAGTA
GAGAGAGTGTGAGAGAAAGAGAGTAGAGAGAGTGTGAGAGAAAGAGAGTA
GAGAGAGTGTGAGAGAAAGAGAGGAGAGAGAGTGTGAGAGAAAG
>CL12.Contig39_All
GGAGAGAGAATGTGAGAGAAAGAGAGGAGAAAGATTGTGAGAGAGAGAGA
GAAAGAGAGAAGAGAGAGTGTGAGAAAAAGAGAGGAGAGCGAGTGTGAGA
GAAAGAGAGTAGAGAGAGTGTGAGAGAAAGAGAGTAGAGAGAGTGTGAGA
GAAAGAGAGGAGAGAGAGTGTGAGAGAAAGAGAGGAGAGAGAGTGTGAGA
GAAAG
>CL12.Contig40_All
GGAGAGAGAATGTGAGAGAAAGAGAGGAGAAAGATTGTGAGAGAGAGAGA
GAAAGAGAGAAGAGAGAGTGTGAGAAAAATAGAGGAGAGCGAGTGTGAGA
GAAAGAGAGTAGAGAGAGTGTGAGAGAAAGAGAGTAGAGAGAGTGTGAGA
GAAAGAGAGTAGAGAGAGTGTGAGAGAAAGAGAGGAGAGAGAGTGTGAGA
GAAAG
>CL12.Contig41_All
CTCTCTCTCTCTCTCTCTCTCTCTCTCTCTCTCTCTCTCTCTCTCTCTCT
CTCTCTCTCTCTCTCTCTCTCTCTCTCTCTCTCTCTCTCTCTCTCTCTCT
CTCTCTCTCTCTCTCTCTCTCTCTCTCTCTCTCTCTCTCTCACACTCTCT
CTCTCTCTCTCTCTCACACTCTCTCTCTCTCTCTCTCTCACACTCTCTCT
CTCTCTCTCTCTCACACTCTCTCTCTCTCTCTCTCTCACACTCTCTCTCT
CTCTCTCTCTCAC
>CL13.Contig1_All
GCCGAGAAACAAAAAATATCAACTATGGAGACAATGGAGGAAATAGAATA
GTACCCCTGATGTGAAAGGTACACGACCACGGGAAGAGAGCACCGTCCCA
TTCGCTGACACCTCCTGACACTTTCTGCCACACGTCCTTGGAATTCTGGC
TGACGCTGACGAAGGAAGGAGACACTCATCCTCGGGCACTCTGAAGGGCG
TTCCTTGCTGACAGACTTTCTCCATCGGTTTGTCAGGACTGCGTCGAGCT
GACACTTCGATTCGAGCTGACGATTCGAGCTGACGCATTCCTTCCTCTCT
TGGTAAGCTCCGAGACGAAGCTCCGAGCTCGCACTGGCACTGAAGTCTAG
AGGTTTCGTCCGAGCTCGAGACTAGGATTCGAATCGAGGCTCGACCCGCC
GAGGAACCGTTCGCGACGACCGAACACCAGTACGTCCCTTCGAGGGTGAC
GTTGAAGTCCCGGAAGACGAGGTACGAGTGGGAGACGAAGGAGGAGTTCC
CGAGGACGAAGGCGTGTCTCCCGGGCGCCCAGGGGAGGACGTCCTGGCCC
TGGGGGTCCGTCCACACGACCTGGCGGAGGTGGGGCTTCTCCCTCGCGTC
GCCGAAGCAGTACACGAAGGCGTTGGCCAGGAAGGGGAGGCAGACCGTCG
AGCAGTTCTTGATGACAGCCTCGCCCCTGGAGGTCGACGCCGTGTCGGGG
GGGAAGGTCGAGGGCGCCGAGGAGGTGGCCAGCGCCAGGACGAAGGCGTG
GAGGGCCAGGATTGCTTTCGTCATCGCCGTAAGAGTGGAAGACGAAGTTG
GAAAAAAATAATGAACGTTCTCTTGGTTTTTCTTTCAAACGAGATATTGT
AGATCTGTCCGGG
>CL13.Contig2_All
GCCAGTGCGAGCTCGGAGCTTCGTCTCGGAGCGTGCGAAGAGCGGAAGGA
ACGCGTCAGCTCGAAGTGTCAGCTCGACGTAGTCCTGACAAACCGATGGA
GAAAGTCTGTCAGCAAGGAACGCCCTTCAGAGTGCCCGAGGACGAGTGTC
TCCTTCCTTCGTCAGCGTCAGCCAGAATTCCAAGGACGTGTGGCAGAAAG
TGTCAGGAGGTGTCAGCGAATGGGACGGTGCTCTCTTCCCGTGGTCGTGT
ACCTTTCACATCAGGGGTACTATCCTATT
>CL14.Contig1_All
CTTTATTTTACCATGATGATGGTAGATTAATTTTGTAAATGGGATTTTGT
TTGAAAGTTGGATCATGTTATCCTTCATATATTAGCAGCAGATAAGATTT
CAAAATACAAATCAACACTTCTAACTACAGAAAAATAAAAAACAAGAATC
CCTTACAGAATACGAACTTGTTTTTCTTGACTGAACATCTACAACAGATA
AACTTAAACAAATGCTCCCCAGAACATACAGGGAAAAAGCAAACTAAACA
AGACATTTAGTAGCAATTATATTATTTCCACAAACATTCAATTTCACAAG
ATATTACAGGTCAATATCAAGCCATGAAAATTGAAAGACTATATAATCTT
TATTCTGTTTTACTGCCATACATACATACATAGTGTATGAATTGCCTCAT
TTCCTTAAATAAATATCTGACACCTTTAAAAATTTAATCTCAAGTATAAC
CTTGAGTATTTAGGTCTTCACAGTCAACACAATTTAAAATAGTTTCTGCT
ATCTGCTACCTCTTAGTTCTTGTTGACCAAGACATAAAATATTAAATCTA
TTGTTGCACTGTACTTTAATAAAGAATAACGCTTTTACCAAATTATGTAC
ATTTCTTCGCATCCCTATGTTGACGATCTTCAATTTAGATTATTTAGCAG
GTACTTCAAACAACCTGTCAAAGACCTCTTAACAAGAAGTATTTGTAATT
CTTGATCTCAGGCACACAGTCCCTCCAAACCTTGCTTCTAGTCTGAGTCT
GAGCCTGAACCAGAGCCTGAGGAGTCTGAATCAGAGCCTGAGTCAGAGCC
TGACCCTGATCCTGAAGCCCTACTGCGTGCCGGAGAGCCTCGCTGTGATG
GGGATCGGCTTGGACTCCGCTTGTTTGATTTGGCCGATCTGCTCGATGCA
GCTGACTTCGCAGATCTTTCAGACCTTGCAGGGGATGCACTTGGGGACCT
TGAAGGTGAGCGGGATGGGGAGCGAGTTTTGGACTTGGAGCGAGAGCGAG
ACCTGGATCCTCTGGATCCTCTGGACCCTGAGGCAGAGCGAGAGCGAGAC
CTTGACTTTGACTTGCTCCTTGACCTACTTCTTGACTTGCTTCTTGAACC
ACTGCGGGATCTGCTGCGTGACTGACTTCTGGACTTGCTGCGAGATTTGC
TGCGTGACTTGCTTCTGGAACTGCTTCTTGACTGGCTTCGTGAACGTGAA
CCTGACCGGCTCCTCGAGCGTGAGCCCGATCGACTCCCTTGCTCATCCTT
ATCCATCATTGGAGTGCCTGACCTTGAGCGATCACTGCCCTCATCATCAG
ACCCCTTGGCACTACCTTTATCATTCTCTTCCACCTCCATCTCTTCCTCC
TCTTCCTCTTCCTCTTCTTCTTCTTCCTCATCTTCACCAGGTGGTTCCAG
CATTCGTTCCCTAAACCGCTGTGTCTTGTGTTCCTGCGCAATGAGAGGAC
GATGACGCACCACAAGCCTAGAGTTGTTAGGCTGCTGACCTTGCTTCAGT
CGACGTTTGCTCAATCGCACTCTTGTTTCAAGCTCATTGTAGTAAACCCC
ATCATCACGAAGTACAAAGAAGTAATTCTCTTCGTAGCCCTTTGAGGCCT
TGTTCTTAACGTTCCAGTTGTACTCTCTTGCCATCAGGTAGTCATACTCA
TCTTCATCCATGTAGTCAACATTTTCTTCAGCATCTCGTTTTCTCTTCTT
TAGGGTCTCATCAGTTGGCAGGAAGTAGGCCACAAACTGTTCTCCTGATT
CATCCATCACACCCCTAATCATTGCTTGTGACATTTCCTCAAGCTGGGCT
GGCATTGGTCTACCCACAGGAGCAGGGTCAGAGTCGAAAATGACCTGGGC
ACATGGGTACTTCCAAAGGCTGAAATCTGGGAATACTGGTAATTCTTCCA
CAGCTGTGACCCCTGGCTTGCTGTAGTGGTGCTTGAGAGGCTCTTTAACT
TCAAGGAAGGTCTTCTCAATTGCTCTCAGCTGACTCTCTCTGTCAGTGTA
TACATTCTCATCAGTAGCCTTTCTCCTGCGAGCTGCAAAACCGACTGTAG
CTTCAATTTTCTCCATTGTCTGAGGCTGGAATCTTGTTGGCTCAGTGGAG
ATGTACTCTGTCCTTCGCAACCATGACACATTGACATGGTGATGGCGAGA
ACGTTTAGCATCCTGTGGAGTGAGAATGTCATCTTCCAGCAACCTCTCAT
CTGTGGGATGCAGTTGTGCATTGGACTGAGGCGTGTAAGCTTCTGGGTTA
ATCAGGTCAATTGTAACTCCAAGATCGTGCTCAGTGAGAACTTCATAGCG
ATAATTCTTCTCTAAGGAGGTTTGTTTATACCGCACATACCTATTAGAAT
CAAATGGGTAATTGATGAATTTTGGATCAAATGGAATATCTGGCAATGTG
TTGCAGTACTTCACCCTACTCACTAGGTCAGATCTTCTTTCTCCAGTTCT
CGGTCGTTTATCTCTGTCCACACTGTGGTTTTGGTTGACGGTCGGCGGCA
TTTTGTGGAGAAATTGTGTGTCAAACTACCTTGCTTCTCGAG
>CL14.Contig2_All
TTCATAAATACTTTATTTTACCATGATGATGGTAGATTAATTTTGTAAAT
GGGATTTTGTTTGAAAGTTGGATCATGTTATCCTTCATATATTAGCAGCA
GATAAGATTTCAAAATACAAATCAACACTTCTAACTACAGAAAAATAAAA
AACAAGAATCCCTTACAGAATACGAACTTGTTTTTCTTGACTGAACATCT
ACAACAGATAAACTTAAACAAATGCTCCCCAGAACATACAGGGAAAAAGC
AAACTAAACAAGACATTTAGTAGCAATTATATTATTTCCACAAACATTCA
ATTTCACAAGATATTACAGGTCAATATCAAGCCATGAAAATTGAAAGACT
ATATAATCTTTATTCTGTTTTACTGCCATACATACATACATAGTGTATGA
ATTGCCTCATTTCCTTAAATAAATATCTGACACCTTTAAAAATTTAATCT
CAAGTATAACCTTGAGTATTTAGGTCTTCACAGTCAACACAATTTAAAAT
AGTTTCTGCTATCTGCTACCTCTTAGTTCTTGTTGACCAAGACATAAAAT
ATTAAATCTATTGTTGCACTGTACTTTAATAAAGAATAACGCTTTTACCA
AATTATGTACATTTCTTCGCATCCCTATGTTGACGATCTTCAATTTAGAT
TATTTAGCAGGTACTTCAAACAACCTGTCAAAGACCTCTTAACAAGAAGT
ATTTGTAATTCTTGATCTCAGGCACACAGTCCCTCCAAACCTTGCTTCTA
GTCTGAGTCTGAGCCTGAACCAGAGCCTGAGGAGTCTGAATCAGAGCCTG
AGTCAGAGCCTGACCCTGATCCTGAAGCCCTACTGCGTGCCGGAGAGCCT
CGCTGTGATGGGGATCGGCTTGGACTCCGCTTGTTTGATTTGGCAGATCT
GCTCGATGCAGCTGACTTCGCAGATCTTTCAGACCTTGCAGGGGATGCAC
TTGGGGACCTTGAAGGTGAGCGGGATGGGGAGCGAGTTTTGGACTTGGAG
CGAGAGCGAGACCTGGATCCTCTGGATCCTCTGGACCCTGAGGCAGAGCG
AGAGCGAGACCTTGACTTTGACTTGCTCCTTGACCTACTTCTTGACTTGC
TTCTTGAACCACTGCGGGATCTGCTGCGTGACTGACTTCTGGACTTGCTG
CGAGATTTGCTGCGTGACTTGCTTCTGGAACTGCTTCTTGACTGGCTTCG
TGAACGTGAACCTGACCGGCTCCTCGAGCGTGAGCCCGATCGACTCCCTT
GCTCATCCTTATCCATCATTGGAGTGCCTGACCTTGAGCGATCACTGCCC
TCATCATCAGACCCCTTGGCACTACCTTTATCATTCTCTTCCACCTCCAT
CTCTTCCTCCTCTTCCTCTTCCTCTTCTTCTTCTTCTTCTCCTCCTCTTC
TTCTTCTTCTTCTTCTTCTTCTTCTTCTTCTTCTTCTTCTTCTTCTTCTT
CTTCTTCTTCTTCTTCTTCTTC
>CL15.Contig1_All
TTTTTTTTTTTTTTTTTTTTTTTAAATTTTCATATACTTTATTATACTTA
TAAAAACAATATTAAAGCTGACGGATTATTCTCCCTGTTATTCTCTATGT
AATTATTTAATTTCCTTATGCGTTTTACAAGATCGTGAGGTTGTAGGCTA
CATTTTTTTTGTGGTTGTTGGCGTAAATACTACTTAACTGAAAAGCTCGC
TTACTCTTTTGGGTTAATGCAAAACAGAATTCTACTGAACTTCTCGCACT
CAACACCTAATGCTTCTGTAAAACCTATTGTTCCCTTTCATCCGAGGGGC
AGAGTGGATCCGTTTGGCATGATCCAGGGAGTGTTGCTCATTGTTGCCTC
CGTTTGTGGTGCACGAACCGTATTCTCAGCAGCTGAGTGCGGAGCATTTC
ACTCAGGGACAAAAAAGAACAAAAAAAGGATAACAAAACATGATACATCC
TTTACAAATATAAATATTTTGTACCTGATTTTTGTAAGTATGTTTGATAA
GCATAGAAGAAAAGCTTCTTCCCAATTTCTTTGAGACAGTATGCGAAATC
GACCCCATTTGGTTTAGGAAACATAGCTATTATACATAGTAATGTGAGAT
AGCTGAACAACACACACAATCAAGTCTCGCTTCAAAAGTGAATGAGTAGA
GAGGCTGAAGATATCAACAGTATTTTTTTCTATTTTTTTTCAAAAGGACA
GACCTCACCGTGTGTATGTGTAAGTCACATATATGTATCTGTGTAGACAC
TCCATGTACACACTCTGCGTGGCCATGCAAAGTGCTGTACGTGTCAAAAG
GCCATCCACAAAATCTCAATGTTTATGCTCTGGAAGACAAAGAGAGGCAT
TGCTGCACTGCACATACATCCTTGCAGAGGACACCGATGGACAAGCCCCA
ACAGACTGTCTCTCCTTATTGCCAGTTGTTGAAGAAGCCCCTCCCTGGGC
CGAAGAAGCCGCGTCGACGGATGGTCCTGTGGTTGAATGGCGGGGCCGGC
TGGTTCCCGAAATTGATGTTGGCCGGAAGGGGCTGGCTGAAGGAGGCGCC
GACGGGCTGGGTGTTGACGAAGGGTTGAGAACCGGCGGGACTGATTGGCT
GGCCGCCGCCGTTGGAGGTGCCCGGGGTGCGGGTTCGGGAGCCGATGTCG
AAGCCAGCGGATTTCCTGTAGCAGACGCAGCAGGAGGGCATGAGGACCTC
CTCGGGTTGGATCTTGTTGCTGCCGACGGTGAGCATCCTCCGGTACACAT
ACTTCTGCCTGCACACGGTCCTGATCTCCGGTGGCAGTGGGGACTCGAAC
TCACAAGCCGTGCCCTCGTTTATGCACTTCTCGACTCTGAGCGCCTGTTC
CACATTCTCCTGGTTGAGCACGAAGACCCACTCGTTGCTGGAGGACTTGG
CTCGCTTGGGGAAGATCAGCGTCTCCTCCGACTGGCACACGGGCGTCTCA
GAGGCCCCCACACGCGTCGACAGTGGGCGTGTGCGGAGTTCCACCAGGTT
GTCATTCAAAAGGTCTTTAAACAGGGGATCTTTCACGACCGAGTTGACAC
TGGGATCAGCCAACAGGAACTGGATATGCTCTTTCAGATTATCATTGTAG
TCGGCGTCCTCGAGACAGGGGGAGTCGATATCCTGCCCCAGCCTCATCGC
GCACCGCGGAGGAGGATCGGAGGACCTCAGTTCCCCCGCGAGCATTGGCT
GGAACCGGCTGGTGGCTTCGACCGGCTGCGAGTACAGGCGGGAGAGAGAA
GTGCCGTTGGTTGGGTCGTCTGGGAAGAATATCAGGTCCTGACCGGAAGT
GGCCCTCGACGCCAGCGCCACCACCAGGAGCTGTAGAAGGGCGATCATGT
TCATGTTGACGCAGAAGGCGCTGCTACTGAGCGGGTGTCTCCGAAGGCCG
TCTGGACCAGGAAGTCTCGCTGCTGCCGCGAGGAGTCTTGTCTTGAGGGC
TTCGCGACACTGTCGTGGCCGGTCAGGGGATTTTAGAGCGAGTCGAAACG
AGTCACTGTAGCGGCTTTCACGGCGCTGGGTCCTGTTGCAGGAGCGGCAG
ATGTCCGAGGGAGGAGCGAGAGCCGCTATATGTATGCCGCACGACGTCCG
GACGCGGAGTCCTCAAGACA
>CL15.Contig2_All
TTTTTTTTTTTTTTTTTTTTTTTAAATTTTCATATACTTTATTATACTTA
TAAAAACAATATTAAAGCTGACGGATTATTCTCCCTGTTATTCTCTATGT
AATTATTTAATTTCCTTATGCGTTTTACAAGATCGTGAGGTTGTAGGCTA
CATTTTTTTTGTGGTTGTTGGCGTAAATACTACTTAACTGAAAAGCTCGC
TTACTCTTTTGGGTTAATGCAAAACAGAATTCTACTGAACTTCTCGCACT
CAACACCTAATGCTTCTGTAAAACCTATTGTTCCCTTTCATCCGAGGGGC
AGAGTGGATCCGTTTGGCATGATGCAGGGAGTGTTGTTCATTGTTGCCTC
CGTTTGTGGTGCACGAACCGTATTCTCAGCAGCTGAGTGCGGAGCATTTC
ACTCAGGGACAAAAAAGAACAAAAAAAGGATAACAAAACATGATACATCC
TTTACAAATATAAATATTTTGTACCTGATTTTTGTAAGTATGTTTGATAA
GCATAGAAGAAAAGCTTCTTCCCAATTTCTTTGAGACTGCGAAATCGACC
CCATTTGGTTTAGGAAACATAGCTATTATACATAGTAATGTGAGATAGCT
GAACAACACACACAATCAAGTCTTGCTTCAAAAGTGAATGAGTAGAAAGG
CTGAAGATATCAACAGTATTTTTTTCTATTTTTTTTCAAAAGGACAGACC
TCACCGTGTGTATGTGTAAGTCACATATATGTATCTGTGTAGACACTCCA
TGTACACACTCTGCGTGGCCATGCAAAGTGCTGTACGTGTCAAAAGGCCA
TCCACAAAATCTCAATGTTTATGCTCTGGAAGACAAAGAGAGGCATTGCA
CTGCACATACATCCTTGCAGAGGACACCGATGGACAAGCCCCAACAGACT
GTCTCTCCTTATTGCCAGTTGTTGAAGAAGCCCCTCCCTGGGCCGAAGAA
GCCGCGTCGACGGATGGTCCTGTGGTTGAATGGCGGGGCCGGCTGGTTCC
CGAAATTGATGTTGGCCGGAAGGGGCTGGCTGAAGGAGGCGCCGACGGGC
TGGGTGTTGACGAAGGGTTGAGAACCGGCGGGACTGATTGGCTGGCCGCC
GCCGTTGGAGGTGCCCGGGGTGCGGGTTCGGGAGCCGATGTCGAAGCCAG
CGGATTTCCTGTAGCAGACGCAGCAGGAGGGCATGAGGACCTCCTCGGGT
TGGATCTTGTTGCTGCCGACGGTGAGCATCCTCCGGTACACATACTTCTG
CCTGCACACGGTCCTGATCTCCGGTGGCAGTGGGGACTCGAACTCACAAG
CCGTGCCCTCGTTTATGCACTTCTCGACTCTGAGCGCCTGTTCCACATTC
TCCTGGTTGAGCACGAAGACCCACTCGTTGCTGGAGGACTTGGCTCGCTT
GGGGAAGATCAGCGTCTCCTCCGACTGGCACACGGGCGTCTCAGAGGCCC
CCACACGCGTCGACAGTGGGCGTGTGCGGAGTTCCACCAGGTTGTCATTC
AAAAGGTCTTTAAACAGGGGATCTTTCACGACCGAGTTGACACTGGGATC
AGCCAACAGGAACTGGATATGCTCTTTCAGATTATCATTGTAGTCGGCGT
CCTCGAGACAGGGGGAGTCGATATCCTGCCCCAGCCTCATCGCGCACCGC
GGAGGAGGATCGGAGGACCTCAGTTCCCCCGCGAGCATTGGCTGGAACCG
GCTGGTGGCTTCGACCGGAGAAGTGCCGTTGGTTGGGTCGTCTGGGAAGA
ATATCAGGTCCTGACCGGAAGTGGCCCTCGACGCCAGCGCCACCACCAGG
AGCTGTAGAAGGGCGATCATGTTCATGTTGACGCAGAAGGCGCTGCTACT
GAGCGGGTGTCTCCGAAGGCCGTCTGGACCAGGAAGTCTCGCTGCTGCCG
CGAGGAGTCTTGTCTTGAGGGCTTCGCGACACTGTCGTGGCCGGTCAGGG
GATTTTAGAGCGAGTCGAAACGAGTCACTGTAGCGGCTTTCACGGCGCTG
GGTCCTGTTGCAGGAGCGGCAGATGTCCGAGGGAGGAGCGAGAGCCGCTA
TATGTATGCCGCACGACGTCCGG
>CL16.Contig1_All
CGCTATCTTAATTTCAATGCCTGCAGTTTTTCTGTAGCAAATATTTCACA
TGAAAGTAGACTGGTTACTGCTATACTACTGTGGGAAATTACATGATGTT
GATGACGACCCCCAGAGCCGAGACAATGATCATAGTGTCTGCCTCGACCT
CGAAATCCATTGAGATGACTCTCTGGACTGCTGCAAACACCAGGATGCCA
GTGATAACCCAGATAATGAGAACACTCACAACTGCACCCAAAACCTCTGT
GGGGTGAAAAGATGGTGCTTAGCAAGGTGAAGAGGATGGGGACAATATGG
AAATAATATAAAAGAAATCTT
>CL16.Contig2_All
ACGTCCCCTGGCCCTTGACCCAGAATTTTCCATGATGGGACCATAACATC
ATCCGGATTGTAGGGGTTAAGAAAACAGAAAGAGAAAAAAGAAAAAATCC
ATCCATTATTGCCATGATATGTTATCATCAGATTGTCGTCATGAATTGTC
TACGCACACATAAAGGGTCTCCAGCTACAGAATACCACCAGCCCAGGCAT
TCCAACTCTTCCAGGACAAACCTTAATAAATCCAATGACACTGACGACAA
CACAGCTCATTCATGCTCTGCTTTATTCATCTTCCTCTTTCCTCTCTGGT
GTTTGTCATGATGTCCCTCACCTCACTTAGAGAGTGGCTGACACTGCTGA
CAATTGTCCATCAGTTGGGGTTGGTAACGCTCTACTTGGATGGTCGTGTG
GAAGATTTGATGGCGGGTTCGAATAACCCTTTGGGCAGCCTGCAGCACCG
TCTCTGGATCTGTGTCTCCACTAATAGCTATATGCACTGCGCATGCATTC
TTGTCAAGAGTAAGTGCCCACACATTGAGGGAGTGAACCATCTTCACTCC
AGGAAGGGCTGTGAGGTTTGCTGACACTGATGCGTAGTCAACCCCCTGTG
GTGTGCCCTCCATCAGGACATGAGTTAGGTCCTTTAGGATGGGGACGGTT
GTGATGATCACCAGGACGGAGAAGATGAAGGTGCATATGGGGTCAGCAAT
CTTGTACTGTGGATAGTATCTAATAATGTATGCAGCTATCAACACGCCTA
TACTCTGAATCAGGTCTCCCAAAACATGAATGAATGCCGCTCTGACGTTG
ATGTTATTGGATTGTTGTTCGTTTTCCGGGGCTCTGCTGGGTCTGCGGCT
ATGACTGTGACCATGGCCACCAAGACCTCCGTGACTATGGCCATGTCCCC
CCTGCCCCATGTGGAGGACCACACCGAGGATGATGTTGATGACGACCCCC
AGAGCCGAGACAATGATCATAGTGTCTGCCTCGACCTCGAAATCCATTGA
GATGACTCTCTGGACTGCTGCAAACACCAGGATGCCAGTGATAACCCAGA
TAATGAGAACACTCACAACTGCACCCAAAACCTCTGTGGGGTGAAAAGAT
GGTGCTTAGCAAGGTGAAGAGGATGGGGACAATATGGAAATAATATAAAA
GAAATCTTTGTATTCTTTGTCACTGTGATTATTCTTAGAGTCAGTCTTTA
ATACCTGCTTGCTTTCCATGCACAAACTTAATTATTTGCAAGTTTTGGCC
AAATTACATACTAATGTGTAACAAAATCATAAGAAATCAGGAGCTGCTGC
TGCATAAGAGAAGGAAGGAAAAATAGAAGGAAGGAAGGAAGGAAATAAAT
AAAAAGAAAAGAAAAAAAAATAGTAACGAGCATAACCGGCTTGAATACCA
CTTGGAAATACCCTTTCTTGACGTAG
>CL17.Contig1_All
AGGGAGGAAAGGAGAGGATAGAGGGAGGGAAAATATGATAAAAAGAGGGA
GGAAAGGAGGAGAGGAGAGAGGAAGGAAGAGATAATGGAAAGAAGGAAGG
AAATAATAAAAGGGAAGGAGGAAAGAAGGCAGGAAGGGAAAAAGGGAATG
ATAGGAGGGTGAAAAGAAGGAATGAAATGACCCAGAAATGTGAGGAAAGA
ATTAATGTAGAAAGGAGAGAGGCAAGTAAGAAGAAAAGTAGGAAGGAAAC
GGTAGAAGGAAAGTGGAAGAGAATAAAGAAAGGTTTGAAGAATAAGAAAA
AAGAGAGAATGCAAGGAATGATGAGATGATAAAGGAAGGAAAGATGATAA
TGCGAATAAACGGGCGGGGAAGAGGAAGCAAGAGAGAAGATGAATAGAAA
TATGAAGGAGGCAGTGAAGGGAGTAGATTATTTATTAGAAAAAAAGAAAT
AGAAGTGAAGGAAGGAGGCGACAGAATGGGGGAGAGGAGAATAAAGGAAG
GAAAGAGAACATAAACGAATGAAAAAGAGGATAGAAGATGGGAAGGAAGA
ATAAATAAATAAAGGAGATAATAGAAGGATGAAGGGGAAAATAAAGGAAG
GAAGGAAGGGATATGATAGAAATAAAAGGTCGAAGAGGAGACGAGAGAGA
AAGTAAACGAGAAAGATGAAGGAGGGAAGGAAGGGAGAAAAATACTATTT
AAAAAAAGAGAATGGGAATGAGAAGGTAGATAGAATAATAGGAGGAAAGA
GGCACTAAAACACATTAACAGTTTAAATAAAAAAATGGACAGATAAATCC
TGGATATAAACGGAGAGAAGATCTGTAATAGGAAGACATAAATAGAAAGA
AAAATGCCCCATAAATAATAAGAATATAAACGGCAGATGATAATAAATAA
GGAAAGAGACAAAGTAGGGAATAGACAAAAAGGCCAAAATGACGATCACT
TTCCGTTATCCACGCGATAAATATTGGCAAGGAATAGAAAGAGGAGGAGG
AGGAAGGAGGAAAGAAGAACTGGTGAATAGGAAGGAAAGAATAAATGATG
ATTATGAGAAACGAGAGGGTAAGGGATGCGAAAGAGAGAAGAAACCATAA
TAAAATGAATAAGACAAAGACCAAAATGGCGATAAATATTGGCAAGGGAT
AGGAATAAGGAGAAGAGGAGAGGGAAGAATGAACTTGAGAATAGGAAGGG
GAAAAATAATTGATAAGAGACGAAAGAGATGCAAAAGAGAGAGACGACGA
TGATGTAAAAGATAATAGTGAACTAGAAACTATTTGATGAAACTATTACA
AAAAGCAAAAAGGACGATAAATATTCACAAGGGAGAGGAAGAGGGAGAAA
AAGAACTTGTGAATAGGAAAGAAAAAATATTGATAATGATAAGAGACGAG
AGGGAAAGGGGTGCGAAAGAGAGACGGATAAATCATAAGAAGAAAGAT
>CL17.Contig2_All
GAGAATATAGGAAGGAAGGAAGGAGGGGATAGAAGATGAGATGATAAAGG
AAGGAAAGATGATAATGCGAATAAACGGGCGGGGAAGAGGAAGCAAGAGA
GAAGATGAATAGAAATATGAAGGAGGCAGTGAAGGGAGTAGATTATTTAT
TAGAAAAAAAGAAATAGAAGTGAAGGAAGGAGGCGATAGAATGGGGGAGA
GGAGAATAAAGGAAGGAAAGAGAACATAAACGAATGAAAAAGAGGATAGA
AGATGGGAAGGAAGAATAAATAAAGAAAGGAGATAATAGAAGGATGAAGG
GGAAAATAAAGGAAGGAAGGAAGGGATATGATAGAAATAAAAGGTCGAAG
>CL18.Contig1_All
AGAGAGAGAGAGTGAGTGAGTGAGTGAGTGAATGAATGAAAAAGAGAGAG
TGAGTGAAAAAGAGAGTGGGTGAGTGAAAGAGAGATAGTGGTTGAGTGAA
AGAGAGAGAGAGAGTAAAAAGAGTAAGTGAAAGGAGAAAGAGAGAGTGGG
TGAGTGAGTAAAAGGAATAAGTGAAATGAGAGAGAGAGAGAGTGAGTGAG
TGAAAGGAGAGAGAGTGTGAGTGTGTGAAAGGAGAGGGAGAGGGAGTGAA
AGGAGATAGAGAGTGAATGATTGAAAAGAG
>CL18.Contig2_All
GTTTAATTTTTTCTCTTTCACTCTTCCTCTCTCCCTCTGTCTCTGTCTCT
CTCTCTCTCTCTCTCTCCTTTCCCTTCCTCCCTCTCTCTCCTTTCACTCA
CTCACTCACTAACTCATTTACTCTCTTTCCTTTCACTCACCCACTCTTTC
TTTCTCTCTCCTTTCACTCACCCACTCTCTCTTCTCTCTCCTTTTACTCA
CCCACCCTCTCTTTCTCTCTCCTTTCACTCACCCACTCTCTCTTCTCTCT
CCTTTTACTCACCCACCCTCTCTTTCTCTCTCCTTTCACTCAC
>CL18.Contig3_All
GAATAAGTGAAATGAGAGAGAGAGAGAGTGAGTGAGTGAGTGAGTGAATG
AATGAAAAAGAGAGAGTGAGTGAAAAAGAGAGTGGGTGAGTGAAAGAGAG
ATAGTGGTTGAGTGAAAGAGAGAGAGAGAGTAAAAAGAGTAAGTGAAAGG
AGAGAGAGAGAGTGGGTGAGTGAGTAAAAGGAATAAGTGAAATGAGAGAG
AGAGAGAGTGAGTGAGTGAGTGAGTGAATGAATGAAAAAGAGAGAGTGAG
TGAAAAAGAGAGTGGGTGAGTGAAAGAGAGA
>CL18.Contig4_All
AGAGAGAGAGAGAGAGAGAGAGAGGGAGAGAGAGAGAGAGAGAGAGAGTT
AGTGAGTGAGTGAGTGTGAAAGTTAGAGAGAGAGAGAGAGAGTGAGTGAG
TGAATGAGTGAGTGAGTGAGTGAGTGAATGAATGAAAAAGAGAGAGTGGG
TGAGTGAAAGAGAGATAGTGGTTGAGTGAAAGAGAGAGAGAGAGAGTAAA
AAGAGTAAGTGAAAGGAGAGAGAGAGAGAGAGTGGGTGAGTGAGTAAAAG
GAATAAGTGAAATAGAGAGAGAGAGTGAGTGAAAGGAGAGAGTGAGTGAG
TGAAAGGAGAGAGAGTGTGAGTGTGTAAAAGGAGAGGGAGAGGGAGTGAA
AGGAGATAGAGAGTGAATGATTGAAAAAGAGAGAGAGAGAGAGAGAGAGT
GAGAGTGAGTGAGTGAGTGGGTGGGTGGGTGAGTGAAAGGAGAGAGAAAG
AGAGGGTGGGTGAGTGAAAGGAGAAAGAAGAGAGAGTGGGTAAGTGAAAG
GAGAGAGAAAGAAAGAGTGGGTGAGTGAAAGGAAAGAGAGTAAATGAGTT
AGTGAGTGAGTGAGTGAAAGGAGAGAGAGGGAGGAAGGGAAAGGAGAGTG
AGAGAGAGAGAGACAGAGACAGAGACAGAGGGAGAGAGGAAGAGTGAAAG
AGAAAAAATTAAACAGAGAAAATGTAAGAATAAAG
>CL18.Contig5_All
TGTCTCTGTCTCTCTCTCTCTCTCACTCTCCTTTCCCTTCCTCCCTCTCT
CTCCTTTCACTCACTCACTCACTAACTCATTTACTCTCTTTCCTTTCACT
CACCCACTCTTTCTTTCTCTCTCCTTTCACTCACCCACTCTCTCTTCTCT
CTCCTTTTACTCACCCACCCTCTCTTTCTCTCTCCTTTCACTCACCCACT
CTCTCTTCTCTCTCCTTTTACTCACCCACCCTCTCTTTCTCTCTCCTTTC
ACTCAC
>CL19.Contig1_All
GAATATATTATTTTTTTATTACATGTGGGATTCTGACAATAAAATAATGT
AAAATTGATGATATAAAGTCAGTATTGTTAAAATTGTGCAAGGCCCGACC
TAATAAATATTTTTATAATACGTACATGCAAATACACAGAAATAAACGCA
TATCTGTCTCTATATGATAGATATATATATATTAGTCTATCTATTCGGTA
GATATGTATGTCTACACTGATAGATTTGCATATATTTCAGTTAATATGTC
CGTTTGGTGAAAAATTATTGGGTCTCGCACAATTCTTTAAATATTTTAGG
GAATTGATTCAAATACTTTCAAACATACATTCCTAAACGCACACACTCAC
ACGCATACATACCTACATATACACACAAACAAATGTATGT
>CL19.Contig2_All
GTTAAAATTGTGCAAGGCCCGACCTAATAAATATTTGTATAATACGTACA
TGCAAATACATAGAAATAAATGCTTATCTGTCTCTATCTGATAGATATAT
ATATATATATTAGTCTATCTGTTCCGAAGATATGTATGTCTACACTGATA
GATATGCATTTATTTCTGTTAATATGTCCGTTTGGTGAAAAATTATTGGG
TCTCGCACAATTTTTTTAATATTTTAGGGAATTGATTCAAATACTTTCAA
ACATACATTCCTGAACGCACACACACACACGCATACATA
>CL20.Contig1_All
GGAACACCTGGTACTCCCGGAACGCCTGGTACTCCTGCAATTCCAGGAAC
CCCTGGTACTCCCGGAACCCCTGGTACTCCCGGAACCCCTGGTACTCCTG
CAATCCCAGGCACTCCTGGAACCCCTGGTACTCCTGCAGTCCCAGGAACA
CCTGGTACTCCCGGAACGCCTGGTACTCCTGCAATTCCAGGAACCCCTGG
TACTCCCGGAACCCCTGGTACTCCCGGAACCCCTGGTACTCCTGGAACAC
CTGGTACTCCCGGAACGCCTGGTACTCCTGCAATTCCAGGAACCCCTGGT
ACTCCTACAATCCCTGGTACTCCTGCAATCCCAGGAACACCTGGTACTCC
CGGAACGCCTGGAACCCCTGGTACTCCCGGTAGTTCCGGAAGCACCGGCG
GGGGCGTCGGTGTCGCACGCCCGCCTCCCTTCACCCTGATGTGCTACCAT
GACAACAAGTACCGGCGTCACCCGCTCTTCTGCAACAGTTACTACTACTG
CATATGGGATGGTCTCAACTGGAATTTCCCGATCTTCACCTGTCCTGCGG
CACTGATCTTCGACGAGGAAACGCAACAGTGTTCTTATCCAGATGACACC
AAGCCTTGCGACGCCCAGCTGGCACCCTACCCAACCCCTAAACCTACGAA
GCCGGTGCCCGAAGTGACGACTCCTCAGCCCGTTGAAACAACTACGAAAA
AAACATGGCAGGTTGATGAGTCGAGCAATTACGCTTGCCCAGCACCAGGC
TATTATCCCTTCGAAGGTGACTGTGTCAGGTTCTACAAGTGTGTTGAGCT
TGAAGATGGAAGTCTGAAAGGCCTGCTCTACAAATGTCCTAGTGGATACG
GCTACTCCGAGGAGCGGCAGCGGTGCTGGCCTGAGGAGGACCTTCCTGCG
TGCCGGAGAATCATTCAAGACGCTCATCTTCGACTAGAAACTGCTACACC
AGTCTATCCCGAAGACCTCTTCTGGTTCTTCAACAACAGGAAGTGATTCG
AGTCTTTTTTGTCGAGGTGAAGTTGATTTCCGCGCGGTCAGTCTGAGGCA
TTAATTACTATGTTTCTCTGACAAGGAGAAATATCTTGAGACTGATTGCC
ATCACTTCATGGGTCTTTATCAACACAAAATATTCTGTCCGTGAATATCT
CTACATGATATAGGATTTATCGTTCACTGGGACTCACACCGCCCCTGCTT
AGGTGTAGGATCTACTGAATTTGTAGTCTTACGTAGTGCAATATGTACAA
ATTACCATGAATTTTACTTCCTAGTAATGCTTTTTTACAAATAGCCAAAG
AAGTAAATCCAGCAAATAAAAGGATTGACACGCAGCTCTGTTGAATATAA
CATTCAAGGGATGGTGAATATATGATTATTTCTGAGCCCCAGAGAACCAT
AGATCACCAGCACGCCAAACGCTGCTGTTGCCACCTGCTCACGAACAGCT
AAGATGTTTTAAAGCTGCGCAGTTTATTCCCCCCAATAGTTCGTATCACT
TTATACATGTCTCAGCGTTATCTTCATGCTCCCTCAAAGTGACAAACAAC
ATTGTCGGGCATTCAAAAGGCTGAGGATGCGCTAAATCATGTATTAGACT
TAGGCATTACTCTCACGTCATTGTGTGGCTGAGGTTGTTGGAGCGATCTG
ATGCTAAATGACAAGGAATGGCAACAGCTGTAGCCACTAATGTTTTGTGA
GAATTTCAGTCATGTGCCAAAACCAGACAAAATATTCACGCTGCTTTTTA
TTTCTGTGTACATTATTTATTCTATTTATTCTATTTATGTATGCCATTGT
TGCTTTATAATTGTTATTTGAATTGTTAATAAACATTGGTTGAAATAAAA
>CL20.Contig2_All
GCCAGGTGTTCCAGGGATTGCAGGAATACCAATAGTGCCTGGAACTTCAG
GAGTACCAGGGGTACCAGGAGTGCCTGGGATTGCAGGAGTACCAGGCGTT
CCGGGAGTACCAGGGGTTCCAGGCGTTCCTGGAATTGCAGGAGTACCAGG
CGTTCCGGGAGTACCAGGTGTTCCTGGGATTGCAGGAGTACCAGGGGTTC
CAGGAGTACCAGGGATTGTAGGAGTTCCAATAGTGCCTGGAACTTCAGGA
GTACCAGGGGTACCAGGAGTGCCTGGGATTGCAGGAGTACCAGGCGTTCC
GGGAGTACCAGGTGTTCCTGGGATTGCAGGAGTACCAGGGGTTCCAGGAG
TACCAGGGATTGTAGGAGTTCCAATAGTGCCTGGAACTTCAGGAGTACCA
GGGGTACCAGGAGTGCCTGGGATTGCAGGAGTACCAGGCGTTCCGGGAGT
ACCAGGTGTTCCTGGGATTGCAGGAGTACCAGG
>CL20.Contig3_All
GCAATTCCAGGAACGCCTGGAACCCCTGGTACTCCCGGAACGCCTGGTAC
TCCTGCAATCCCAGGCACTCCTGGTACTCCTGAAGTTCCAGGCACTATTG
GAACTCCTACAATCCCTGGTACTCCTGGAACCCCTGGTACTCCTGCAATC
CCAGGAACGCCTGGAACACCTGGTACTCCCGGAACGCCTGGTACTCCTGC
AATCCCAGGCACTCCTGG
>CL21.Contig1_All
CACCAGCGCCGATTCAGTCAACACCTCCCTCAGAGAAGTCCAGCGAGATG
AGCAGCGCCGGCGATGCAGCGAGAGCCGAGGCCCAGCGGGCGGATGGGCG
CGACGGCGGGAACAAAGGCACTGCCAGCACGACGGAGAACCGGGGCAAGA
GGGCGGAGGAATATGCGCAGAACGCGATTTGTGGGCGTCCCACCGCACAC
ACGGTCGTGGACGGACTCAGCGAGCGTTACCCAATGAGCCGTCGGCCCCG
GGGCGCTGCGCTCATCTTCGCGCACTCCGAGTTCGAGGATAAAGCTCTCA
AACCGCGACCCAGTGCCGCCCACGACGCCGAAATCGCGAGAGCCGCCTTC
GAGGCCCTCGACTTCCAACCTGAAGTGTTCTTCGACCTCACGAAGGACGA
GCTCGTGAGGAAACTCCGCGAAGTTTCTCAGCGCGACCACAGCGGCTGCG
ACGCCCTTGCCGTAGTGTTCATGAGCCACGGCGAAGTCAAAGCCAGAAAC
AACATGGAGTTAGTTTGCGCCAAAGACGATAGGCTTCCCACCAAGGAACT
GTGGATAAACTTCACGGCTGAGCGGTGCCCGGGACTCGCCGGCAAACCTA
AGCTGTACTTCATTCAGGCTTGCAGAGGCCCCGAGGTGGACAAAGGCGTG
AGAATGACTCGGCCCGCGTTTGGCATACCGGTTCAGACGGACAGCATACA
GGAGGACTATGTTATTCCCCTCCATGCTGATCAGCTTGTTATGTGGGCTT
CCTACCCGGGCTTTCCGGCCTTCACGAGTGAACGTAAAGGGATCCAAGGA
AGTGTCTTCATCCACTTCTTGGCCGAGAACCTCAAGAACTGTGCCAGTAC
ATCTCCACGACTGTCTTCCATTCTTCTCAAAGTCACCAGGGAAGTAGCAG
TCCTCTACGAGAGCGAAATTGATTCTCAAAACCCATATCACAAAAACAAA
CAAGTTCCTTACATCCACTCGACACTCCTCCGTGAAATTTACTTCTAAGA
GGATGCTTTCCGAGTTCATCCTTGGGTTGGATGCGGAGACCTTCTGCATA
TACCCTGTTGCTTTGCGTTTTGCCTCTTTATTGCAGTGATATTAATGGCT
GGATAATCTTTGCATCCAGTCATTTTATTATTGTTGTCATTAAGCTTCTT
TTCAGTACTATTATCATCTACTAAATAAATGAGACTTGAAATGTATTTTT
GCTCTCCATTCGCTCATATTACAAGGTTGCTATTCTAGTTCTACTAAGGG
TACCAATTCAAGATACTTACTGAAAAATACCAGATCACGACAAATCATAC
TGAAACTCACGAATTTAAGATTATTTACTTGATATGTTTAGAATTGCGCT
TTCCCTTCTTCCCGATAAGATGTCGTAGGTAATGATGTCGATGGTTGTTT
TTTGTCCATTCTATCCACACTAAAAAAAGAATCGAGTTTAAGTTTCTTGT
TATTTTACTTATCGGAATACGTGAAACAGACTGACTGGGACGTGACAAAG
GCTTCCTTATTCCATATTATTTACGTGTAGTGTGAGATACACATATGTGA
TATGGAAAAATGATACGTGGTAATCGTTTTTTCATATCACATGTGTATCT
TACACTATATTCGGGTCTGTTGCGATGTTTCCGTTTCATTTCCATTTCTC
CTTATAAAGTGTGGAGTAGTAATGTATAGACTAGTACCAGAAATCTGACT
TTTTCTGAAAGCCATACCCATTGTACTTGGCTCACCCAAAAGTACTAAAT
CTGGCACATTAGTACCAAACTTAGCAACCCTGCCATATTATCTCTACTAA
ATGCTATTTTCTCTTAGACCACCTTAAACAAATGAAAATAAATAAATAAC
AACACTATCACGGTGAAAATTTGGGTAACAAGAAAGAAAATCTGAAGCGG
ATGCCATGCTAAAAACAGGGTCAACAGACTACCGGAAGGAAAGAAAAAAT
TGCGACGGCGTCATCGCAATCGAATATAATGGCTCATACCATAAACAACA
ATGTGTCCCTCTTGAAAAAAATCTATAAACAAAGGAAGAAGGTAGAAAAA
GAAAAAGGTAATATATAGAGTGTTTAGAAATCACTGTGGCCCGGAAAATC
TCTGCCGTGGGTACCTTTTCAACCACAGAAATAATTCCTCAATACCCATT
ACAGAGGTGACCGGAAAAGGCTCCTTTCATAAAAGGATGCTTAGAAAAGA
GTGAATAGGATTCAGATAGCTGTACCAGTGTTCATTTGGTGGCCGCATCC
TGGTAAGCCCGCTATGAAATAAATAAGTGTACCATCATTTTGGGATTCAA
AGGATAGTCCCTATCCTTTGA
>CL21.Contig2_All
AAAAAAAAAAAAAAAAAAAAAAAAAAAAAATAGACATCAACCATTTACTT
CTAAAATCATAGTTTAGAGTTCCCTTCTTCGGAAATACTAAACCTTCTTT
TAAGACAGTTGTTTATTTAGCAATTTTCATTGATATCTTTGTTGTAAGGA
CGTTCCTTCTTTCTGTATATTTTGTACAAGAGAGAGAGGGAGACAGAGAG
ACAGAGAGAGAGAAGGATATACAAATTTGAAACATGAATACCGGCCTGGG
ATATGTTTAATAATCCTCTTAAACGCTATCTCTGATATTCAGAAGTATCT
GACCTGATGTTTTCTGCAAATCTTGGTATGATTTTAAGGGGATTGCTCCA
TTTGAACCAAGTGTGTATTCCGGACCCATTACAAATCGTCAGTATAAACA
ACCAATCAAGCAATTGGTTTTGTTATTCATAAATTCCATAAGGAAGCTTC
GCGGACAGTGAATCAGGTGAGAAAACCTTGCGATTTATATTGAAGATGAT
GTTTCACTTTTATGCATATAGTGAAAACCCTCATATATCTCTTGACAAAT
ACTTTTTTTTTGTCAAAAAAGTACTTTGAGATTGAATTTTATCATCGATG
TTTGGCCATCGTGAATGTGCTAAAGTTGCCAGTTCTACTAGTTCCATTGG
TTCCTTTCTTTATTCAAGCAATAAAGTTAGCTTTGGCTTAAACATAATGT
TTCTTAATTTTTAACAAAATGGCTGATAGTAGTTATAAGTGAAAATATTT
GCGAAATCTCCTGAACCAATCACAGGCTTCGTTACAAACTAGATCATTTC
ATTCACACCGTATCAGTTAGAACTGTAGGAAACTACATAAAAATGCGTTT
CACTAAACCTTCCTAAGAACACCCCAGTGTAACCACCATGACGGCAATAG
ACGATAGATCCCTGACTTTGACGGCGACAAGAAAGAAGTTAATGTTCAAC
TTTGTATCGTGGTGTAAACACCGTTCATAAAATTGTAGGGTAATATTAAG
CGCAAGATCTAACCGAATGATGAATGTAATAGTTAAAGAAAAAAAAAAAA
AAAAAAAAAGTTCCAGACACTTTACTCCGGTTTGGGCTGTCATCGCATTC
GCATCTCTGCCGCCATGCTGGACTATCCGAAGCACGTGTCGCTGTAGCCA
AGGCCTTCCTCCGGCAGCCGCGACCCAGTGCCGCCCACGACGCCGAAATC
GCGAGAGCCGCCTTCGAGGCCCTCGACTTCCAACCTGAAGTGTTCTTCGA
CCTCACGAAGGACGAGCTCGTGAGGAAACTCCGCGAAGTTTCTCAGCGCG
ACCACAGCGGCTGCGACGCCCTTGCCGTAGTGTTCATGAGCCACGGCGAA
GTCAAAGCCAGAAACAACATGGAGTTAGTTTGCGCCAAAGACGATAGGCT
TCCCACCAAGGAACTGTGGATAAACTTCACGGCTGAGCGGTGCCCGGGAC
TCGCCGGCAAACCTAAGCTGTACTTCATTCAGGCTTGCAGAGGCCCCGAG
GTGGACAAAGGCGTGAGAATGACTCGGCCCGCGTTTGGCATACCGGTTCA
GACGGACAGCATACAGGAGGACTATGTTATTCCCCTCCATGCTGATCAGC
TTGTTATGTGGGCTTCCTACCCGGGCTTTCCGGCCTTCACGAGTGAACGT
AAAGGGATCCAAGGAAGTGTCTTCATCCACTTCTTGGCCGAGAACCTCAA
GAACTGTGCCAGTACATCTCCACGACTGTCTTCCATTCTTCTCAAAGTCA
CCAGGGAAGTAGCAGTCCTCTACGAGAGCGAAATTGATTCTCAAAACCCA
TATCACAAAAACAAACAAGTTCCTTACATCCACTCGACACTCCTCCGTGA
AATTTACTTCTAAGAGGATGCTTTCCGAGTTCATCCTTGGGTTGGATGCG
GAGACCTTCTGCATATACCCTGTTGCTTTGCGTTTTGCCTCTTTATTGCA
GTGATATTAATGGCTGGATAATCTTTGCATCCAGTCATTTTATTATTGTT
GTCATTAAGCTTCTTTTCAGTACTATTATCATCTACTAAATAAATGAGAC
TTGAAATGTATTTTTGCTCTCCATTCGCTCATATTACAAGGTTGCTATTC
TAGTTCTACTAAGGGTACCAATTCAAGATACTTACTGAAAAATACCAGAT
CACGACAAATCATACTGAAACTCACGAATTTAAGATTATTTACTTGATAT
GTTTAGAATTGCGCTTTCCCTTCTTCCCGATAAGATGTCGTAGGTAATGA
TGTCGATGGTTGTTTTTTGTCCATTCTATCCACACTAAAAAAAGAATCGA
GTTTAAGTTTCTTGTTATTTTACTTATCGGAATACGTGAAACAGACTGAC
TGGGACGTGACAAAGGCTTCCTTATTCCATATTATTTACGTGTAGTGTGA
GATACACATATGTGATATGGAAAAATGATACGTGGTAATCGTTTTTTCAT
ATCACATGTGTATCTTACACTATATTCGGGTCTGTTGCGATGTTTCCGTT
TCATTTCCATTTCTCCTTATAAAGTGTGGAGTAGTAATGTATAGACTAGT
ACCAGAAATCTGACTTTTTCTGAAAGCCATACCCATTGTACTTGGCTCAC
CCAAAAGTACTAAATCTGGCACATTAGTACCAAACTTAGCAACCCTGCCA
TATTATCTCTACTAAATGCTATTTTCTCTTAGACCACCTTAAACAAATGA
AAATAAATAAATAACAACACTATCACGGTGAAAATTTGGGTAACAAGAAA
GAAAATCTGAAGCGGATGCCATGCTAAAAACAGGGTCAACAGACTACCGG
AAGGAAAGAAAAAATTGCGACGGCGTCATCGCAATCGAATATAATGGCTC
ATACCATAAACAACAATGTGTCCCTCTTGAAAAAAATCTATAAACAAAGG
AAGAAGGTAGAAAAAGAAAAAGGTAATATATAGAGTGTTTAGAAATCACT
GTGGCCCGGAAAATCTCTGCCGTGGGTACCTTTTCAACCACAGAAATAAT
TCCTCAATACCCATTACAGAGGTGACCGGAAAAGGCTCCTTTCATAAAAG
GATGCTTAGAAAAGAGTGAATAGGATTCAGATAGCTGTACCAGTGTTCAT
TTGGTGGCCGCATCCTGGTAAGCCCGCTATGAAATAAATAAGTGTACCAT
CATTTTGGGATTCAAAGGATAGTCCCTATCCTTTGA
>CL22.Contig1_All
AAGAAGGGAGAGAGAGGGAGATAAGTCGAGCTGGAAGTGATGGAGGAAGG
TAAAGGGAGAGGGAAGAGAGAAGTGTTGGAGAGAAAGGGGAAGGGCGAAG
GGCGAGTGGCGGAGAAATGGTTGGGGAATGTAGGAAAAGATATTATGGGC
ATTTTGAGTTTGACTGACAGTTTGGAATATGAGGTTCGAGTAAAAATGGA
GGTGGGAGAGAAGGAGGATGAGAAGAAGAAGAAGGAGACGGAGAAGGGGA
AGAAATATGAAGACAAAGAAGGAAATTAAGAATAATAAGAAGGAAAATTA
GAAGCAGAAGAGGAAGACGAAAAAAGAGTAAGAGCAAGAAATGGAGAAGG
AAAAGAAGTAAGTGGGTCGGGAAGACAGTGATGAGGAAATGGAGAAGATA
ATGACTGAGGAAGTGGAATACGAGGAAAAAAGAATGAATATGATAAGACA
AGAGAGATGGAGATGAAAGAAGGAAAAAAATACACGCATACACAATGGAT
GCCTCTACATTACATCAGTAATATACTGTTTATTATTATTATATAAATAT
GTGCGTATATTATTTATATGTGTGTGTGTGTTTATGTGTGTGTATATATA
TATGTATGTATATGTGTGTGTGTGTG
>CL22.Contig2_All
AAGAAGGGAGAGAGAGGGAGATAAGTCGAGCTGGAAGTGATGGAGGAAGG
TAAAGGGAGAGGGAAGAGAGAAGTGTTGGAGAGAAAGGGGAAGGGCGAAG
GGCGAGTGGCGGAGAAATGGTTGGGGAATGTAGGAAAAGATATTATGGGC
ATTTTGAGTTTGACTGACAGTTTGGAATATGAGGTTCGAGTAAAAATGGA
GGTGGGAGAGAAGGAGGATGTGAGAAGAAGAAGAAGGAGACGGAGAAGGG
GAAGAAATATGAAGACAAAGAAGGAAATTAAGAATAATAAGAAGAAAAAT
GAGAAGAAGACGACGATCAAGAAGAAGAAGAGGAAGACGAAAAAAGAGTA
AGAGCAAGAAATGGAGAAGGAAAAGAAGTAAGTGGGTCGGGAAGACAGTG
ATGAGGAAATGGAGAAGATAATGACTGAGGAAGTGGAATACGAGGAAAAA
AGAATGAATATGATAAGACAAGAGAGATGGAGATGAAAGAAGGAAAAAAA
TACACGCATACACAATGGATGCCTCTACATTACATCAGTAATATACTGTT
TATTATTATTATATAAATATGTGCGTATAT
>CL23.Contig1_All
AAACGGAGAATAGAAAGAAAACGGAGAATAGAAAGAAAACGGAGAATAGA
AAGAAAACGAAGAATAGAAAGAAAACGGAGGAGGAACCTTATAGAAAACG
GACAATAAAGTAGAAGAAAACGGGAAATAATTAACAGAAAACGGAGAAAG
AAATTAAAAGAAAACGGAGAAAGAAATTAAAAGAAAACGGAGAAAGAAAT
TGAAAGAAAACGGGAAATAATTAAGAGAAAACGGAGAAAGAAATTGAAAG
AAAACGGGAAATAATTAAGAGAAAACGGAGAAAGAAATTGAAAGAAAACG
GGAAATAATTAAGAGAAAACGGAGAAAGAAATTGAAAGAAAACGCAGAAA
AAAATTCAAACAAAATGGCTAATGATAAAGAAAAATGAAAAACGGATAAA
GTTTCATAGAAATTAAATAAATAAAAAAGATACTTAGAAATTAAGAAATT
AAATAAAAAAGAAGAAAAAATAAATAAGTTATTTAGAAATTAAATAGAAA
ATAAAAAGAAAATAAAAGTTATTTAGAAATTAGATAAAGAAAAAGAAGAA
ATTAAATAAAAAGAAGGGAAAAAAAAGTAGAAATTAAAAAAAGATAAAAC
TAAATCAAAAGTTATTTCGAAATTAAATGAAAAAAGGAAAAAAATAAATA
AAAAGTTATTTCGAAATTAAATAAAAAGAAGAAAAATAAAACTAAATAAA
AAGTCATTTCGAAATTTAAAAAAAAGGAAATAAAAAGTTATATCGAAAAT
AGATTTTTAAAAAAAGGAAAAAAAAAGTTATTTCG
>CL23.Contig2_All
CTTTTTTAAAAATTTAATTTCGAAATAACTTCTTTTTTTCCTTTTTTTAA
ATTTCGAAATAACTTTTTTTTTCCTTTTTTTTAAATTTAATTTCGAAATA
ACTTTTATTTAATTTATTTTTCTTTATTTCTTTTATTTTTTATTCAATTT
CTAAATAACTTTTATTTTCTTTTTATTTTCTATTTAATTACTAAATAACT
TTTATTTAGTTTTATTTTTCTACTTTTTTATTTAATTTCTAAATAACTTT
TATCTAATTTATTTTTCTTCTTTTTATTTAATTTCTAAGTATCTTTTTTA
TTTATTTAATTTCTAAGAAACTTTATCTGTTTTTCATTTTTCTTTATCAT
TAGCCATTTTGTTTGAATTTTTTTTCTGCGTTTTCTTTCAATTTCTTTCT
CCGTTTTCTCTTAATTATTTCCCGTTTTCTTTCAATTTCTTTCTCTGTTT
TCTTTTAATTATTTCCCGTTTTCTTTTAATTTCTTTCTCCGTTTTCTTTT
AATTTCTTTCTCCGTTTTCTTTTAATTTCTTTCTCCGTTTTCTTTTAATT
TCTTTCTCCGTTTTCTTTTAATTTCTTTCT
>CL23.Contig3_All
TAGAAATTAAATAAATAAAAAAGATACTTAGAAATTAAATAAAAAGAAGA
AAAATAAAACTAAATAAAAGTTATTTAGAAATTAAATAAAAAGAAAAAGA
AAATAAAAGTTATTTAGAAAATAGATAAAGAAAAAGAAATTAAATAAAAA
GAAAGGAAAAAAAAGTAGAAATTAAAAAAAGATAAAACTAAATCAAAAGT
TATTTCGAAATTAAATGAAAAAAGGAAAAAAATAAATAAAAAGTTATTTA
GAAAAAAAAAGATTAAATAAAGAAGAAAAATAAAACTAAAT
>CL24.Contig1_All
TTTTTTTTTTTTTTTTTTTTTTTCTCTATAAGTTTCTTTTGACAGAAGAA
TAGTCTAATTCACATATAACAAAAATCATGGTAATCAGATAAATCCTACA
GAAAGAAAGAATTCCCTGTTAGTTTTTCTTTCTTTTTTCAGTCAAATTCC
AAAACATCGGTCGTTCTTCAGATGGTCTTTTCTTCTTTCTCTTCATCCTT
TCAAATTCTTTCGTGCTTATTCTTCATCCGAAAACCTGCGATCCGAAGAA
TGAGGGAGGCTTGCACACGTGTTCTCCCAAACACCTGTCGAAGCAACACT
TATCGAGGCCAGCACACTTGTAGTCGTTGGAACAGGTTGTGGGAGGCCCA
TGGAAACGTGGGCATGTGGGACGGACTTGTGGGCAGTCGAGTGGCTTGGT
GCCAACAGGTGTCTCTGGTTCGTGGGCCGACTCGCAGCAGTAGGCTTGAC
CCTCCGGAGTCTTGCACCAATACCTGCAGTCGCTTGTGCCAGTTCCAAGA
CCGCCACCTACACCAAGACCGCCACCTACACCAAGACCGCCACCTACACC
AAGACCGCCACCTACACCAAGACCGCCACCTACACCTAAACCGCCTCCGG
GGAAACCACCACCAACACCTACACCGCCTCCTGGACCACCCAGACCTCCA
AATGGCTGTCCGAAGCCGCGAAACTTGCCAGCCAAAACCGCCGTAAAGAG
GCCGCACAGAATCACCGCCTTGATGCCCTTCATGGTTGCCTCCAGTACAA
GCTAGTGGTCCAGGAGGCGGTGTAGG
>CL24.Contig2_All
ACCTACACCGCCTCCTGGACCACTAGCTTGTACTGGAGGCAACCATGAAG
GGCATCAAGGCGGTGATTCTGTGCGGCCTCTTTACGGCGGTTTTGGCTGG
CAAGTTTCGCGGCTTCGGACAGCCATTTGGAGGTCTGGGTGGTCCAGGAG
GCGGTGTAGGTGTTGGTGGTGGTTTCCCCGGAGGCGGTTTAGGTGTAGGT
GGCGGTCTTGGTGTAGGTGGCGGTCTTGGTGTGGGTGGCGGTCTTGGTGT
AGGTGGCGGTCTTGGTGTGGGTGGCGGTCTTGGTGTAGGTGGCGGTCTTG
GTGTGGGTGGCGGTCTTGGTGTAGGTGGCGGTCTTGGAACTGGCACAAGC
GACTGCAGGTATTGGTGCAAGACTCCGGAGGGTCAAGCCTACTGCTGCGA
GTCGGCCCACGAACCAGAGACACCTGTTGGTACCAAGCCACTCAACTGCC
CACAAGTCCGTCCCACATGCCCACGTTTCCATGGGCCCCCCATAACTTGT
TCCAACGACTACAAGTGTGGTGATCTCGATAAGTGTTGCTTCGACAGGTG
TTTGGGAGAACACGTGTGCAAGCCTCCCTCATTCTTCGGATCGCAGGTTT
TCGGATGAAGAATAAGCACGAAAGAATTTGAAAGGATGAAGAGAAAGAAG
A
>CL25.Contig1_All
CTCTCTCTCTCTAGTTACAAATATACATATTCATGTGTATATGTGTATGT
GTGTGCGGTGTGTGTGCACGTGTGAATAACAATGCCATTTGCCTATCTGT
GATTCCATCTTCATCGCCATCTATTTATGGACTCGTCGCTCCACCTTCTG
TGTATGTATACGTCTATCTACCTATCTATCGGATCTATCTACGTAATTAT
TCACCAATTAGTCTGTCACTCATATACCGATATATTTATTCATATCTATC
TTTATTCACCTGTATGTGTATCGTTCCACCGGAGAGGAACGCGGCGAGAA
TATTAAGAAAATAAGCAGCGGGGTGAAGAAAGTGATAAGGAACTGGGGTT
ACGTATGATAAGCAGGTTCGTTACGTTATCTTGTTTTTCGTTATCTTTTT
TTCCCCCTCGTCTATTATAGGTGATGGTGTGTCTTTGTTGCTCTTTGTCT
TTCTTTAGCGCTGTTTTCGTTGATGTTACTTTGTGTGTGGAATAAATGAA
TGAATAGAGTGAAAGTGCCTTTGTCGTCTTCTCATTTCTCTTCACTCCAA
TTCTGATTTTCCTTTCCCATTTTCTCTCATTTTCTTCGTATTTTCCTGAC
CTTCTTTCTTATCTTCTTCTCTCTCTCTTACTTTCTTCTTTATCCATGTT
TACCCACCCGTCCTTTTTCCTACTACTGTTGAAATCAATAGATATGCAAA
TTTATCCAACTAACAAATTTAGGCTGTGTTTGGTCATTTATGTCCGCATT
ATTTCATTATCATTATCCTTATTGTCATTACCATTACTATTATTGTTTTC
TTGCCATCATTGTTATCATCATCATTATCACTATTATCATCATTATCACT
AATATCATCATTATCACAAATTTCTCTTAATAAATTATTGATCTAATTCT
CAATAAAATGGAAAAATACCATAAAAAGGAAATGGAGGTAAAATTACAGA
AGGATAAAAATAAACGAAAATAAAAGGCACAAT
>CL25.Contig2_All
TGTATGTGTGTGCGGTGTGTGTGCACGTGTGAATAACAATGCCATTTGCC
TATCTGTGATTCCATCTTCATCGCCATCTATTTATGGACTCGTCGCTCCA
CCTTCTGTGTATGTATACGTCTATCTACCTATCTATCGGATCTATCTACG
TAATTATTCACCAATTAGTCTGTCACTCATATACCGATATATTTATTCAT
ATCTATCTTTATTCACCTGTATGTGTATCGTTCCACCGGAGAGGAACGCG
GCGAGAATATTAAGAAAATAAGCAGCGGGGTGAAGAAAGTGATAAGGAAC
TGGGGTTACGTATGATAAGCAGGTTCGTTACGTTATCTTGTTTTTCGTTA
TCTTTTTTTCCCCCTCGTCTATTATAGGTGATGGTGTGTCTTTGTTGCTC
TTTGTCTTTCTTTAGCGCTGTTTTCGTTGATGTTACTTTGTGTGTGGAAT
AAATGAATGAATAGAGTGAAAGTGCCTTTGTCGTCTTCTCATTTCTCTTC
ACTCCAATTCTGATTTTCCTTCCCATTTTCTTTCATTCTCTTCACATTTT
CCTGACCTTCTTTCTTATCTTCTTCTCTCTCCCTCTCCAATTTCTTACTT
TCCTTTCCCATTTTCTCTCATTTTCTTCGTATTTTCCTGACCTTCTTTCT
TATCTTCTTCTCTCTCTCTCTCTCCAATTTCTTATTTTCTTCCTTATCCA
TGTTTACCCACCCGTCCTTTTTCCTACAGCTGTTGAAATCAATAGATATG
CAAATTTATCCAACTAACAAATTTAGGCTGTGTTTGGTCATTTATGTCCG
CATTATTTCATTATCATTATCCTTATTGTCATTACCATTACTATTATTGT
TTTCTTGCCATCATTG
>CL26.Contig1_All
CCTCCTCTTCCGTAGTAGCGTCCTCCTCCATAGCCTATCCACCTCCAGTA
GGACTGCAAGTCGATGGAAGTGTAACACAGACAGCATTTGCCAATGATAT
TTATGGTGATATGCGACCTGAATGATGAGAAGTTATTATCCTGCTGTTCC
CATATTATTTTTGATTTATTTACTGTGTTTTAGAACTGGATCAATGGATA
TAGACTGAATTAAAT
>CL26.Contig2_All
TCATAGCCCAGACATATGCATTATCAGCCAAAATGTTACTTACAGCATAC
TAAATAAAGCATATACTTTTCACTTTTCATTCTGTTTTACAGATTCATTG
TGGACCTATCCCAGCAAATGCTACGAAAATATGCAATGTTACTACCTCTC
CATGTCTGTTCAATATTTTGCGTGATCCCTGTGAATATACAGATGTCGCT
GCCAGCCACCCTGATGTGATGGCCATCCTAAAAGCTAGATTGCAAGACTA
CATTGACACTGCAGTACCCCCTCGTAACAAGCCCTGGGATCCATCAGCTA
ATCCCAAGTACTGGGGTTATACATGGAACAACTGGTTGGATTATCCACCT
CCAGTAGGACTGCAAGTCGATGGAAGTGTAACACAGACAGCATTTGCCAA
TGATATTTATGGTGATATGCGACCTGAATGATGAGAAGTTATTATCCTGC
TGTTCCCATATTATTTTTGATTTATTTACTGTGTTTTAGAACTGGATCAA
TGGATATACACTGAATTAAATGAAAGTATAAAAAAAAAAAAAAAAAAAAA
AA
>CL26.Contig3_All
ACAAGCAGATGCTCCACAACTCAGTTATCCTCTTCACAACGGACAACGGT
GGTCCGGCTGCTGGCTTTGACAGGAATGCGGCTTCAAACTGGCCTTTGAG
AGGGGTGAAAGCAGCTATGTGGGAAGGGGGAGTGCGAGGGGCAGGACTCT
TGTGGTCACCTAAGATCTTGAATCCAGGGAGAGTCTCTCAGCAAATGCTT
CACATTACTGACTGGTTGCCTACGTTGGTTTCTGCTGCAGGTGGTGATGG
ATCAAGTATACAATCTCTTGATGGCATAGATATGTGGAAAACATTAACAG
AAGGTAGAGCTTCACCACGTAAGGAATTCCTGGTGAATTATGACCCAATC
TTAGATGGTGCTGCTGTGAGATTTGGAGATTGGAAGTTATTATACAACCC
CCAAGGTTATGGTCACCACTGGGATGGCTGGTTTGGCCCCTCAGGTCGTA
ATGAGACAGCTCCAGAGACGAGTTTGAAGGTGATAATAGAGATGGTCCTT
AATTCGACAGTAGCCAAGGCAGTGAGAGCTGCAACGCCTGATGCTTACCA
GAACCTTACATCCGTGAGGAAGGATGCCGAAATTCATTGTGGACCTATCC
CAGCAAATGCTACGAAAATATGCAATGTTACTACCTCTCCATGTCTGTTC
AATATTTTGCGTGATCCCTGTGAATATACAGATGTCGCTGCCAGCCACCC
TGATGTGATGGCCATCCTAAAAGCTAGATTGCAAGACTACATTGACACTG
CAGTACCCCCTCGTAACAAGCCCTGGGATCCATCAGCTAATCCCAAGTAC
TGGGGTTATACATGGAACAACTGGTTGGATTATCCACCTCCAGTAGGACT
GCAAGTCGATGGAAGTGTAACACAGACAGCATTTGCCAATGATATTTATG
GTGATATGCGACCTGAATGATGAGAAGTTGTTATCCTGCTGTTCCCATAT
TATTTTTGATTTATTTACTGTGTTTTAGAACTGGATCAATGGATATAGAC
TGAATTAAATGAAAGTATAAAAAAAAAAAAAAAAAAAAAAA
>CL27.Contig1_All
CGCGTCTCGCACACCGCAGAAATCATGTCGACGGAGGGAAAGACGAAGAA
AATAGACGATTTAAGGGTGGTAGATCTCAGAGCTGAGCTTGAGAAACGCG
GCTTGGATAAATCCGGTGTAAAAGCCGTCCTGACCGATCGGCTACGCAAG
GCTTTAGAAGATGAAGGACAGAATCCAGAGGAGTTTGATTTCGAGGGCAG
TTTACCCAGCACGCCAGCAAAGCCAAACAGAAAATCTGTTGATGCAGAAG
GCGATGATGAAATGGTGAACCATGTGAATGGTGACTCTGCCAACCATGAA
GAGGAGGAGGAAGAGGAAGAGGAGGAGCAGGGCGAGCCCCAGGGACAGAC
ACAGACAGTTGATGCCACAGGTGAGGATGTTGAAGTAGAGCAGAAGGATG
AGGAGAATATGAAGGCTGAGGAGAGTGCTGACCCCTGTGAAGAAGTTGGC
ATGGAAGAGTCCGAGGAAGTGGGTGAAGATGAGGTGGGTCATCACCCAGA
TGAAGAAGATACCCGCAATATGGAGGATGACTCCATCAACCTTATGTTAG
AGGATGAAGACAAGATGTTGGAAGATGAGATGACTTTCAACTACTCTGAA
CGCCTTGACCATGATGACTCTTCAAATGCAGATGGGAAAGCACATCCGGA
GAGGACAAAGGGAAGGATGACAAACTTAAGGATGACAAAGATCACAAAAG
CAAAGGTGGGAGTGGAAGCAGCAGTAGCAGCAGCAGCAGCAGCAGTGGAA
GGAATCTCTGGGTCAGCGGATTGGCTTCCTCCACACGTGCTCAGGATCTC
AAGTCAGTCTTCTCTAAGTATGGCAAGGTGATGAGTGCCAAGATTGTAAC
AAATGCCAAAACTCCTGGAGCAAAATGTTATGGTTTTGTCACAATGATGA
GCAGTGAAGATGCTTCTAAGTGTATTTCACAGCTCAACCACACAGAGCTT
CATGGCCGCATGATACAAGTAGAAAAGGCCAAAGGAGAACCTGGAGGCCC
CACCAGAACCAAATCCTCATCATCGTCATCATCCAACCGCAAGCCCTCAG
AATCCAAAAAGGAGCCAAGCAGTGAAAAGAAGAAGGATGGAGAGAAAAAG
GAAGGAGACAAGAAAGAACCTAGCACAGAAAAGAAAGAGGGGGTGGAAGA
AAAGGGAGAGAAAGAGGGTGAGAAGAAGGAAGAGAAGAAACCAGAGGGCA
AGGAGGAAGTGGCCCGTAACAAGGAGCATGATCGTGAGCGAAGAGGCCCC
AGGAACAACCGCCCATATGATCGCAGGCAGGATCACCGTGGTAACAACTT
TAGGGGTGGACACACAAGGGGAGGCCGGAATGATGTTCTCAGTTTCAAAC
AGTATCATCACTCACAGATTATGGAAGAACGTGAACGTCAGCGAATTCGT
GCACGGGAGAGGATAATGAGGGAGGAGGAGCGTAGGCGAAGAGAGGATGA
GGTCAGACAAAGAAATATTGAAAGACGGCAGCGTGAAGAGGCAGAGAGGC
TTCAAAGGGAAAGAGAGAAGTTGCGCATTGAGCGTGAGAGAATTGAACGC
CAGAAGCAGGAGCTCCTTCGAATGGAGAGAGAACACCAGAGATTAGAGAG
AGAGAAGTTAGAAAGGGAACGTGAAGAACTTCGCAGGCAGCAGATGAGTA
GACTCCGGTATGAGGAAACACGCCGCAGCCTCAAGCGACCGGCTGATGAG
CGAGACCGGCGAGACTTCTTTGATGACCGCAAGAGACCAGCCACAGACAG
CCGAGGTCGTCTAGATGATGCCCCCGCACCACCTCGCAGGTATGAGGACA
GAAATTACGAGAGAGGTAATGATTCTACACGATTTGATAGAGGAGGCCAC
GGCAGCCATGGCAGCCATGGTGCTGGGGGCGGAGGGGGACGCGACGATAT
GCGTGGTGGGGGGGGTGCTGGCAGCACAGGCAGCCGCTATGACGACAGAA
GAGAAATCCGTGACCGTGAGGATAGGCGTCCTGTTGACCGCTCAGGCCCC
AGGGATGACCGTGACCACAGAGGACCCCCACCTCCTCAGGCTTCAAGGGA
TAGGCCCAGAGACAGGTACAGTGGCAGTGGTGTGGGCGGCAGCGGAGGTG
GAAGTGATGCCTGGAGGAGTGCCGGGGGTATGAGCGATAGTAAGGGCGGT
TATGGGAGCGGCTCGAACTTGATGGGGGGCAGTGTGGGCTCCTCTGGACC
GTCGACCCGCGGGGGGGACACGCAGGGAGGCTGGAGGCCCTCCGGAAGCA
TGGCCAACAATGATAGATGGGGAGGTAGTGGTGGCCCAGGAATGGGCAGC
AGAAGCAGTAGCAGCATGGGAGGCATGGCCATGGGTGATATGATTCGCTC
TAATGCACACCACTTGTCACAACCTGGAATGGGGGGTATGGGCATGGGTA
TGGGCATGCAGAACGACAGATTCCCAATGTCAGATTTTCGTAAATATTAA
GTGAATTTTTGAAGGCAGTTAAAAATCAAATGAACATTGACTGTTCAGTG
GACTTTTTTTTTTTCTTTTTTTTTTTTTCCTTTGTGTGACAAGCAACAAA
TATCTAGAGTATGACTCACAAAAAAGGAAAAAAGGAAAATATTTATCCTG
GGCACATGTTTGTACATGCTATAGTACAAGTATAACAAACAGAAATCTCA
CCTAAAGACATCATTTACATTTCACTTTTCGACAGTAGTTTTTTCCCATT
AGTGGATCTTTTGTTAACTTTTCTTGATTGTGTGTAAGGAGGTTCTTGTT
CATCAATTGTGTTTCGTTTCGTTTTGTGAGAGAATTTCTGCCTTTAAGTG
AGAAGGTACATCTATTTTTTCATTGAACATTCCCTATGTTTGTGTGTACC
TGAATAAAATGTGTATATATGTCTTCACTACTTGCTTAATCCTTAACAAC
TGGAGTATCATAAATGGTACTGTAAGTTGCATTAATATTGTATGTATACA
CAAATTTAAACATTTTTTAAAAACAAAACATATCTGTCCAATGGAGTTAC
CATGATGTACATGTATGTAAAAATAAAAAAGAAACAGTGAATAAACAAAA
AAAAAAAAAAAAAA
>CL27.Contig2_All
GTTGATGCAGAAGGCGATGATGAAATGGTGAACCATGTGAATGGTGACTC
TGCCAACCATGAAGAGGAGGAGGAAGAGGAAGAGGAGGAGCAGGGCGAGC
CCCAGGGACAGACACAGACAGTTGATGCCACAGGCATGGAAGAGTCCGAG
GAAGTGGGTGAAGATGAGGTGGGTCATCACCCAGATGAAGAAGATACCCG
CAATATGGAGGATGACTCCATCAACCTTATGTTAGAGGATGAAGACAAGA
TGTTGGAAGATGAGATGACTTTCAACTACTCTGAACGCCTTGACCATGAT
GACTCTTCAAATGCAGATGGGAAAGAGCGATCACACATCAAGGAGGGCAG
CACCGCTACCCACGCCAGCGCAGACTCCGCCACGGGCAACAAGGACACAA
CCGACACCGATTCTCAGGATAAGAAAGAATGCGAAAAGCCCAAGAGCACA
TCCGGAGAGGACAAAGGGAAGGATGACAAACTTAAGGATGACAAAGATCA
CAAAAGCAAAGGTGGGAGTGGAAGCAGCAGTAGCAGCAGCAGCAGCAGCA
GTGGAAGGAATCTCTGGGTCAGCGGATTGGCTTCCTCCACACGTGCTCAG
GATCTCAAGTCAGTCTTCTCTAAGTATGGCAAGGTGATGAGTGCCAAGAT
TGTAACAAATGCCAAAACTCCTGGAGCAAAATGTTATGGTTTTGTCACAA
TGATGAGCAGTGAAGATGCTTCTAAGTGTATTTCACAGCTCAACCACACA
GAGCTTCATGGCCGCATGATACAAGTAGAAAAGGCCAAAGGAGAACCTGG
AGGCCCCACCAGAACCAAATCCTCATCATCGTCATCATCCAACCGCAAGC
CCTCAGAATCCAAAAAGGAGCCAAGCAGTGAAAAGAAGAAGGATGGAGAG
AAAAAGGAAGGAGACAAGAAAGAACCTAGCACAGAAAAGAAAGAGGGGGT
GGAAGAAAAGGGAGAGAAAGAGGGTGAGAAGAAGGAAGAGAAGAAACCAG
AGGGCAAGGAGGAAGTGGCCCGTAACAAGGAGCATGATCGTGAGCGAAGA
GGCCCCAGGAACAACCGCCCATATGATCGCAGGCAGGATCACCGTGGTAA
CAACTTTAGGGGTGGACACACAAGGGGAGGCCGGAATGATGTTCTCAGTT
TCAAACAGATTATGGAAGAACGTGAACGTCAGCGAATTCGTGCACGGGAG
AGGATAATGAGGGAGGAGGAGCGTAGGCGAAGAGAGGATGAGGTCAGACA
AAGAAATATTGAAAGACGGCAGCGTGAAGAGGCAGAGAGGCTTCAAAGGG
AAAGAGAGAAGTTGCGCATTGAGCGTGAGAGAATTGAACGCCAGAAGCAG
GAGCTCCTTCGAATGGAGAGAGAACACCAGAGATTAGAGAGAGAGAAGTT
AGAAAGGGAACGTGAAGAACTTCGCAGGCAGCAGATGAGTAGACTCCGGT
ATGAGGAAACACGCCGCAGCCTCAAGCGACCGGCTGATGAGCGAGACCGG
CGAGACTTCTTTGATGACCGCAAGAGACCAGCCACAGACAGCCGAGGTCG
TCTAGATGATGCCCCCGCACCACCTCGCAGAGGAGGCCACGGCAGCCATG
GCAGCCATGGTGCTGGGGGCGGAGGGGGACGCGACGATATGCGTGGTGGG
GGGGGTGCTGGCAGCACAGGCAGCCGCTATGACGACAGAAGAGAAATCCG
TGACCGTGAGGATAGGCGTCCTGTTGACCGCTCAGGCCCCAGGGATGACC
GTGACCACAGAGGACCCCCACCTCCTCAGGCTTCAAGGGATAGGCCCAGA
GACAGGTACAGTGGCAGTGGTGTGGGCGGCAGCGGAGGTGGAAGTGATGC
CTGGAGGAGTGCCGGGGGTATGAGCGATAGTAAGGGCGGTTATGGGAGCG
GCTCGAACTTGATGGGGGGCAGTGTGGGCTCCTCTGGACCGTCGACCCGC
GGGGGGGACACGCAGGGAGGCTGGAGGCCCTCCGGAAGCATGGCCAACAA
TGATAGATGGGGAGGTAGTGGTGGCCCAGGAATGGGCAGCAGAAGCAGTA
GCAGCATGGGAGGCATGGCCATGGGTGATATGATTCGCTCTAATGCACAC
CACTTGTCACAACCTGGAATGGGGGGTATGGGCATGGGTATGGGCATGCA
GAACGACAGATTCCCAATGTCAGATTTTCGTAAATATTAAGTGAATTTTT
GAAGGCAGTTAAAAATCAAATGAACATTGACTGTTCAGTGGACTTTTTTT
TTTTCTTTTTTTTTTTTTCCTTTGTGTGACAAGCAACAAATATCTAGAGT
ATGACTCACAAAAAAGGAAAAAAGGAAAATATTTATCCTGGGCACATGTT
TGTACATGCTATAGTACAAGTATAACAAACAGAAATCTCACCTAAAGACA
TCATTTACATTTCACTTTTCGACAGTAGTTTTTTCCCATTAGTGGATCTT
TTGTTAACTTTTCTTGATTGTGTGTAAGGAGGTTCTTGTTCATCAATTGT
GTTTCGTTTCGTTTTGTGAGAGAATTTCTGCCTTTAAGTGAGAAGGTACA
TCTATTTTTTCATTGAACATTCCCTATGTTTGTGTGTACCTGAATAAAAT
GTGTATATATGTCTTCACTACTTGCTTAATCCTTAACAACTGGAGTATCA
TAGATGGTACTGTAAGTTGCATTAATATTGTATGTATACACAAATTTAAA
CATTTTTTAAAAACAAAACATATCTGTCCAATGGAGTTACCATGATGTAC
ATGTATGTAAAAATAAAAAAGAAACAGTGAATAAACA
>CL27.Contig3_All
ATGCAGAAGGCGATGATGAAATGGTGAACCATGTGAATGGTGACTCTGCC
AACCATGAAGAGGAGGAGGAAGAGGAAGAGGAGGAGCAGGGCGAGCCCCA
GGGACAGACACAGACAGTTGATGCCACAGGCATGGAAGAGTCCGAGGAAG
TGGGTGAAGATGAGGTGGGTCATCACCCAGATGAAGAAGATACCCGCAAT
ATGGAGGATGACTCCATCAACCTTATGTTAGAGGATGAAGACAAGATGTT
GGAAGATGAGATGACTTTCAACTACTCTGAACGCCTTGACCATGATGACT
CTTCAAATGCAGATGGGAAAGGTAAGCCCTGCCTTATGGGGATACTTATT
TTTACACATACTTTATCCATATCTTGTTTTGTTCAATATCTGTTAGGGTT
AGTTAGTCATGGCACAGACTTGGGCTCACACAGTGTCCGTAACCGTGTTT
GGTTGCACAAGAAGTTGTGGTGAACGTTTTAATGTGGTTGCCAAGGTATG
TGGAAGAGATCAGCAAGAGGCTGCTGACGTCTTGATGGCTGCGGCATGTG
TCCTGCTGCCGCCCTGAAGTGAGGATTGCAGCCACCAGGAAATGGGCTGC
TCAGCAAAGAACTAAAAGACTGGACGAAGTGCTCGTGTTTCGTGGGGGGA
AACACTCGCTTAGAGAACTACGCAATCAGGAGGAAGATTGAAGATGATAT
GATGATGATGATAATAATGATGATGATGACTCTTCAGCGTTCTACAGGTG
CTTTTCTACTTTTCTGAACTCGTAGGAATGAAGATAAAAACTCATCTTTT
TAGTTTGTGTGAGCCTAAAGTTTGTTGCCTATAGCTAGTGAAATTTACTA
AATGCAGTGCCCTGGATAGGCAGTCAATGCACATCTTACTAACTTCTTAT
GCAAAGAAATCCCCGTCTACCTAAGGATTGAACATCATATACCAATAGCG
TGATTCTGTAGGATACTTGAGTATATTTTATAGCCAGAATGAGAAGAAGG
AGATGGGGTGTGGGGGACCCAGGCTTCCAAGATGCACCAGGGACAACAGT
GGCTGCAGCAGCAGGTCTGGTGTTGGCAGCACCAGCAAGAGCGCTGGCTT
GTGTGCTTAGAAAGTTGCACATGTTTATCTTCTTTACAAGGGATCTTGTA
GCTTCTCAGTAGTAATTTTTCAGCATGCAGTCTTCTGTATGTGAGCAAGA
TATGATGAATACTTAGCCAGCAGCAGCAGTCATCTCAGCCACACCAGGTA
CAGCAGCGATGTGTCCAGCGGAAGTCTAATCAGCAGATGTTCCAGTATCC
CCTGTGGTCCCCCCACCCTCCCACTTTGTCAAGGCAGTGCGAGGGGCAGC
CGCAGCGGCAGCAGCGCAGCAGCAGTAGCAGCAGTGATGAGGGGGTCTCT
TCATCCCTGCCTGGTTCAGCTTGAACCAGCAACACAGCGTGACTCGCTTC
TGGCGCTGGACTCAACCCACCTGCCAGAGGGGAGCCACGACCCAGCCTGA
TGACTCACTCGACCCACAGAGCGATCACACATCAAGGAGGGCAGCACCGC
TACCCACGCCAGCGCAGACTCCGCCACGGGCAACAAGGACACAACCGACA
CCGATTCTCAGGATAAGAAAGAATGCGAAAAGCCCAAGAGGTTGGTTCCT
CATGCTGGGTTTGTATGATAGCAGTGAGTCCTAAGCTGCTGCTGAAACAT
GGGGCATGATCTCCCTTTGCTAGACACACTTACTAGACCAGTTGGTAAAC
ACACTAGTCTGTTCATGTCACACAGGCCTGCCAACATCCCAAGACATGTG
GATGTAGGGAGCAAAACACTATGGCCCAAATGTTTTTATTTATTGATTTG
TTTATTTAATTGTGAATCCTTTTTAAGTTTTATTTTCTTTATTTATTGTA
TACCTTTTTATTTTGACTGGTTAAGTCACTTAGGGTGGTACTGTGTTAAT
GTAGCTACTAGAAGTGTCAGAAATTGGGATACCTGTTAAGAAATAAAAGT
TTATTTTTTAGAGAAAACTGGTCAGTAGAGGTGAGGGAGTAGTAACATGG
GTTCAGGGAGTAGGGCGTAGCAGGGAAGGTCTCAGAACATGGAAGAGGGT
GAAGGCTTAAAGTGGTTCTGCTGCTTTGTAGATATTGTAAAAAGAAGTGG
AATATTTTTCTCTTGTATCCAGAGCATTCTGGCCAAATCCCAGTGAGAAA
TTGTTTTGAAGTGTTTTTCAATAAAAGTTTTAGCATTAAAGAAGAAATTA
TTTTCAACGAAAAATGTTGTAAGATGTGGAAGAAAAGGGTGAGGCAGTTT
AGGTGGCGTTTTCTTATATGATAAATCCAAACAGAGGTGCATGTTGCACT
CTGGCTTGCAGGAACTGTCCTCTGAAGCGAAAATATTACCTGTCAAATAT
TTTTTGTAAATCGAGAAAAAAGGAAACTTTTATATTTTTTAAGTAACCGC
AATTAACAGAAGGAAGTAAGTTTTGAGATTTTCCTATATTAGACCCTAGA
CTTAATCATGTTAAAGCTGAAATCCTTTGATGATGAAATATTAGCTTAAG
CCTTTCTCAGTCTCTTTGAAAAGAATTCCTTATGATCTTGTGAATCTCTC
TTTTTCATATTCTCAGCACATCCGGAGAGGACAAAGGGAAGGATGACAAA
CTTAAGGATGACAAAGATCACAAAAGCAAAGGTGGGAGTGGAAGCAGCAG
TAGCAGCAGCAGCAGCAGCAGTGGAAGGAATCTCTGGGTCAGCGGATTGG
CTTCCTCCACACGTGCTCAGGATCTCAAGTCAGTCTTCTCTAAGTATGGC
AAGGTGATGAGTGCCAAGATTGTAACAAATGCCAAAACTCCTGGAGCAAA
ATGTTATGGTTTTGTCACAATGATGAGCAGTGAAGATGCTTCTAAGTGTA
TTTCACAGCTCAACCACACAGAGCTTCATGGCCGCATGATACAAGTAGAA
AAGGCCAAAGGAGAACCTGGAGGCCCCACCAGAACCAAATCCTCATCATC
GTCATCATCCAACCGCAAGCCCTCAGAATCCAAAAAGGAGCCAAGCAGTG
AAAAGAAGAAGGATGGAGAGAAAAAGGAAGGAGACAAGAAAGAACCTAGC
ACAGAAAAGAAAGAGGGGGTGGAAGAAAAGGGAGAGAAAGAGGGTGAGAA
GAAGGAAGAGAAGAAACCAGAGGGCAAGGAGGAAGTGGCCCGTAACAAGG
AGCATGATCGTGAGCGAAGAGGCCCCAGGAACAACCGCCCATATGATCGC
AGGCAGGATCACCGTGGTAACAACTTTAGGGGTGGACACACAAGGGGAGG
CCGGAATGATGTTCTCAGTTTCAAACAGATTATGGAAGAACGTGAACGTC
AGCGAATTCGTGCACGGGAGAGGATAATGAGGGAGGAGGAGCGTAGGCGA
AGAGAGGATGAGGTCAGACAAAGAAATATTGAAAGACGGCAGCGTGAAGA
GGCAGAGAGGCTTCAAAGGGAAAGAGAGAAGTTGCGCATTGAGCGTGAGA
GAATTGAACGCCAGAAGCAGGAGCTCCTTCGAATGGAGAGAGAACACCAG
AGATTAGAGAGAGAGAAGTTAGAAAGGGAACGTGAAGAACTTCGCAGGCA
GCAGATGAGTAGACTCCGGTATGAGGAAACACGCCGCAGCCTCAAGCGAC
CGGCTGATGAGCGAGACCGGCGAGACTTCTTTGATGACCGCAAGAGACCA
GCCACAGACAGCCGAGGTCGTCTAGATGATGCCCCCGCACCACCTCGCAG
GTATGAGGACAGAAATTACGAGAGAGGTAATGATTCTACACGATTTGATA
GAGGAGGCCACGGCAGCCATGGCAGCCATGGTGCTGGGGGCGGAGGGGGA
CGCGACGATATGCGTGGTGGGGGGGGTGCTGGCAGCACAGGCAGCCGCTA
TGACGACAGAAGAGAAATCCGTGACCGTGAGGATAGGCGTCCTGTTGACC
GCTCAGGCCCCAGGGATGACCGTGACCACAGAGGACCCCCACCTCCTCAG
GCTTCAAGGGATAGGCCCAGAGACAGATGGGGAGGTAGTGGTGGCCCAGG
AATGGGCAGCAGAAGCAGTAGCAGCATGGGAGGCATGGCCATGGGTGATA
TGATTCGCTCTAATGCACACCACTTGTCACAACCTGGAATGGGGGGTATG
GGCATGGGTATGGGCATGCAGAACGACAGATTCCCAATGTCAGATTTTCG
TAAATATTAAGTGAATTTTTGAAGGCAGTTAAAAATCAAATGAACATTGA
CTGTTCAGTGGACTTTTTTTTTTTCTTTTTTTTTTTTTCCTTTGTGTGAC
AAGCAACAAATATCTAGAGTATGACTCACAAAAAAGGAAAAAAGGAAAAT
ATTTAT
>CL27.Contig4_All
CGCGTCTCGCACACCGCAGAAATCATGTCGACGGAGGGAAAGACGAAGAA
AATAGACGATTTAAGGGTGGTAGATCTCAGAGCTGAGCTTGAGAAACGCG
GCTTGGATAAATCCGGTGTAAAAGCCGTCCTGACCGATCGGCTACGCAAG
GCTTTAGAAGATGAAGGACAGAATCCAGAGGAGTTTGATTTCGAGGGCAG
TTTACCCAGCACGCCAGCAAAGCCAAACAGAAAATCTGTTGATGCAGAAG
GCGATGATGAAATGGTGAACCATGTGAATGGTGACTCTGCCAACCATGAA
GAGGAGGAGGAAGAGGAAGAGGAGGAGCAGGGCGAGCCCCAGGGACAGAC
ACAGACAGTTGATGCCACAGGCATGGAAGAGTCCGAGGAAGTGGGTGAAG
ATGAGGTGGGTCATCACCCAGATGAAGAAGATACCCGCAATATGGAGGAT
GACTCCATCAACCTTATGTTAGAGGATGAAGACAAGATGTTGGAAGATGA
GATGACTTTCAACTACTCTGAACGCCTTGACCATGATGACTCTTCAAATG
CAGATGGGAAAGAGCGATCACACATCAAGGAGGGCAGCACCGCTACCCAC
GCCAGCGCAGACTCCGCCACGGGCAACAAGGACACAACCGACACCGATTC
TCAGGATAAGAAAGAATGCGAAAAGCCCAAGAGCACATCCGGAGAGGACA
AAGGGAAGGATGACAAACTTAAGGATGACAAAGATCACAAAAGCAAAGGT
GGGAGTGGAAGCAGCAGTAGCAGCAGCAGCAGCAGCAGTGGAAGGAATCT
CTGGGTCAGCGGATTGGCTTCCTCCACACGTGCTCAGGATCTCAAGTCAG
TCTTCTCTAAGTATGGCAAGGTGATGAGTGCCAAGATTGTAACAAATGCC
AAAACTCCTGGAGCAAAATGTTATGGTTTTGTCACAATGATGAGCAGTGA
AGATGCTTCTAAGTGTATTTCACAGCTCAACCACACAGAGCTTCATGGCC
GCATGATACAAGTAGAAAAGGCCAAAGGAGAACCTGGAGGCCCCACCAGA
ACCAAATCCTCATCATCGTCATCATCCAACCGCAAGCCCTCAGAATCCAA
AAAGGAGCCAAGCAGTGAAAAGAAGAAGGATGGAGAGAAAAAGGAAGGAG
ACAAGAAAGAACCTAGCACAGAAAAGAAAGAGGGGGTGGAAGAAAAGGGA
GAGAAAGAGGGTGAGAAGAAGGAAGAGAAGAAACCAGAGGGCAAGGAGGA
AGTGGCCCGTAACAAGGAGCATGATCGTGAGCGAAGAGGCCCCAGGAACA
ACCGCCCATATGATCGCAGGCAGGATCACCGTGGTAACAACTTTAGGGGT
GGACACACAAGGGGAGGCCGGAATGATGTTCTCAGTTTCAAACAGTATCA
TCACTCACAGATTATGGAAGAACGTGAACGTCAGCGAATTCGTGCACGGG
AGAGGATAATGAGGGAGGAGGAGCGTAGGCGAAGAGAGGATGAGGTCAGA
CAAAGAAATATTGAAAGACGGCAGCGTGAAGAGGCAGAGAGGCTTCAAAG
GGAAAGAGAGAAGTTGCGCATTGAGCGTGAGAGAATTGAACGCCAGAAGC
AGGAGCTCCTTCGAATGGAGAGAGAACACCAGAGATTAGAGAGAGAGAAG
TTAGAAAGGGAACGTGAAGAACTTCGCAGGCAGCAGATGAGTAGACTCCG
GTATGAGGAAACACGCCGCAGCCTCAAGCGACCGGCTGATGAGCGAGACC
GGCGAGACTTCTTTGATGACCGCAAGAGACCAGCCACAGACAGCCGAGGT
CGTCTAGATGATGCCCCCGCACCACCTCGCAGGTATGAGGACAGAAATTA
CGAGAGAGGTAATGATTCTACACGATTTGATAGAGGAGGCCACGGCAGCC
ATGGCAGCCATGGTGCTGGGGGCGGAGGGGGGCGCGACGATATGCGTGGC
GGGGGGGGTGCTGGCAGCACAGGCAGCCGCTATGACGACAGAAGAGAAAT
CCGTGACCGTGAGGATAGGCGTCCTGTTGACCGCTCAGGCCCCAGGGATG
ACCGTGACCACAGAGGACCCCCACCTCCTCAGGCTTCAAGGGATAGGCCC
AGAGACAGGTACAGTGGCAGTGGTGTGGGCGGCAGCGGAGGTGGAAGTGA
TGCCTGGAGGAGTGCCGGGGGTATGAGCGATAGTAAGGGCGGTTATGGGA
GCGGCTCGAACTTGATGGGGGGCAGTGTGGGCTCCTCTGGACCGTCGACC
CGCGGGGGGGACACGCAGGGAGGCTGGAGGCCCTCCGGAAGCATGGCCAA
CAATGATAGATGGGGAGGTAGTGGTGGCCCAGGAATGGGCAGCAGAAGCA
GTAGCAGCATGGGAGGCATGGCCATGGGTGATATGATTCGCTCTAATGCA
CACCACTTGTCACAACCTGGAATGGGGGGTATGGGCATGGGTATGGGCAT
GCAGAACGACAGATTCCCAATGTCAGATTTTCGTAAATATTAAGTGAATT
TTTGAAGGCAGTTAAAAATCAAATGAACATTGACTGTTCAGTGGACTTTT
TTTTTTTTCTTTTTTTTTTCCTTTGTGTGACAAGCAACAAATATCTAGAG
TATGACTCACAAAAAAGGAAAAAAGGA
>CL27.Contig5_All
TTTTTTTTTTTTTTTTTTGTTTATTCACTGTTTCTTTTTTATTTTTACAT
ACATGTACATCATGGTAACTCCATTGGACAGATATGTTTTGTTTTTAAAA
AATGTTTAAATTTGTGTATACATACAATATTAATGCAACTTACAGTACCA
TCTATGATACTCCAGTTGTTAAGGATTAAGCAAGTAGTGAAGACATATAT
ACACATTTTATTCAGGTACACACAAACATAGGGAATGTTCAATGAAAAAA
TAGATGTACCTTCTCACTTAAAGGCAGAAATTCTCTCACAAAACGAAACG
AAACACAATTGATGAACAAGAACCTCCTTACACACAATCAAGAAAAGTTA
ACAAAAGATCCACTAATGGGAAAAAACTACTGTCGAAAAGTGAAATGTAA
ATGATGTCTTTAGGTGAGATTTCTGTTTGTTATACTTGTACTATAGCATG
TACAAACATGTGCCCAGGATAAATATTTTCCTTTTTTCCTTTTTTGTGAG
TCATACTCTAGATATTTGTTGCTTGTCACACAAAGGAAAAAAAAAAAGAA
AAAAAAAAAGTCCACTGAACAGTCAATGTTCATTTGATTTTTAACTGCCT
TCAAAAATTCACTTAATATTTACGAAAATCTGACATTGGGAATCTGTCGT
TCTGCATGCCCATACCCATGCCCATACCCCCCATTCCAGGTTGTGACAAG
TGGTGTGCATTAGAGCGAATCATATCACCCATGGCCATGCCTCCCATGCT
GCTACTGCTTCTGCTGCCCATTCCTGGGCCACCACTACCTCCCCATCTGT
CTCTGGGCCTATCCCTTGAAGCCTGAGGAGGTGGGGGTCCTCTGTGGTCA
CGGTCATCCCTGGGGCCTGAGCGGTCAACAGGACGCCTATCCTCACGGTC
ACGGATTTCTCTTCTGTCGTCATAGCGGCTGCCTGTGCTGCCAGCACCCC
CCCCGCCACGCATATCGTCGCGCCCCCCTCCGCCCCCAGCACCATGGCTG
CCATGGCTGCCGTGGCCTCCTCTATCAAATCGTGTAGAATCATTACCTCT
CTCGTAATTTCTGTCCTCATACCTGCGAGGTGGTGCGGGGGCATCATCTA
GACGACCTCGGCTGTCTGTGGCTGGTCTCTTGCGGTCATCAAAGAAGTCT
CGCCGGTCTCGCTCATCAGCCGGTCGCTTGAGGCTGCGGCGTGTTTCCTC
ATACCGGAGTCTACTCATCTGCTGCCTGCGAAGTTCTTCACGTTCCCTTT
CTAACTTCTCTCTCTCTAATCTCTGGTGTTCTCTCTCCATTCGAAGGAGC
TCCTGCTTCTGGCGTTCAATTCTCTCACGCTCAATGCGCAACTTCTCTCT
TTCCCTTTGAAGCCTCTCTGCCTCTTCACGCTGCCGTCTTTCAATATTTC
TTTGTCTGACCTCATCCTCTCTTCGCCTACGCTCCTCCTCCCTCATTATC
CTCTCCCGTGCACGAATTCGCTGACGTTCACGTTCTTCCATAATCTGTGA
GTGATGATACTGTTTGAAACTGAGAACATCATTCCGGCCTCCCCTTGTGT
GTCCACCCCTAAAGTTGTTACCACGGTGATCCTGCCTGCGATCATATGGG
CGGTTGTTCCTGGGGCCTCTTCGCTCACGATCATGCTCCTTGTTACGGGC
CACTTCCTCCTTGCCCTCTGGTTTCTTCTCTTCCTTCTTCTCACCCTCTT
TCTCTCCCTTTTCTTCCACCCCCTCTTTCTTTTCTGTGCTAGGTTCTTTC
TTGTCTCCTTCCTTTTTCTCTCCATCCTTCTTCTTTTCACTGCTTGGCTC
CTTTTTGGATTCTGAGGGCTTGCGGTTGGATGATGACGATGATGAGGATT
TGGTTCTGGTGGGGCCTCCAGGTTCTCCTTTGGCCTTTTCTACTTGTATC
ATGCGGCCATGAAGCTCTGTGTGGTTGAGCTGTGAAATACACTTAGAAGC
ATCTTCACTGCTCATCATTGTGACAAAACCATAACATTTTGCTCCAGGAG
TTTTGGCATTTGTTACAATCTTGGCACTCATCACCTTGCCATACTTAGAG
AAGACTGACTTGAGATCCTGAGCACGTGTGGAGGAAGCCAATCCGCTGAC
CCAGAGATTCCTTCCACTGCTGCTGCTGCTGCTGCTACTGCTGCTTCCAC
TCCCACCTTTGCTTTTGTGATCTTTGTCATCCTTAAGTTTGTCATCCTTC
CCTTTGTCCTCTCCGGATGTGCTCTTGGGCTTTTCGCATTCTTTCTTATC
CTGAGAATCGGTGTCGGTTGTGTCCTTGTTGCCCGTGGCGGAGTCTGCGC
TGGCGTGGGTAGCGGTGCTGCCCTCCTTGATGTGTGATCGCTCTTTCCCA
TCTGCATTTGAAGAGTCATCATGGTCAAGGCGTTCAGAGTAGTTGAAAGT
CATCTCATCTTCCAACATCTTGTCTTCATCCTCTAACATAAGGTTGATGG
AGTCATCCTCCATATTGCGGGTATCTTCTTCATCTGGGTGATGACCCACC
TCATCTTCACCCACTTCCTCGGACTCTTCCATGCCTGTGGCATCAACTGT
CTGTGTCTGTCCCTGGGGCTCGCCCTGCTCCTCCTCTTCCTCTTCCTCCT
CCTCTTCATGGTTGGCAGAGTCACCATTCACATGGTTCACCATTTCATCA
TCGCCTTCTGCATCAACAGATTTTCTGTTTGGCTTTGCTGGCGTGCTGGG
TAAACTGCCCTCGAAATCAAACTCCTCTGGATTCTGTCCTTCATCTTCTA
AAGCCTTGCGTAGCCGATCGGTCAGGACGGCTTTTACACCGGATTTATCC
AAGCCGCGTTTCTCAAGCTCAGCTCTGAGATCTACCACCCTTAAATCGTC
TATTTTCTTCGTCTTTCCCTCCGTCGACATGATTTCTGCGGTGTGCGAGA
CGCG
>CL27.Contig6_All
CGCGTCTCGCACACCGCAGAAATCATGTCGACGGAGGGAAAGACGAAGAA
AATAGACGATTTAAGGGTGGTAGATCTCAGAGCTGAGCTTGAGAAACGCG
GCTTGGATAAATCCGGTGTAAAAGCCGTCCTGACCGATCGGCTACGCAAG
GCTTTAGAAGATGAAGGACAGAATCCAGAGGAGTTTGATTTCGAGGGCAG
TTTACCCAGCACGCCAGCAAAGCCAAACAGAAAATCTGTTGATGCAGAAG
GCGATGATGAAATGGTGAACCATGTGAATGGTGACTCTGCCAACCATGAA
GAGGAGGAGGAAGAGGAAGAGGAGGAGCAGGGCGAGCCCCAGGGACAGAC
ACAGACAGTTGATGCCACAGGTGAGGATGTTGAAGTAGAGCAGAAGGATG
AGGAGAATATGAAGGCTGAGGAGAGTGCTGACCCCTGTGAAGAAGTTGGC
ATGGAAGAGTCCGAGGAAGTGGGTGAAGATGAGGTGGGTCATCACCCAGA
TGAAGAAGATACCCGCAATATGGAGGATGACTCCATCAACCTTATGTTAG
AGGATGAAGACAAGATGTTGGAAGATGAGATGACTTTCAACTACTCTGAA
CGCCTTGACCATGATGACTCTTCAAATGCAGATGGGAAAGAGCGATCACA
CATCAAGGAGGGCAGCACCGCTACCCACGCCAGCGCAGACTCCGCCACGG
GCAACAAGGACACAACCGACACCGATTCTCAGGATAAGAAAGAATGCGAA
AAGCCCAAGAGCACATCCGGAGAGGACAAAGGGAAGGATGACAAACTTAA
GGATGACAAAGATCACAAAAGCAAAGGTGGGAGTGGAAGCAGCAGTAGCA
GCAGCAGCAGCAGCAGTGGAAGGAATCTCTGGGTCAGCGGATTGGCTTCC
TCCACACGTGCTCAGGATCTCAAGTCAGTCTTCTCTAAGTATGGCAAGGT
GATGAGTGCCAAGATTGTAACAAATGCCAAAACTCCTGGAGCAAAATGTT
ATGGTTTTGTCACAATGATGAGCAGTGAAGATGCTTCTAAGTGTATTTCA
CAGCTCAACCACACAGAGCTTCATGGCCGCATGATACAAGTAGAAAAGGC
CAAAGGAGAACCTGGAGGCCCCACCAGAACCAAATCCTCATCATCGTCAT
CATCCAACCGCAAGCCCTCAGAATCCAAAAAGGAGCCAAGCAGTGAAAAG
AAGAAGGATGGAGAGAAAAAGGAAGGAGACAAGAAAGAACCTAGCACAGA
AAAGAAAGAGGGGGTGGAAGAAAAGGGAGAGAAAGAGGGTGAGAAGAAGG
AAGAGAAGAAACCAGAGGGCAAGGAGGAAGTGGCCCGTAACAAGGAGCAT
GATCGTGAGCGAAGAGGCCCCAGGAACAACCGCCCATATGATCGCAGGCA
GGATCACCGTGGTAACAACTTTAGGGGTGGACACACAAGGGGAGGCCGGA
ATGATGTTCTCAGTTTCAAACAGTATCATCACTCACAGATTATGGAAGAA
CGTGAACGTCAGCGAATTCGTGCACGGGAGAGGATAATGAGGGAGGAGGA
GCGTAGGCGAAGAGAGGATGAGGTCAGACAAAGAAATATTGAAAGACGGC
AGCGTGAAGAGGCAGAGAGGCTTCAAAGGGAAAGAGAGAAGTTGCGCATT
GAGCGTGAGAGAATTGAACGCCAGAAGCAGGAGCTCCTTCGAATGGAGAG
AGAACACCAGAGATTAGAGAGAGAGAAGTTAGAAAGGGAACGTGAAGAAC
TTCGCAGGCAGCAGATGAGTAGACTCCGGTATGAGGAAACACGCCGCAGC
CTCAAGCGACCGGCTGATGAGCGAGACCGGCGAGACTTCTTTGATGACCG
CAAGAGACCAGCCACAGACAGCCGAGGTCGTCTAGATGATGCCCCCGCAC
CACCTCGCAGGTATGAGGACAGAAATTACGAGAGAGGTAATGATTCTACA
CGATTTGATAGAGGAGGCCACGGCAGCCATGGCAGCCATGGTGCTGGGGG
CGGAGGGGGGCGCGACGATATGCGTGGCGGGGGGGGTGCTGGCAGCACAG
GCAGCCGCTATGACGACAGAAGAGAAATCCGTGACCGTGAGGATAGGCGT
CCTGTTGACCGCTCAGGCCCCAGGGATGACCGTGACCACAGAGGACCCCC
ACCTCCTCAGGCTTCAAGGGATAGGCCCAGAGACAGATGGGGAGGTAGTG
GTGGCCCAGGAATGGGCAGCAGAAGCAGTAGCAGCATGGGAGGCATGGCC
ATGGGTGATATGATTCGCTCTAATGCACACCACTTGTCACAACCTGGAAT
GGGGGGTATGGGCATGGGTATGGGCATGCAGAACGACAGATTCCCAATGT
CAGATTTTCGTAAATATTAAGTGAATTTTTGAAGGCAGTTAAAAATCAAA
TGAACATTGACTGTTCAGTGGACTTTTTTTTTTTTCTTTTTTTTTTCCTT
TGTGTGACAAGCAACAAATATCTAGAGTATGACTCACAAAAAAGGAAAAA
AGGAAAATATTTATCCTGGGCACATGTTTGTACATGCTATAGTACAAGTA
TAACAAACAGAAATCTCACCTAAAGACATCATTTACATTTCACTTTTCGA
CAGTAGTTTTTTCCCATTAGTGGATCTTTTGTTAACTTTTCTTGATTGTG
TGTAAGGAGGTTCTTGTTCATCAATTGTGTTTCGTTTCGTTTTGTGAGAG
AATTTCTGCCTTTAAGTGAGAAGGTACATCTATTTTTTCATTGAACATTC
CCTATGTTTGTGTGTACCTGAATAAAATGTGTATATATGTCTTCACTACT
TGCTTAATCCTTAACAACTGGAGTATCATAGATGGTACTGTAAGTTGCAT
TAATATTGTATGTATACACAAATTTAAACATTTTTTAAAAACAAAACATA
TCTGTCCAATGGAGTTACCATGATGTACATGTATGTAAAAATAAAAAAGA
AACAGTGAA
>CL27.Contig7_All
GTTGATGCAGAAGGCGATGATGAAATGGTGAACCATGTGAATGGTGACTC
TGCCAACCATGAAGAGGAGGAGGAAGAGGAAGAGGAGGAGCAGGGCGAGC
CCCAGGGACAGACACAGACAGTTGATGCCACAGGTGAGGATGTTGAAGTA
GAGCAGAAGGATGAGGAGAATATGAAGGCTGAGGAGAGTGCTGACCCCTG
TGAAGAAGTTGGCATGGAAGAGTCCGAGGAAGTGGGTGAAGATGAGGTGG
GTCATCACCCAGATGAAGAAGATACCCGCAATATGGAGGATGACTCCATC
AACCTTATGTTAGAGGATGAAGACAAGATGTTGGAAGATGAGATGACTTT
CAACTACTCTGAACGCCTTGACCATGATGACTCTTCAAATGCAGATGGGA
AAGAGCGATCACACATCAAGGAGGGCAGCACCGCTACCCACGCCAGCGCA
GACTCCGCCACGGGCAACAAGGACACAACCGACACCGATTCTCAGGATAA
GAAAGAATGCGAAAAGCCCAAGAGCACATCCGGAGAGGACAAAGGGAAGG
ATGACAAACTTAAGGATGACAAAGATCACAAAAGCAAAGGTGGGAGTGGA
AGCAGCAGTAGCAGCAGCAGCAGCAGCAGTGGAAGGAATCTCTGGGTCAG
CGGATTGGCTTCCTCCACACGTGCTCAGGATCTCAAGTCAGTCTTCTCTA
AGTATGGCAAGGTGATGAGTGCCAAGATTGTAACAAATGCCAAAACTCCT
GGAGCAAAATGTTATGGTTTTGTCACAATGATGAGCAGTGAAGATGCTTC
TAAGTGTATTTCACAGCTCAACCACACAGAGCTTCATGGCCGCATGATAC
AAGTAGAAAAGGCCAAAGGAGAACCTGGAGGCCCCACCAGAACCAAATCC
TCATCATCGTCATCATCCAACCGCAAGCCCTCAGAATCCAAAAAGGAGCC
AAGCAGTGAAAAGAAGAAGGATGGAGAGAAAAAGGAAGGAGACAAGAAAG
AACCTAGCACAGAAAAGAAAGAGGGGGTGGAAGAAAAGGGAGAGAAAGAG
GGTGAGAAGAAGGAAGAGAAGAAACCAGAGGGCAAGGAGGAAGTGGCCCG
TAACAAGGAGCATGATCGTGAGCGAAGAGGCCCCAGGAACAACCGCCCAT
ATGATCGCAGGCAGGATCACCGTGGTAACAACTTTAGGGGTGGACACACA
AGGGGAGGCCGGAATGATGTTCTCAGTTTCAAACAGTATCATCACTCACA
GATTATGGAAGAACGTGAACGTCAGCGAATTCGTGCACGGGAGAGGATAA
TGAGGGAGGAGGAGCGTAGGCGAAGAGAGGATGAGGTCAGACAAAGAAAT
ATTGAAAGACGGCAGCGTGAAGAGGCAGAGAGGCTTCAAAGGGAAAGAGA
GAAGTTGCGCATTGAGCGTGAGAGAATTGAACGCCAGAAGCAGGAGCTCC
TTCGAATGGAGAGAGAACACCAGAGATTAGAGAGAGAGAAGTTAGAAAGG
GAACGTGAAGAACTTCGCAGGCAGCAGATGAGTAGACTCCGGTATGAGGA
AACACGCCGCAGCCTCAAGCGACCGGCTGATGAGCGAGACCGGCGAGACT
TCTTTGATGACCGCAAGAGACCAGCCACAGACAGCCGAGGTCGTCTAGAT
GATGCCCCCGCACCACCTCGCAGGTATGAGGACAGAAATTACGAGAGAGG
TAATGATTCTACACGATTTGATAGAGGAGGCCACGGCAGCCATGGCAGCC
ATGGTGCTGGGGGCGGAGGGGGGCGCGACGATATGCGTGGCGGGGGGGGT
GCTGGCAGCACAGGCAGCCGCTATGACGACAGAAGAGAAATCCGTGACCG
TGAGGATAGGCGTCCTGTTGACCGCTCAGGCCCCAGGGATGACCGTGACC
ACAGAGGACCCCCACCTCCTCAGGCTTCAAGGGATAGGCCCAGAGACAGG
TACAGTGGCAGTGGTGTGGGCGGCAGCGGAGGTGGAAGTGATGCCTGGAG
GAGTGCCGGGGGTATGAGCGATAGTAAGGGCGGTTATGGGAGCGGCTCGA
ACTTGATGGGGGGCAGTGTGGGCTCCTCTGGACCGTCGACCCGCGGGGGG
GACACGCAGGGAGGCTGGAGGCCCTCCGGAAGCATGGCCAACAATGATAG
ATGGGGAGGTAGTGGTGGCCCAGGAATGGGCAGCAGAAGCAGTAGCAGCA
TGGGAGGCATGGCCATGGGTGATATGATTCGCTCTAATGCACACCACTTG
TCACAACCTGGAATGGGGGGTATGGGCATGGGTATGGGCATGCAGAACGA
CAGATTCCCAATGTCAGATTTTCGTAAATATTAAGTGAATTTTTGAAGGC
AGTTAAAAATCAAATGAACATTGACTGTTCAGTGGACTTTTTTTTTTTCT
TTTTTTTTTTCCTTTGTGTGACAAGCAACAAATATCTAGAGTATGACTCA
CAAAAAAGGAAAAAAGGAAAATATTTATCCTGGGCACATGTTTGTACATG
CTATAGTACAAGTATAACAAACAGAAATCTCACCTAAAGACATCATTTAC
ATTTCACTTTTCGACAGTAGTTTTTTCCCATTAGTGGATCTTTTGTTAAC
TTTTCTTGATTGTGTGTAAGGAGGTTCTTGTTCATCAATTGTGTTTCGTT
TCGTTTTGTGAGAGAATTTCTGCCTTTAAGTGAGAAGGTACATCTATTTT
TTCATTGAACATTCCCTATGTTTGTGTGTACCTGAATAAAATGTGTATAT
ATGTCTTCACTACTTGCTTAATCCTTAACAACTGGAGTATCATAGATGGT
ACTGTAAGTTGCATTAATATTGTATGTATACACAAATTTAAACATTTTTT
AAAAACAAAACATATCTGTCCAATGGAGTTACCATGATGTACATGTATGT
AAAAATAAAAAAGAAACAGTGAATAAACA
>CL27.Contig8_All
GTTGATGCAGAAGGCGATGATGAAATGGTGAACCATGTGAATGGTGACTC
TGCCAACCATGAAGAGGAGGAGGAAGAGGAAGAGGAGGAGCAGGGCGAGC
CCCAGGGACAGACACAGACAGTTGATGCCACAGGCATGGAAGAGTCCGAG
GAAGTGGGTGAAGATGAGGTGGGTCATCACCCAGATGAAGAAGATACCCG
CAATATGGAGGATGACTCCATCAACCTTATGTTAGAGGATGAAGACAAGA
TGTTGGAAGATGAGATGACTTTCAACTACTCTGAACGCCTTGACCATGAT
GACTCTTCAAATGCAGATGGGAAAGGTAAGCCCTGCCTTATGGGGATACT
TATTTTTACACATACTTTATCCATATCTTGTTTTGTTCAATATCTGTTAG
GGTTAGTTAGTCATGGCACAGACTTGGGCTCACACAGTGTCCGTAACCGT
GTTTGGTTGCACAAGAAGTTGTGGTGAACGTTTTAATGTGGTTGCCAAGG
TATGTGGAAGAGATCAGCAAGAGGCTGCTGACGTCTTGATGGCTGCGGCA
TGTGTCCTGCTGCCGCCCTGAAGTGAGGATTGCAGCCACCAGGAAATGGG
CTGCTCAGCAAAGAACTAAAAGACTGGACGAAGTGCTCGTGTTTCGTGGG
GGGAAACACTCGCTTAGAGAACTACGCAATCAGGAGGAAGATTGAAGATG
ATATGATGATGATGATAATAATGATGATGATGACTCTTCAGCGTTCTACA
GGTGCTTTTCTACTTTTCTGAACTCGTAGGAATGAAGATAAAAACTCATC
TTTTTAGTTTGTGTGAGCCTAAAGTTTGTTGCCTATAGCTAGTGAAATTT
ACTAAATGCAGTGCCCTGGATAGGCAGTCAATGCACATCTTACTAACTTC
TTATGCAAAGAAATCCCCGTCTACCTAAGGATTGAACATCATATACCAAT
AGCGTGATTCTGTAGGATACTTGAGTATATTTTATAGCCAGAATGAGAAG
AAGGAGATGGGGTGTGGGGGACCCAGGCTTCCAAGATGCACCAGGGACAA
CAGTGGCTGCAGCAGCAGGTCTGGTGTTGGCAGCACCAGCAAGAGCGCTG
GCTTGTGTGCTTAGAAAGTTGCACATGTTTATCTTCTTTACAAGGGATCT
TGTAGCTTCTCAGTAGTAATTTTTCAGCATGCAGTCTTCTGTATGTGAGC
AAGATATGATGAATACTTAGCCAGCAGCAGCAGTCATCTCAGCCACACCA
GGTACAGCAGCGATGTGTCCAGCGGAAGTCTAATCAGCAGATGTTCCAGT
ATCCCCTGTGGTCCCCCCACCCTCCCACTTTGTCAAGGCAGTGCGAGGGG
CAGCCGCAGCGGCAGCAGCGCAGCAGCAGTAGCAGCAGTGATGAGGGGGT
CTCTTCATCCCTGCCTGGTTCAGCTTGAACCAGCAACACAGCGTGACTCG
CTTCTGGCGCTGGACTCAACCCACCTGCCAGAGGGGAGCCACGACCCAGC
CTGATGACTCACTCGACCCACAGAGCGATCACACATCAAGGAGGGCAGCA
CCGCTACCCACGCCAGCGCAGACTCCGCCACGGGCAACAAGGACACAACC
GACACCGATTCTCAGGATAAGAAAGAATGCGAAAAGCCCAAGAGCACATC
CGGAGAGGACAAAGGGAAGGATGACAAACTTAAGGATGACAAAGATCACA
AAAGCAAAGGTGGGAGTGGAAGCAGCAGTAGCAGCAGCAGCAGCAGCAGT
GGAAGGAATCTCTGGGTCAGCGGATTGGCTTCCTCCACACGTGCTCAGGA
TCTCAAGTCAGTCTTCTCTAAGTATGGCAAGGTGATGAGTGCCAAGATTG
TAACAAATGCCAAAACTCCTGGAGCAAAATGTTATGGTTTTGTCACAATG
ATGAGCAGTGAAGATGCTTCTAAGTGTATTTCACAGCTCAACCACACAGA
GCTTCATGGCCGCATGATACAAGTAGAAAAGGCCAAAGGAGAACCTGGAG
GCCCCACCAGAACCAAATCCTCATCATCGTCATCATCCAACCGCAAGCCC
TCAGAATCCAAAAAGGAGCCAAGCAGTGAAAAGAAGAAGGATGGAGAGAA
AAAGGAAGGAGACAAGAAAGAACCTAGCACAGAAAAGAAAGAGGGGGTGG
AAGAAAAGGGAGAGAAAGAGGGTGAGAAGAAGGAAGAGAAGAAACCAGAG
GGCAAGGAGGAAGTGGCCCGTAACAAGGAGCATGATCGTGAGCGAAGAGG
CCCCAGGAACAACCGCCCATATGATCGCAGGCAGGATCACCGTGGTAACA
ACTTTAGGGGTGGACACACAAGGGGAGGCCGGAATGATGTTCTCAGTTTC
AAACAGTATCATCACTCACAGATTATGGAAGAACGTGAACGTCAGCGAAT
TCGTGCACGGGAGAGGATAATGAGGGAGGAGGAGCGTAGGCGAAGAGAGG
ATGAGGTCAGACAAAGAAATATTGAAAGACGGCAGCGTGAAGAGGCAGAG
AGGCTTCAAAGGGAAAGAGAGAAGTTGCGCATTGAGCGTGAGAGAATTGA
ACGCCAGAAGCAGGAGCTCCTTCGAATGGAGAGAGAACACCAGAGATTAG
AGAGAGAGAAGTTAGAAAGGGAACGTGAAGAACTTCGCAGGCAGCAGATG
AGTAGACTCCGGTATGAGGAAACACGCCGCAGCCTCAAGCGACCGGCTGA
TGAGCGAGACCGGCGAGACTTCTTTGATGACCGCAAGAGACCAGCCACAG
ACAGCCGAGGTCGTCTAGATGATGCCCCCGCACCACCTCGCAGGTATGAG
GACAGAAATTACGAGAGAGGTAATGATTCTACACGATTTGATAGAGGAGG
CCACGGCAGCCATGGCAGCCATGGTGCTGGGGGCGGAGGGGGACGCGACG
ATATGCGTGGTGGGGGGGGTGCTGGCAGCACAGGCAGCCGCTATGACGAC
AGAAGAGAAATCCGTGACCGTGAGGATAGGCGTCCTGTTGACCGCTCAGG
CCCCAGGGATGACCGTGACCACAGAGGACCCCCACCTCCTCAGGCTTCAA
GGGATAGGCCCAGAGACAGGTACAGTGGCAGTGGTGTGGGCGGCAGCGGA
GGTGGAAGTGATGCCTGGAGGAGTGCCGGGGGTATGAGCGATAGTAAGGG
CGGTTATGGGAGCGGCTCGAACTTGATGGGGGGCAGTGTGGGCTCCTCTG
GACCGTCGACCCGCGGGGGGGACACGCAGGGAGGCTGGAGGCCCTCCGGA
AGCATGGCCAACAATGATAGATGGGGAGGTAGTGGTGGCCCAGGAATGGG
CAGCAGAAGCAGTAGCAGCATGGGAGGCATGGCCATGGGTGATATGATTC
GCTCTAATGCACACCACTTGTCACAACCTGGAATGGGGGGTATGGGCATG
GGTATGGGCATGCAGAACGACAGATTCCCAATGTCAGATTTTCGTAAATA
TTAAGTGAATTTTTGAAGGCAGTTAAAAATCAAATGAACATTGACTGTTC
AGTGGACTTTTTTTTTTTCTTTTTTTTTTTTTCCTTTGTGTGACAAGCAA
CAAATATCTAGAGTATGACTCACAAAAAAGGAAAAAAGGAAAATATTTAT
CCTGGGCACATGTTTGTACATGCTATAGTACAAGTATAACAAACAGAAAT
CTCACCTAAAGACATCATTTACATTTCACTTTTCGACAGTAGTTTTTTCC
CATTAGTGGATCTTTTGTTAACTTTTCTTGATTGTGTGTAAGGAGGTTCT
TGTTCATCAATTGTGTTTCGTTTCGTTTTGTGAGAGAATTTCTGCCTTTA
AGTGAGAAGGTACATCTATTTTTTCATTGAACATTCCCTATGTTTGTGTG
TACCTGAATAAAATGTGTATATATGTCTTCACTACTTGCTTAATCCTTAA
CAACTGGAGTATCATAGATGGTACTGTAAGTTGCATTAATATTGTATGTA
TACACAAATTTAAACATTTTTTAAAAACAAAACATATCTGTCCAATGGAG
TTACCATGATGTACATGTATGTAAAAATAAAAAAGAAACAGTGAATAAAC
>CL28.Contig1_All
TGCACCATTCTTGTAACTACAAATTACACCTTGTAACTACATACTCATTT
TTTGTTGTTGTTGTTGTTGTCAAATAGTGAAATAAAAGACCACAAAGTTT
TCAAAAATATATTAAAATCATTTTATATATGGTTCTCCAATCAAATTACA
TTCCATTGCAGATAAAACTGTTAAATTATTGTTTAATAATTTTTTGTCCC
CTTTTACAGAGGACAGAGTCAAAGTCTCTATACAGATTAGAACAAAAATA
ATTTCTACAACAAGATCCCCAAGTTGCAGAAACTTCTTGTTACAGAAAAT
TTATTCATCACCTTCTCTCCATCAGATAAATACTTCCTGAGTTCGCACAG
TGTGTTACCAAATCAATGTTTTGGCAAGTAAAGAGATTTATCACACTTTT
TAATGCTTACACTGGATTACAATCATGAGTGTGTGTGGTGGGTCATACTT
CAAAATGCATGCGAAGTGGTTTCTTTAAGCTGCGTGATGGTATAACAAGG
TCATTTTGTTATCCAAGGAATGCATGGTAATTTCCTTCGCTGTAGCCAAT
TTCCTTAAACAAGTTAACAGCTAATTTAGTGAATACTGTTGGTCCACAGA
CACATAAATGCACTACATGCTCATCATCTTTCTTTGGTAGCAAATTCTCC
AAAAGTTCCCTTCTGACGTGACCTCTCAAGCCGGACCAGGAATCATCAGC
CTTCGACAATACATGGGTTACCTTTAATAAACTTGAGTGATCAGTAAGTA
ATGTGTTAAGGTCCTCTCTCCATGGAATATCATCCTCTGTTTTATTAAAG
AGAATGAGGTGAACTCTCTTTTCCTTCTGAAGCGCAGCCAGCATTACTCT
TATCATCGGAGTAATACCTGTCCCGGCAGCCAAGAGCGCAACATCTGTAG
CAGTGACTGTGGCTGCCGTTAGCTTATCTAGAGTAAACGTCCCCTCCGGA
AAGCTTACATCTATGCTAGATCCAACTGGAAGTTCGTCAAGGGCTGGCGT
TAAAGCACCTCCCTCATAAACCTTGATAAAAATATATATCTTCCTTCCAA
CTTCTTCCTCTTCACCAACTTTCAGCGATGCTGTGACTGGGGTGTAGGGT
TTTACCGCATCTTTTCCCTTTATTCTTAAGTAAACATGATAACCAATAGG
CACTGGTAGATATGCATATCTAGGCACTTCAACAATAAACATTCGAGTAT
CATGTGTCACATTTTCTTTGCTGATTAGGGAACATTCTAGATACTCAATC
TCTCTATCCTTTGAATTGACATGCTCGCCATTTCTCTCTAGGGGCTTTCC
CACTGAGCTCCACCGTACCCCCGTCTCCTGCTTGTTCAGCAAAAGGTCAA
CTTTCCCTGATCCACTTCCGGTTTTCAATTCGAAGTCTTCACCAACAGGC
TTATGCAAATTCAAATGGACTGTGTATACCATATCTTGTATATAGCATAC
GATTTTAATTACCTCTGCATGTTTAACTATAACGACATGCTCCTTGGTAA
TATGCTTCCACTTGGTGTAGATGGCTATGTTGATCATCGTATTCGTCTGA
AACCAGTCGTATTTTGGGGATGGCAGCGAGGACGGGGTTTGGGGGGACAA
CAGAGGGGACTTTGGCGCTCCTAGTTTTCCCGGGAGGCCTAAGCTTGGTA
CCGATAAAGAGTTATTGGCTGAGGACACTGTGAGGTTCTTTGATGTATTT
TGTTTGTTCTGATCCTTTGAACTTTTCCCAAGCGGCAAAAAGCTTGGCTT
TAGGAAGAATGGTCGACCTTCTACCAGCCTGCCTACAAGACATTTCTGGA
GCATGGACTCAAAATTCACCCATTTATGCACCTCATTAAAAAGATCTGTC
GCATCCATGCCAACGCCTCGCAAGAGCTCATCCTCCCCACCAGGGTGAAA
CTCCATGTAAGGCGTCACGTTGTACACTTTCCCTTTCAGCGCCATCCAGC
AGTCGTTCCGCTTCTTGTGCTTGGCCAGCTCCTGCGGGGTGACGTCGAGC
AGGCGACCTCCCGTGCCGGCCAGGTCAGTCCCGGAGTGACCCAGCCGCAC
CCAGTCCATCAGACTCCGGCCGGGCTTCAGCGCCGTCTTGTTCCTGGGGT
TTCCTTCCGCTGGCCCCGCGGGTGCCACGGCGACCCCGTTGACCTGACCC
GCGCGGCCAAGGACAGTGCCCATGGTGGCGACTCCCCTTCAGAGCATCCC
GGCATCATACGGCGCTCCTCATCGGCGTCCTCCTAGCGTGCCACTCTGCC
CTGCCCGACCATGGCGACCGCCGGCTGAGACTCCACGAGGCTTCACTCTC
TACCGTCCCTTCAACACTGAGAGGAGTCCCGCCGGCAGATACTTAAATAC
TCCACGGGGCTTCACACTCTACCGTCCCTTCAACACGGAGAGCAGTCCCG
CCGGCAGACACTTAAATACTCCACGGGGCGTCACTGTACTTTTCCTTTGT
GTTCCTTCACACGAATACAAGTCCTCTGGCGGGTTTGATTTCCGATTCGT
GCACTAAGTTCTTCGTTTCACACTTGGGTCGGTTTTGTGGGTAAGTTTGT
CCCTCGAAACGAAACCTGAAAATGCTTCGCAC
>CL28.Contig2_All
AGACGTGGTGTGGTGTGCGAAGGTACAGCAGCTCCGCCGGGGAAGCGTCG
GGGCCACCTGCTGCTCTCCTCGCCTTGCCGCGCCCGGCCTCCGCTGGCAG
GCGCGTCGGGCTCCCTCCAAGGCAGCGGCGAAGGGAACGCAATCCCGCTG
GCGCCGAAGGAGGCGGCAGCGGGAGAGGACGCGAGTGCTGGCCCGACGAC
GAACCTGTTGCTGTCGATCTCGGCCGCAGGACCTCCGTCGGAGCCTTCGC
CAGCCGGGAGCGAGGCGCGCAGGGCCTGGGAGCGAAAATCCCCTTAGTGC
ACCAAGTTGAGGGGCGACTGTGTCGTTTCGTTTCGAGGGACAAACTTACC
CACAAAAGCGACCCAAGTGTGAGACGAAGAACTTTAGTGCACGAATCGGA
AATCAAACCCGCCAGAGGACTTGTATTCGTGCGAAGGAACACAAAGGAAA
AGTACAGTGACGCCCCGTGGAGTATTTAAGTGTCTGCCGGCGGGACTGCT
CTCCGTGTTGAAGGGACGCCTCGCCAAGGGACGGTAGAGTGTGAAGCCCC
GTGGAGTATCGGCCGGCGGTCGCCATGGTCGGGCAGGGCAGAGTGGCACG
CTAGGAGGACGCCGATGAGGAGCGCCGTATGATGCCGGGATGCTCTGAAG
GGGAGTCGCCACCATGGGCACTGTCCTTGGCCGCGCGGGTCAGGTCAACG
GGGTCGCCGTGGCACCCGCGGGGCCAGCGGAAGGAAACCCCAGGAACAAG
ACGGCGCTGAAGCCCGGCCGGAGTCTGATGGACTGGGTGCGGCTGGGTCA
CTCCGGGACTGACCTGGCCGGCACGGGGGGTCGCCTGCTCGACGTCACCC
CGCAGGAGCTGGCCAAGCACAAGAAGCGGAACGACTGCTGGATGGCGCTG
AAAGGGAAAGTGTACAACGTGACGCCTTACATGGAGTTTCACCCTGGTGG
GGAGGATGAGCTCTTGCGAGGCGTTGGCATGGATGCGACAGATCTTTTTA
ATGAGGTGCATAAATGGGTGAATTTTGAGTCCATGCTCCAGAAATGTCTT
GTAGGCAGACTGGTAGAAGGTCGACCATTCTTCCTAAAGCCAAGCTTTTT
GCCGCTTGGGAAAAGTTCAAAGGATCAGAACAAACAAAATACATCAAAGA
ACCTCACAGTGTCCTCAGCCAATAACTCTTTATCGGTACCAAGCTTAGGC
CTCCCGGGAAAACTAGGAGCGCCAAAGTCCCCTCTGTTGTCCCCCCAAAC
CCCGTCCTCGCTGCCATCCCCAAAATACGACTGGTTTCAGACGAATACGA
TGATCAACATAGCCATCTACACCAAGTGGAAGCATATTACCAAGGAGCAT
GTCGTTATAGTTAAACATGCGGAGGTAATTAAAATCGTATGCTATATACA
AGATATGGTATACACAGTCCATTTGAATTTGCATAAGCCTGTTGGTGAAG
ACTTCGAATTGAAAACCGGAAGTGGATCAGGGAAAGTTGACCTTTTGCTG
AACAAGCAGGAGACGGGGGTACGGTGGAGCTCAGTGGGAAAGCCCCTAGA
GAGAAATGGCGAGCATGTCAATTCAAAGGATAGAGAGATTGAGTATCTAG
AATGTTCCCTAATAAGCAAAGAAAATGTGACACATGATACTCGAATGTTT
ATTGTTGAAGTGCCTAGATATGCATATCTACCAGTGCCTATTGGTTATCA
TGTTTACTTAAGAATAAAGGGAAAAGATGCGGTAAAACCCTACACCCCAG
TCACAGCATCGCTGAAAGTTGGTGAAGAGGAAGAAGTTGGAAGGAAGATA
TATATTTTTATCAAGGTTTATGAGGGAGGTGCTTTAACGCCAGCCCTTGA
CGAACTTCCAGTTGGATCTAGCATAGATGTAAGCTTTCCGGAGGGGACGT
TTACTCTAGATAAGCTAACGGCAGCCACAGTCACTGCTACAGATGTTGCG
CTCTTGGCTGCCGGGACAGGTATTACTCCGATGATAAGAGTAATGCTGGC
TGCGCTTCAGAAGGAAAAGAGAGTTCACCTCATTCTCTTTAATAAAACAG
AGGATGATATTCCATGGAGAGAGGACCTTAACACATTACTTACTGATCAC
TCAAGTTTATTAAAGGTAACCCATGTATTGTCGAAGGCTGATGATTCCTG
GTCCGGCTTGAGAGGTCACGTCAGAAGGGAACTTTTGGAGAATTTGCTAC
CAAAGAAAGATGATGAGCATGTAGTGCATTTATGTGTCTGTGGACCAACA
GTATTCACTAAATTAGCTGTTAACTTGTTTAAGGAAATTGGCTACAGCGA
AGGAAATTACCATGCATTCCTTGGATAACAAAATGACCTTGTTATACCAT
CACGCAGCTTAAAGAAACCACTTCGCATGCATTTTGAAGTATGACCCACC
ACACACACTCATGATTGTAATCCAGTGTAAGCATTAAAAAGTGTGATAAA
TCTCTTTACTTGCCAAAACATTGATTTGGTAACACACTGTGCGAACTCAG
GAAGTATTTATCTGATGGAGAGAAGGTGATGAATAAATTTTCTGTAACAA
GAAGTTTCTGCAACTTGGGGATCTTGTTGTAGAAATTATTTTTGTTCTAA
TCTGTATAGAGACTTTGACTCTGTCCTCTGTAAAAGGGGACAAAAAATTA
TGAAACAATAATTTAACAGTTTTATCTGCAATGGAATGTAATTTGATTGG
AGAACCATATATAAAATGATTTTAATATATTTT
>CL28.Contig3_All
TACGGAGGTGTGAATAAAGCCCTGTGGCAGAAGGCATTGCGGTTCTTCAA
ATAATAAGTGAATAGCGTGGAAAGAGACAAAGGATAAGCTTGGAGATAAG
GTTGCGTCATCATAGCGGAAGGCAGAATGAGTGGGCCAGGCCTCTCCCCG
TCTGGGGCATCTCTCACGGTTGGATCTGCAACAGCATTTTCAGGTTTCGT
TTCGAGGGACAAACTTACCCACAAAAGCGACCCAAGTGTGAAACGAAGAA
CTTTAGTGCACGAATCGGAAATCAAACCCGCCAAAGGACTTGTATTCGTG
TGAAGGAACACAAAGGAAAAGTACAGTGACGCCCCGTGGAGTATTTAAGT
GTCTGCCGGCGGGACTGCTCTCCGTGTTGAAGGGACGCCTCGCCAAGGGA
CGGTAGAGAGTGAAGCCCCGTGGAGTCTCGGCCGGCGGTCGCCATGGTCG
GGCAGGGCAGAGTGGCATGCTAGGAGGACGCCGATGAGGAGCGCCGTATG
ATGCCGGGATGCTCTGAAGGGGAGTCGCCACCATGGGCACTGTCCTTGGC
CGCGCGGGTCAGGTCAACGGGGTCGCCGTGGCACCCGCGGGGCCAGCGGA
AGGAAACCCCAGGAACAAGACGGCGCTGAAGCCCGGCCGGAGTCTGATGG
ACTGGGTGCGGCTGGGTCACTCCGGGACTGACCTGGCCGGCACGGGGGGT
CGCCTGCTCGACGTCACCCCGCAGGAGCTGGCCAAGCACAAGAAGCGGAA
CGACTGCTGGATGGCGCTGAAAGGGAAAGTGTACAACGTGACGCCTTACA
TGGAGTTTCACCCTGGTGGGGAGGATGAGCTCTTGCGAGGCGTTGGCATG
GATGCGACAGATCTTTTTAATGAGGTGCATAAATGGGTGAATTTTGAGTC
CATGCTCCAGAAATGTCTTGTAGGCAGGCTGGTAGAAGGTCGACCATTCT
TCCTAAAGCCAAGCTTTTTGCCGCTTGGGAAAAGTTCAAAGGATCAGAAC
AAACAAAATACATCAAAGAACCTCACAGTGTCCTCAGCCAATAACTCTTT
ATCGGTACCAAGCTTAGGCCTCCCGGGAAAACTAGGAGCGCCAAAGTCCC
CTCTGTTGTCCCCCCAAACCCCGTCCTCGCTGCCATCCCCAAAATACGAC
TGGTTTCAGACGAATACGATGATCAACATAGCCATCTACACCAAGTGGAA
GCATATTACCAAGGAGCATGTCGTTATAGTTAAACATGCGGAGGTAATTA
AAATCGTATGCTATATACAAGATATGGTATACACAGTCCATTTGAATTTG
CATAAGCCTGTTGGTGAAGACTTCGAATTGAAAACCGGAAGTGGATCAGG
GAAAGTTGACCTTTTGCTGAACAAGCAGGAGACGGGGGTACGGTGGAGCT
CAGTGGGAAAGCCCCTAGAGAGAAATGGCGAGCATGTCAATTCAAAGGAT
AGAGAGATTGAGTATCTAGAATGTTCCCTAATCAGCAAAGAAAATGTGAC
ACATGATACTCGAATGTTTATTGTTGAAGTGCCTAGATATGCATATCTAC
CAGTGCCTATTGGTTATCATGTTTACTTAAGAATAAAGGGAAAAGATGCG
GTAAAACCCTACACCCCAGTCACAGCATCGCTGAAAGTTGGTGAAGAGGA
AGAAGTTGGAAGGAAGATATATATTTTTATCAAGGTTTATGAGGGAGGTG
CTTTAACGCCAGCCCTTGACGAACTTCCAGTTGGATCTAGCATAGATGTA
AGCTTTCCGGAGGGGACGTTTACTCTAGATAAGCTAACGGCAGCCACAGT
CACTGCTACAGATGTTGCGCTCTTGGCTGCCGGGACAGGTATTACTCCGA
TGATAAGAGTAATGCTGGCTGCGCTTCAGAAGGAAAAGAGAGTTCACCTC
ATTCTCTTTAATAAAACAGAGGATGATATTCCATGGAGAGAGGACCTTAA
CACATTACTTACTGATCACTCAAGTTTATTAAAGGTAACCCATGTATTGT
CGAAGGCTGATGATTCCTGGTCCGGCTTGAGAGGTCACGTCAGAAGGGAA
CTTTTGGAGAATTTGCTACCAAAGAAAGATGATGAGCATGTAGTGCATTT
ATGTGTCTGTGGACCAACAGTATTCACTAAATTAGCTGTTAACTTGTTTA
AGGAAATTGGCTACAGCGAAGGAAATTACCATGCATTCCTTGGATAACAA
AATGACCTTGTTATACCATCACGCAGCTTAAAGAAACCACTTCGCATGCA
TTTTGAAGTATGACCCACCACACACACTCATGATTGTAATCCAGTGTAAG
CATTAAAAAGTGTGATAAATCTCTTTACTTGCCAAAACATTGATTTGGTA
ACACACTGTGCGAACTCAGGAAGTATTTATCTGATGGAGAGAAGGTGATG
AATAAATTTTCTGTAACAAGAAGTTTCTGCAACTTGGGGATCTTGTTGTA
GAAATTATTTTTGTTCTAATCTGTATAGAGACTTTGACTCTGTCCTCTGT
AAAAGGGGACAAAAAATTATTAAACAATAATTTAACAGTTTTATCTGCAA
TGGAATGTAATTTGATTGGAGAACCATATATAAAATGATTTTAATATATT
TTTGAAAACTTTGTGGTCTTTTATTTCACTATTTGACAACAACAACAACA
ACAAAAAGTAGGAA
>CL28.Contig4_All
ACCGATATAAATTAACTCGACGTCCACTGGTTTTAACATGTTTTTGACGT
GACTGAGGAATGTTACGGAGGTGTGAATAAAGCCCTGTGGCAGAAGGCAT
TGCGGTTCTTCAAATAATAAGTGAATAGCGTGGAAAGAGACAAAGGATAA
GCTTGGAGATAAGGTTGCGTCATCATAGCGGAAGGCAGAATGAGTGGGCC
AGGCCTCTCCCCGTCTGGGGCATCTCTCACGGTTGGATCTGCAACAGGAA
ACCCCAGGAACAAGACGGCGCTGAAGCCCGGCCGGAGTCTGATGGACTGG
GTGCGGCTGGGTCACTCCGGGACTGACCTGGCCGGCACGGGGGGTCGCCT
GCTCGACGTCACCCCGCAGGAGCTGGCCAAGCACAAGAAGCGGAACGACT
GCTGGATGGCGCTGAAAGGGAAAGTGTACAACGTGACGCCTTACATGGAG
TTTCACCCTGGTGGGGAGGATGAGCTCTTGCGAGGCGTTGGCATGGATGC
GACAGATCTTTTTAATGAGGTGCATAAATGGGTGAATTTTGAGTCCATGC
TCCAGAAATGTCTTGTAGGCAGGCTGGTAGAAGGTCGACCATTCTTCCTA
AAGCCAAGCTTTTTGCCGCTTGGGAAAAGTTCAAAGGATCAGAACAAACA
AAATACATCAAAGAACCTCACAGTGTCCTCAGCCAATAACTCTTTATCGG
TACCAAGCTTAGGCCTCCCGGGAAAACTAGGAGCGCCAAAGTCCCCTCTG
TTGTCCCCCCAAACCCCGTCCTCGCTGCCATCCCCAAAATACGACTGGTT
TCAGACGAATACGATGATCAACATAGCCATCTACACCAAGTGGAAGCATA
TTACCAAGGAGCATGTCGTTATAGTTAAACATGCAGAGGTAATTAAAATC
GTATGCTATATACAAGATATGGTATACACAGTCCATTTGAATTTGCATAA
GCCTGTTGGTGAAGACTTCGAATTGAAAACCGGAAGTGGATCAGGGAAAG
TTGACCTTTTGCTGAACAAGCAGGAGACGGGGGTACGGTGGAGCTCAGTG
GGAAAGCCCCTAGAGAGAAATGGCGAGCATGTCAATTCAAAGGATAGAGA
GATTGAGTATCTAGAATGTTCCCTAATCAGCAAAGAAAATGTGACACATG
ATACTCGAATGTTTATTGTTGAAGTGCCTAGATATGCATATCTACCAGTG
CCTATTGGTTATCATGTTTACTTAAGAATAAAGGGAAAAGATGCGGTAAA
ACCCTACACCCCAGTCACAGCATCGCTGAAAGTTGGTGAAGAGGAAGAAG
TTGGAAGGAAGATATATATTTTTATCAAGGTTTATGAGGGAGGTGCTTTA
ACGCCAGCCCTTGACGAACTTCCAGTTGGATCTAGCATAGATGTAAGCTT
TCCGGAGGGGACGTTTACTGTAGATAAGCTAACGGCAGCCACCGTCACTG
CTACAGATCTTGCGCTCTTGGCTGCCGGGACAGGTATTACTCCGATGATA
AGAGTAATGCTGGCTGCGCTTCAGAAGGAAAAGAGAGTTCACCTCATTCT
CTTTAATAAAACAGAGGATGATATTCCATGGAGAGAGGACCTTAACACAT
TACTTACTGATCACTCAAGTTTATTAAAGGTAACCCATGTATTGTCGAAG
GCTGATGATTCCTGGTCCGGCTTGAGAGGTCACGTCAGAAGGGAACTTTT
GGAGAATTTGCTACCAAAGAAAGATGATGAGCATGTAGTGCATTTATGTG
TCTGTGGACCAACAGTATTCACTAAATTAGCTGTTAACTTGTTTAAGGAA
ATTGGCTACAGCGAAGGAAATTACCATGCATTCCTTGGATAACAAAATGA
CCTTGTTATACCATCACGCAGCTTAAAGAAACCACTTCGCATGCATTTTG
AAGTATGACCCACCACACACACTCATGATTGTAATCCAGTGTAAGCATTA
AAAAGTGTGATAAATCTCTTTACTTGCCAAAACATTGATTTGGTAACACA
CTGTGCGAACTCAGGAAGTATTTATCTGATGGAGAGAAGGTGATGAATAA
ATTTTCTGTAACAAGAAGTTTCTGCAACTTGGGGATCTTGTTGTAGAAAT
TATTTTTGTTCTAATCTGTATAGAGACTTTGACTCTGTCCTCTGTAAAAG
GGGACAAAAAATTATTAAACAATAATTTAACAGTTTTATCTGCAATGGAA
TGTAATTTGATTGGAGAACCATATATAAAATGATTTTAATATATTTTTGA
AAACTTTGTGGTCTTTTATTTCACTATTTGACAACAACAACAACAACAAA
AAATGAGTATGTAGTTACAAGGTGTAATTTGTAGTTACAAGAATGGTGCA
>CL29.Contig1_All
GAAGGGAAGTGGTGAAGGTTTGAATGTTTGTGATCGCGAATAGCCAGCGT
TTTTATTATATTTGAATGGAAATACCTCTAGAAACATGACGGAACCTAAG
AAGGTAGCATTTTCTACCCTAGGGCCTATAAAGAAAGAAAAGAAAAAGGA
GAAGAAGATGAAAACAGTGCGTATTATTTTGACACTGCCTGAGTCCAATG
AGAAGTCTTGTCCGGAGTTCAACTATCGAGAACTGGTGTCTCTAAAATTG
GTGAGTGCAAATGTAAAAATAGTTATGCGGAAAGTGCTATG
>CL29.Contig2_All
GAAGGGAAGTGGTGAAGGTTTGAATGTTTGTGATCGCGAATAGCCAGCGT
TTTTATTATATTTGAATGGAAATACCTCTAGAAACATGACGGAACCTAAG
AAGGTAGCATTTTCTACCCTAGGGCCTATAAAGAAAGAAAAGAAAAAGGA
GAAGAAGATGAAAACAGTGCGTATTATTTTGACACTGCCTGAGTCCAATG
AGAAGTCTTGTCCGGAGTTCAACTATCGAGAACTGGTGTCTCTAAAATTG
CACGACAGAATAGGAAAGAAAAATCTAGGAGACGTGATCAATGGGCCGCC
ACTAGACCCCAGTGACCCCTTTGCATCTGACGAGGATGCCGCCCTCCGTG
CCCTGGCAAGACAGTTCGAAAACAGATATGGTGGTTATTTACCAAATAAG
AAGAAGAAGAGAAGAAAAGAGAATGATTTCAGCACTCTGGGAGAAGGCTA
TGACGAGACAGATCCCTTCATCGACAATACGGATGCTTTTGATGAGGTTA
TGCCAGTTCACATGGAAACAAAAGAACGTGGTTTTTATATCAATTCTGGG
GAGCTAGACTTCGAGGAGGTTGAGGAGGGAGAAGAGTCATCATCATCATC
ATCTGAAGGAGAAGACTCGGAGGATAGTGAAACAGAAGTTAAAAAGAAAA
AGAAAATGAATCGAATAGACTCAGATGAGGAGGAACAAGAAGATGAAGAT
GAGGAGTCTAAAAAGAGAAAACTCCATGAAAATGGCATAATCCGTCCAAA
GAAGCGAAAATTAGATGAAGGAGAGCTTTTGAGAAAGAGAAAAAAGATGA
TTGGTCGATTTAATGCCAAGAACCTAGAGAAAAAAGATTCGGATCCTGAA
ACAGAGAAAGTCGTTAATGGTTGTGAGAAGAAAGAAGAAACACAGCCTAA
TGAGCAGTCAATAGCAGCCAGTATAGAAGCCGTCATAAACAAAGCAAGAG
AAGAAGCTGGGGACAAGAAGGTCGAGAGTCAAGAATCTGGTTCCTCAGGC
TCTGATTCCAGCTCCTCTGATAGTGATTCATCGGGAAGTTCCTCATCAAG
TGATAGTGAATCAGATGAAGAAGAAGAAGGTGAAGGAGAAGGAGATGGAG
AAGATAAAGGCACAGAAGGGGATGAAGGAGAAGGAGAGGACGGGATGGAA
GTGCAGGATGTGGAGAATGGCCTTCAGCTCTCAGATAGCGAAGATAATAT
TCGCTTGCCGGACAACCTTCCCACAGACCTGTTGCAGGTTATCAACAGAT
TAAAAGAAGAAGGACATACTTGCAAGGGGTCAAGTCAAAAATTCTTCACA
GATGCTGTCAATAAATTATTATTAAGTATTGAGATAAAATTGAATAAATT
GGGCGGACGCAAGAAGACACAGATATACAACCACCTTTCACAACACCTCC
CATGTGGAACGCAAACTATAGTTAAAAGAGCAAAGAACCTTCTGGCAGAG
AGGCAGGAGAGTAGATTACGAGAACCACTCCAGAGATTAAAGGAAGCGGT
GGAGAGTCATATGCCCCTCATGATGGAACAGCATGCCCTAGAATGCCAGA
AAGCAGCAGAGTCCAAGGGTGAAAATGGAGCTGTGCAGAATGAGGACGAG
GAGACTCAGGACGGTGATAAGAAGAAATCAAGGCTTCCAAAGAAAAAGTT
CTTATTTACCGAAACCATAAAGAAACATTTGTGTGAAGTTGTGAGTGTTC
GTGTAAAATTTTTCCAAATGATGAAAAAGCGGTCAGAGACACCAGAGGAT
CACATACGCATGTTTTTGGATGCAGAAGTTCGTCCTCTCTGGCCAAAGGG
TTGGATGAATGCGCGAATATTATATAAAGAATCCACAGAAGCGCATTCAG
TCATCACGGATAAAAGTAACATTAGGACAACACCAGCCAAGAAAATGGTC
ACACTAGGAGGCGGAAGCACCTCCATCACCCCAACCACCCCTACACCACA
ACCTCCCAAACCCTCTCTAAGTGCAACTGCGGTGCCCAAGGCAGCTTCTC
CTGCAGTTACAAGTACATGTAAGAGCGAACTTGTGAAAAAGAAAATTCCA
CCCGTTGAACAAAAACCCACACCAGTCTCAAAGCCTGTGGTTGAGGGAAG
TGCTACAGGCAGTGGTGGTCTCAGTATAAAATCAGTTGAAAAGATTAATG
AAGAAGTGCCAAAGAAGACTAGTAGTTCAGAAATCTCAACTCATAAAGTC
AGTGATGAGGAAAGTGCCACAAAAATTAATGCAGTCAAGCCGCTGGTTAA
AAAATCTTCCGCATCATTCAGTGTCATAGATTTATCGAGTGATGAAGATA
AGTCAATGAATAGTAAAGTTGAGTCTTTAAGGGTTAATCAGATTGCCAAG
TCTAAAGACACAGAAGCTG
>CL30.Contig1_All
GAACAGAGGAAAAAGAAGAAAATGAGTAGAAGAAAAAGAGAAGGAGGAGG
AGGAGAAGAAGAAGACGAAGAAGAAGAAGAACAGAGGAAAAAGAAGAAAA
TGAGTAGAAGAAAAAGAGAAGGAGGAGGAGGAGAAGAAGAAGACGAAGAA
GAAGAAGAACAGAGGAAAAAGAAGAAAATGAGTAGAAGAAAAAGAGAAGG
AGGAGGAGGAGAAGAAGAAGACGAAGAAGAAGAAGAACAGAGGAAAAAGA
AGAAAA
>CL30.Contig2_All
GAACAGAGGAAAAAGAAGAAAATGAGTAGAAGAAAAAGAGAAGGAGGAGG
AGGAGAAGAAGAAGACGAAGAAGAAGAAGAACAGAGGAAAAAGAAGAAAA
TGAGTAGAAGAAAAAGAGAAGGAGGAGGAGGAGAAGAAGAAGACGAAGAA
GAAGAAGAACAGAGGAAAAAGAAGAAAATAAGTAGAAGAAAAAGAGAAGG
AGAAGAAGAAGCAAAAGACGA
>CL30.Contig3_All
CACGCTTTCTCACGCTTGCCCATAATTGCATCGTGTGTGCGAAAAAAAAA
AAAAATATCTTGCGCACTCGTCGTTTCCATTGTTCTTCTTCTTTTTCTTC
TTCTTCTTCGTCTTTTGCTTCTTCTTCTCCTTCTCTTTTTCTTCTACTTA
TTTTCTTCTTTTTCCTCTGTTCTTCTTCTTCGTCTTCTTCTTCTCCTCCT
CCTTCTCTTTTTCTTCTACTCATTTTCTTCTTTTTCCTCTGTTCTCTTCT
TCTTCGTCTTCTTCTTCTCCTCCTCCTTCTCTTTTTCTTCTACTCATTTT
CTTCTTTTTCCTCTGTTC
>CL30.Contig4_All
AGAAGAAGAAGAAGAAGAAGAAGGAGGAGAAGGAGAAGAAGAAGGAGAAG
AAGAAGAAGAAGAAGTACTAGAAGTAGAAGAAGAAGAAGAAGTAGAAGAA
GAAGTAGAAGAAGAAGTAGAAGAAGAAGTAGAAGAAGAAGTAGAAGAAGA
AGTAGAAGAAGAAGTAGAAGAAAAAGTAGAAGAAAAAGAAGAAGAAGAAG
AAGAAGAAGAAGAAGAAGAAGAAGAAGAAGAAGAAGAAGAAGAAGAAGAA
GAAGAAGAAGAAGAAGGAGGAGAAGGAGAAGAAGAAGGAGAAGAAGAAGA
AGAAGAAGTACTAGAAGTAGAAGAAGAAGAAGAAGTAGAAGAAGAAG
>CL30.Contig5_All
AAGAAGAAGAAGAAGAAGAAGAAGAAGAAGAAGAAGAAGAAGAAGAAGAA
GAAGAAGAAGAAGAAGAAGAAGAAGAAGAAGAAGAAGAAGAAGAAGAAGA
AGAAGAAGAAGAAGAAGAAGAAGAAGAAGAAGGAGGAGAAGGAGAAGAAG
AAGGAGAAGAAGAAGAAGAAGAAGTACTAGAAGTAGAAGAAGAAGAAGAA
GTAGAAGAAGAAG
>CL30.Contig6_All
AGAAGAAGAAGAAGAAGAAGAAGGAGGAGAAGGAGAAGAAGAAGGAGAAG
AAGAAGAAGAAGAAGTACTAGAAGTAGAAGAAGAAGAAGAAGTAGAAGAA
GAAGTAGAAGAAAAAGTAGAAGAAAAAGAAGAAGAAGAAGAAGAAGAAGA
AGAAGAAGAAGAAGAAGAAGAAGAAGAAGAAGAAGAAGAAGAAGAAGAAG
AAGAAGAAGAAGAAGAAGAAGGAGGAGAAGGAGAAGAAGAAGGAGAAGAA
GAAGAAGAAGAAGTACTAGAAGTAGAAGAAGAAGAAGAAGTAGAAGAAGA
AG
>CL31.Contig1_All
AAGGATATGACGTAGGTCTGGTCTGTGAGAACAGAAACCGCAAATATTCC
AATGTAGGAGAGCTTTAGTTATTTTATGAGTGAAAGCGCCGGTACGTGTT
GGGGAATCTGGGGGGGAAGGAGCTAGGGGCTGTTGTGACATGAGTGATTC
CCATATGTATCCGGAAGGGAGTGGAAAGGATAGAGGGGATGGAGGGAGAA
TGTGCGTATAGTTGGAGTTGAAGGGGGTAGGTTGTGTTGGGAGGGAGTAG
GAGGAAGTGGTGTGGGGGGAATATTAGTGGTAGGAGGATGGATATCAGAG
GATGGATAGTTGGAGTTGAAGGGGATGTGTTGTTTTGGGAGGGATTAGTA
GGAAGGGGTGTAGGGGTGCTATGAGTAAGAGGGGGATGGATATTGGTGGT
GGACGGAATTGAAGGGGTTAGGTTGCGTTGAGAGG
>CL31.Contig2_All
GGAGGAAGGGGTGTAGTCACTTTGTGTGTGGAGGGAGCGGGAATTGTGGA
ATTTGATGGTGGGTGAGGGGTTTCAGTGTAATTTTAGGATTCGAGCAGAT
AGTTTTGAATATTTTCAAGAGTTTCTGCAGGAATGGGGTTACCAGAGAGA
TCAGTTAGATTTGATAAAGCTATAGCTTCAGAAGAAGGTTGTGTGGGTAG
AGGTGATGAAGTTGAGGTTGGAGAGTTTTGTGAGACAAAGGTTTTCTGTG
AGGAGGGAAGAGGAGACTGGTGTCTGAGGAGTAAAGGTAACGGTAGGTGG
AGGTGAGTGTGCGGTAGGGGAAGAAGTGGGCGAACGTTTAGTCTGTCTGC
TGCGGGTAGTGCGGGGAGGGAGAGGGGATGATGTTGGGGCTGTAGTTGAG
ATTGGAGTATCTGGGTTTAGAGTGGCAAAAGAATTTGAAGTTGAAGTGGG
GAAGTAAGTTGGTATAAGGGAGAGTGTAAGAACGCAGATAGCACGTGCGT
GATTGTGCAGAGCAGTTTGATGGGTTATGACCAGATTGGGCATATAGGGG
GCATCGGGCTGTGGAATGGCAGTATTTAGTAGGATATCCAAAATGCCAAC
AGTTATGACATGGAGGAGGTTGGTATGGTTGAACAGGGAGGGATTGTCCA
ATGTAGATATGGAAGGGAAGGTCATGTCTACGGAAAGTAATTTTAACAAT
GTTGATGGGTTTCTTTAGATGTCCTCTAGGAGGAATGGAGTAGCACTGTA
CTGATATCACATCACGGTCCTTGAGACAGGCGAGTAAGTCTTCTCCACAA
TCTGACCAATCTTTGTTATTGATAGGGCAGTTTGCTGGGGGAGATAGAGA
CAGTTCCGGTACAAGTATTAAGGGTTGGATGAGGTTCTGCAGGAATGGGA
TTGCCAGAGAGATCAGTTAGATTTGATAAAGCTATAGCTTCAGAAGAAGG
TTGTGTGGGTAGAGGTGATGAAGTTAAGGAAGTTGGGAGAGTAGGAATGT
CTCCTGGAGATCGAGTCTCGACTTGGGTGGAAAATGTACTAGTAGACAGT
GTGGGGTGGGCAGTAGTTGCAGTATTCAGAGTTGTGGTCAAAGGAGAGCC
TGGGGTCAGGGAGCCAGGAGAGTTTGGTGGAGCTGTTTGATGAAGGGGCA
AGCCTCATTATCCCTAATAAGGGTATTACGTCTTCATTACTTCATTAGGG
TCCCTTTGAGGGCTTGAGGGGTAAGGGCTAGACAACTAAAACAGGGGAAT
ACCATGCCCATGGTTCCCTCAGGTCATTCAGGACTAGCACAAAGTCAGCC
TTTCATCCTTTCAGCACAACTCTTACACTTTAGGAAGTGGATAGTAGAAG
GGGTTGGAGAAGGGACAGAAACGAAAGAGTAGATGGGAGAAAAGACCACG
CAAAATCAGTTGAGTCGAGG
>CL31.Contig3_All
CATGTTCTGACCATTTATTTGTAAAGCTTTTATTCTAAATAAAAATGCTC
TAATATTTTTTCTTTAATTTATCTTCCTAAAGTTCTTTGTATTGATGCAT
ATATATAATCATATATATGACACATATATTTGAAGGAACTGTATGAAGAA
AAAAATGCTACTACAAAGTCATAATACAATATGAATTATTTTAATAACAT
GTATGTAAAAAGTAAATAAGCAATTCACATATCCCTCTGAATGTGTCTGA
ACTGACAAGAACTTGAGCACGAAAGAGCTCGCTCCCACTGAACGACGTCG
GCCGTTTAGTTGGGCGTCGAGTCAACAGATGGCGCTGGTGCACGACCGCG
GACCTCATTTTTTGAATGCGTTAGATAGCAGGTTTCCTGGCTTCCGTATA
CAGTCTTAGGTTATAACTTGTACTGTAACTAACCGTATTGGGTGCAGGCC
TTCATCCTGTCGACAAGTAATTATGTTAATGAATGTTTATTTGAAAATCA
CATATACGAAGTGAGACGTAAGGATATAATGGTTAATGGTTAAAAAGCAA
AAATAAATATGCTAGAAATCTAAGGTCACATATCACTATAGGAAAGTATA
TTAAAGGAGGGGTGAAGGGTGATATTTGCTATGTGTCAGCTATCTAGAGT
AATATTGAAAGGTTAAAGATGGGTAAAGGAGTTGCTGTGTGAATGGGCTA
TGGTGGGTCTAGGTAAGGGAATTACATATGGGTTTTACATGTGTATCCAG
GAGGGAGTGGAAATGATAGAGAGAATGGAGAGAGGAAGAATGTACGTGTA
CTTGGAGTTGAGGGGGGAGGGTTGTGTTGGGAGGGAGTAGGAGGAAGTGG
TGTAGGAGGAGGATGGGTGTCTGG
>CL31.Contig4_All
AGACAAAGGTTTTCTTATGAGGGGAGGGGGGGGAGAGGAGACTAGTGTCT
GAGGAATAAAGGTAAAGGTAGGTGGAGGCGAATGTGCGGTAGGGGAAGAA
TGGGTGGAACGTTTAGTTTGTCTACTATGGGTAGTGCGGGGAGGGAGAGG
GGTTGGTGTTGGGGCTGTAGTTGAGATTGGGGTGTCTGGGTTTAGAGTGG
CAAAGGAATTGGTCTGAGGGATGTAGAATGTAGAAGTGGAAATGGGGACT
TCTTGGGATGGAGGGGGAGGGGCTGAGCGAACGATGTTACTAGAGTATGG
AGTATGAGAGAAACCTTGTCGACGTGCTTCCTGTCTGGCTTCACGTAAAA
TGAGACCATTTTTGTATCTGAGAGTTGCTACCTCAGATTCAAACTTGTAA
GTGGGACAACCTCTATAAAATACATTATGGGGGCCGCCGCAGTTAGCACA
TGTGCGTGTTTGTGCAGGGCAGTTTGATCTGTTATGACCGGGTTGGGCAC
AGAGGGGGCATCGGTCTGTGGAGCGGCAGTGTTTGGCAGGATGTCCAAAT
CGCCAACAATTTTGACATTGACGGGGAGGAGGTTGGTATGGTTGAACAGG
GAGGGATTGTCCAATGTAGATATGGAAGGGAAGGTCATGTCTACGGAAAG
TAATTTTAACAATGTTGATGGGTTTCTTTAGATGTCCTCTAGGAGGAATG
GAGTAGCACTGTACTGATATCACATCACGGTCCTTGAGACAGGCGAGTAA
GTCTTCTCCACAATCTGACCAATCTTTGGTATCGACTGGGCAGTTTGCTG
GGGAGATAGAGACAGTTTGGGTACAAGTATTAAGAGTTGGATGAGGTTCT
GCAGGAATGGGGTTGCCAGAATGATCAGTTAAATTTGATAGTGCTATAGA
TTCAGTTTCTGATCTGACTGTTACAAGACGGGAGCGATCGCGTCTGGTAT
AGAAAGGGACTCTACCTACTTGTTTTTGGAGGCATTGTTGAAAGAGAAGA
GTGTTGCCTGAGTAAGGAGCTGTAGAAGGGATCACGAAAAATCGGTCCCA
TTTAGCTGGGCTAAACAGAGTATTTAAGATATCTGTAGGGTTGGTGGTGG
TGGATGGTCGGGGACGTGTGGAAGAGGGAGTATTACGGAATGATGGAGAA
TAAGGTTGCAAGGTAGTAATAAGGGAGGATTGGTTGTTTGATGAAGGTTG
CAGGGGTGGAGTTGAATTTGAGGAAGTTGGGTGGGTAGGAATGTCTTCTG
GAGA
>CL31.Contig5_All
TGGAAAGTTGAGTATGGGTAAGGGGGTTGATGAGGGAAAGGATTATGGTG
ATTTAGGTAAGGGAATTAGATGAAGTGAAAGATATTTATGCGTCTGAGGA
AGGAGAACAGGTTGTTATAAGAAGCAAGGATATGACGTAGGTCTGGTCTG
TGAGAACAGAAACCGCGAATATTCCAATTTAGGAGAGCTATATCTTAGTT
ATTTTATGAGCGAAAGCACCCGTACGTGTTGGGGAATCAGGGGGGAAGGA
GCTAGGGGGTGTGACATGAGTGATTCCCGTGTGTATCCGGGAGGGAGTGG
AAAGGATAGAGGGGATGGAGGGAGGGAGAATGTGTGTATAGTTGGAGTTG
AAAGGGGTGGGTTGTGTTTGGAGGGAGTAGCAGGAAGTGGTGTGAGGGGA
ACATTAGTTGTAGGAGGATGGATTTAGAGTTGAGGGGGATATGTTGTCTT
GGGAGGGATTAGGAGGAAGGGGTGTAGGGGTGCTATGAGTAAGAGGGGGA
TGGATATCAGGTGGATGGGTATCGGGAGGATAGACATCGGTGCTGGACGG
AATTGAGGGGGTTAGGTTGTGTTGAGAATGAGTATGAGGAAGGTGTGTAG
GGGGAATATGAGTACGAGGGGTA
>CL31.Contig6_All
TATAAATTGATGACATTGCAATAATAAACAGATAAATAAGATTACATTTA
TTTACATACTATGTGGGTAAGTAATTCAGTGTTAGCTGTAATCATGGAAA
CATAGTTATAGCTTTATTCACTTAATTATTTAAATCAATTTCTTATATTT
CCATAGCACCTCAGTAACATGATATAAATCCAAATATATTTGCACTTTCC
TGTTAACCAAAGTAGTACCTGTACTTCATGTTTGAGAAAAATTACTTATA
CCAGATAAGTGTTCAGTGAAGATGGTTAAACAGCTGGCCAAACTAATAAA
TCAGCAAACCAAATAGAAATGAAAATTATATAACGAAGTGATTTTATCAG
CTGAGAGAAGAGTATGAATATTTCTGTCACTTTCTTTGCTGATCAGAGTG
AGCTAATTTTGTAGTTTGGATTAAAAATTGTGATGCAGATATTTATTGTA
TATGGTGGTAATAGTGAAGGCTGTCAAAAACTAGGGAAAACTAAGTATGT
GCCATATATATTCTAGCTGATCCAGTTCATGATACCTATGATTGAAAGTG
AAAGTACTTAACCCTTTCATCAGTGCAGTTCCTCATGTAAAGGATTCCAG
AATTCAGAGTGTATCCAGGGGCAGTGAAAGATACATTTCAAAATGAGAAA
ACAAAACTAAGAGATTTTCATTAGAATTTTCCTGGACCAGTGACCCCTCC
AAACTGATATTCCTTATGGAAAGTCACCCAGTTTGTTGCAAATGACATAT
TCAAATTCTGATATTGGGATATTGGTTTACTGCAATGCTATTGAAAGTGA
TGTTATTGTATGAAAAGGGTTACAATGATGCAAGTGGTTATAAATTACAC
CAAAATTGTCTAGACTTTTTGTGGCAGAAAATCAAACTGAAACATGGACT
TTCTTCAAAGTTTTCAGGAGATACGTTACATAGATCCATCTGGAAACTTG
TACTGTAATATTCTGCTGTTTATGCTGACAATTATTTGGGCTTTGAATTA
TTTTCTTAAAAAAAGAAAAAATAAATAATTGCTAGTAGTTGTATTTTAAT
TTTCAAGTTGCTACTTTTTTCTTCAACATGAAAGGAAACTTGTGTCTCTG
AAAAGTGATTAGCCCTGCAGAGACATCATTATTATTATTTATTAAAAATG
TAGAGGGAGATTACATGGCCAATAAGCAATGAACCATAGGTGCCATCCTA
CATCTTTTTTTTGTATGAAAAAATAATATTAGTAATAAAAAAATTAAGAT
AAAATAAAAGGCTTATTTCAGTATGGTACACAATTTTCAGATTTAACTTC
TGTATGGGGTGGGCTACTTTTTTGTGGAATAACGATGTAGTTGGGAATAG
ATATTCAAGTAATGTTACCAACCTTTTATGGGATAATCATTTATTAAACT
TTATGGAAACATTTTGTATAACATACTATGGTATATTTATGTTAATTTGT
TGAAAATTTCTGCCACATCTAAGGTCATTTGTGGCTTACTCAAATGTATA
GTGATAGGGCGAGGTTTGGGGGCGGAGCCTCTAGGTAAGGAAGTTTTTAG
GTTTAAGTTAAAAGTCAATGTTTGTAGATTCCCTGAACAATTAATGGTCA
AAACATAAACGTGCCAGACATCAAACATCATACAGCACCATGATAAAATA
TTGGTAGTGAAAATGGTTAAAAATGAGTTAACAATGAGGAAAATATATGT
TTGATGTCAAAGGTTGTAAACCACTGTAGGATAGTTTGGTAGTGAAAAGG
GTAAAGAGGGAAGAGTGAATGGAGTATGAAGACCATTCACGACTGACACA
ACTCCAGCCTTTAATCCTTTTAGCACAGCTCTCACACCTTAGGAGGTCAG
AAGAGGAATGGTTAATGGTTAATGGTTAAAAGCGAAATAAATGTGCTAGA
CATCTAAGGTCATATAACACTATAGGAAAGTATAGTAAAGGGTGATGTCA
GGTGATAGTTCTTATGCGTCAACTATCTAGAGTAATGTTGGAAAGTTGAA
GATGGGTAAGGGGGTTGATGAAGGAAAGGGTTATGGTGGGTTAGCTAAGG
GAATTAGATCAGGTGAAGGATATTTATGCATCTGAGGAAGGAGAACAGGT
TGTTATAAGAAGCAAGGATATGACGTAGGTCTGGTCTGTATAGTGTATCC
AGGAGGTAGTGGAAAGGATAGAGGGGGTAGAGGGAGGGAGAATGTGCGTA
TAGTTGGAGTTGAAGGGGATGGGTTGTGTTGGGAGGAAGTAGGAGGAAGT
GGTGTGGGGGGAATATTAGTGGTAGGAGGATGGATATCAGAGGATGGATA
GTTGGAGTTGAAGGGGATTAGGAGGAAGGGGTGTAGTGGTGCTATGAGTA
AGAGAGGGATGGATTTCAGGAGGATGGGTATGAGGAGGATGGATATCAGT
GGTGGACGGAATCGAGGGGGTTAGGTTGTGTTGAGAGGGAGGAGGAGGAA
GGGGTGTAGAAGGTATATGAGTAGGAGGGGTATGGATATCAGCAATCACT
TCAGGTGTGGAGGGAGCATGAGTTATGGAATTTTGTGTCTCAAGCATATA
GCTTTGAATGTCTTCCATAGTTTCTGCAGTGGAGTTGGTTGGAGAGTTTT
GTGGGACAAAGGTTTTCTTATGAGGGGGGGAAGAGGAGACTGGTGTCTGA
GGAGTAAAGGCAAAGGCTGCAGGTAGTGCAGGGAGGGAGAGGGGAAGGTG
TTGGGGCTGTAGTTGAGATTGGAGTGTCTGGATTTAGAGTGGCAAAAGAA
TTTGAAGTTGAAGTGGGGAAGTAAGTTGGTATAAGGGAGAGTGTAAGAAC
GCAGAGAGCACGTGCGTGATTGTGCAGAGCAGTTTGATGGGTTATGACCA
GATTGGGCATATAGGGGGCATCGGGCTGTGGAATGGCAGTATTTAGTAGG
ATATCCAAAATGCCAACAGTTATGACATGGAGGAGGTTGGTATGGTTGAA
CAGGGAGGGATTGTCCAATGTAGATATGGAAGGGAAGGTCATGTCTACGG
AAAGTAATTTTAACAATGTTGATGGGTTTCTTTAGATGTCCTCTAGGAGG
AATGGAGTAGCACTGTACTGATATCACATCACGGTCCTTGAGACAGGCGA
GTAAGTCTTCTCCACAATCTGACCAATCTTTGTTATTGATAGGGCAGTTT
GCTGGGGGAGATAGAGACAGTTCCGGTACAAGTATTAAGAGTTGGATGAG
GTTCTGCAGGGATGGGGTTGCCAGAGAGATCAGTTAGTTTTGATAATGCT
ATAGCTTCAGCTTCAGATCTGACTGTTACGAGACGGGAGCGATTGCGTCG
GGAACGGAAAGGGACTCTGCCTACATGTTTTTGGAGACATTGTTGAAAGA
GAAAAGTGTTGTCAGAGTAAGGAGCTGTAGGGGGGATCACGAAAAATCGG
TCCCATTTAGCTGGGCTAAATAGAGTAGTTAAGATATTTGTAGGGTTGGT
GGTGGTAGAAGGACGGGGGAGTGTGAAAGTGGG
>CL31.Contig7_All
AAAAAAGCAAAAATATATGTGCTAGACATCTCAGGTCATATAACACTATA
GGAAAGTATATTAAAGGAGGGGTGAAGGGTGATAGTTGTTATGCGTCACC
TATCTGGAGTAGTCTTGAAAGGTTAAAGATGGGTAATGGAGATGATGTGT
GAATGGTGGGTCTAGGTAAGGGAATTACATAAGGGTTTCACGTGTGTATA
CAGGAGGGAGTGGAAATGATAGAGAGAATGGAGAGAGGAAGAATGTACGT
GTACTTGGAGTTGAGGGGGGAGGGTTGTGTTGGGAGGGAGTAGGAGGAAG
TGGTGTAGGGGGAATATGAGTAGGAGGAGGATTGATATC
>CL31.Contig8_All
TATGGGATAATCATTTATTAAACTTTATGGAAACATTTTGTATAACATAC
TATGGTATATTTATGTTAATTTGTTGAAAATTTCTGCCACATCTAAGGTC
ATTTGTGGCTTACTCAAATGTATAGTGATAGGGCGAGGTTTGGGGGCGGA
GCCTCTAGGTAAGGAAGTTTTTAGGTTTAAGTTAAAAGTCAATGTTTGTA
GATTCCCTGAACAATTAATGGTCAAAACATAAACGTGCCAGACATCAAAC
ATCATACAGCACCATGATAAAATATTGGTAGTGAAAATGGTTAAAAATGA
GTTAACAATGAGGAAAATATATGTTTGATGTCAAAGGTTGTAAACCACTG
TAGGATAGTTTGGTAGTGAAAAGGGTAAAGAGGGAAGAGTGAATGGAGTA
TGAAGACCATTCACGACTGACACAACTCCAGCCTTTAATCCTTTTAGCAC
AGCTCTCACACCTTAGGAGGTCAGAAGAGGAATGGTTAATGGTTAATGGT
TAAAAGCGAAATAAATGTGCTAGACATCTAAGGTCATATAACACTATAGG
AAAGTATAGTAAAGGGTGATGTCAGGTGATAGTTCTTATGCGTCAACTAT
CTAGAGTAATGTTGGAAAGTTGAAGATGGGTAAGGGGGTTGATGAGGTAA
AGGGTTATGGTGGTTTAAGTAAGGGAATTGGATCAAGTGAAGGATATTTA
TGCATCTGAGGAAGGAGAACAGGTTGTAGTGTGGGGAAGAGATAAAATGA
TAATTGGGAATTGGAATAGGAGGATGTGTGAGGAAAGTCTCGTGGAGGCA
GATAATAGATGGAGTATAAGAAGCAAGGATATGACTTAGGTCTGGTCTGT
GGGAACAGAAACTGCGAATATTCCAATGTAGAAGAGCTATATCTTAGTTA
TTTCATGAGTGAAAGCATCCGTATGTGTTGGGGAATCTGGGGGGAAGGAG
CTAGGGGGTGTAAAGGAGGGGTATCAGGAGGCAGGGAATCTGGGGAAGGG
CATTGTTGTGACACGAGTGATTCCCGTGTGTATCCGGGAGGGAGTGGAAA
GGATAGAGGGGATGGAGGGAGGGAGAATGTGCCTATAGTTGGGGTTGAAG
GGGTGGGTTGTGTTGGGAGGGAGTAGATGTGGCGGGAGTATCAGTGGTAG
GAGGGTTAATATCGGAAGGATGGATAGTTCGAGTTGAAGGGGATGTGCTG
TCTTGCGAGGGATTAGGAAGAAGGGGTGTAGGGGTGCTGTGAGTAAGAGG
GGGATGGATATCAGGAGGATGGGTATTGGGAGGATGGATATCAGAGGTGG
ACGGAATTGAGGGGGTTAGGTTGTGTTGAGAGGGAGTAGGAGGAAGGGGT
GTAGGAGGAATATTAGTAGGAGGGGTATAAATATTGGCAACCACTTCCAG
TGTGGAAGGAGAATGAGTTATGGGATCTTGTCTTAAGCATATAACTTTCG
TCAGAAATATATGTATTTCTGACGAAGATATAATCGAAACTGGTCAAACA
CATCTCCCGCATCGTAAAGATATCCACTCTCATTCATACCTTTTCTACAT
TTGTCAACATGAATATGGTT
>CL31.Contig9_All
ATTTTCTACCAATGTAGATACGAATGGGAAGGTCATGTTGTACTGAAAGT
AATTTTGGCAACGTTGGTGGGTTTCTTTCGATGATCTCTAGGAGGAATGG
AGTAGCAATGTACTGATATCACGTCCTGGTCTTTGTGGCAGCCGAGCAAG
TCTTCTCCACAATCTAACCAATCTTTGGTATCAACTGGGCAGTTTGCTGG
GGAGATAGAGACAGTTTGGGTACAAGTATTAAGAGTTGGATGAGGTTCTG
CAGGAATGGGGTTGCCAGAGATCAATTAGTTTTGATAATACTATGGCTTC
AGCTTCAGATCTGACTGTTACGAGACGGGAGCGATCGCGTCGGGTACGGA
AAGGGACTCTGCCTACATGTTTTTGGAGACATTGTTGAAAGAGAAGAGTG
TTGCCTGAGTAAGGAGCTGTAGGGGGGATCACGAAAAATCGGTCCCATTT
AGCTGGGCTAAACAGAGTATTTAAGATATCTGTAGGGTTGGTGGTGGTGG
ATGGTCGGGGACGTGTGGAAGAGGGAGTATTACGGAGTGATGGAGAATAA
GGCTGTAAGGTAGTATTAAGGGAGGATGGGGTGCTTGATGAAGGTTGTGG
GGGTAGAGTTGATGAATTTGAGGAAGTTGGGAGGGTAGGAATGTCTTCTG
GAGATTGAGTCTCTGCTTGGGTGGGTAATGCACTAGTAGGCATTGAGGAG
TGGGTAGTAGTTTCAGTGTTCGGAGTCGTGGTCAAAGGAGAGCCTGGGGT
CAGGGAGCCAGTAGGGCTATTTGATGAAGGAGCAAGACTCATTGCCCCTA
ATAGGGGTATTACATCTTCATTACTGGCCATGGGAAGCCTTGATTATGAA
AAGGGACATAAATAGTCCACATCCCAGTGCCCTGTAGGGGGTAAGGGCTA
GACAATTAAATCAGAGGAGTACCGTGCCCATGGTTCCCGCAGGCAATTCA
GGACTGGTACGAGGTCAGCCTTTCATCCTTTCAGCACAGCTCTTACACCT
TAGCAAGTAGATAGTAGAAGGGGTTGGAGAAGGGACGGAAACAAAAAGCT
GGAAGGGGAAAAGACCATGCAAAATTAGTTGAGTCGAGGGCTGAGGCCCT
AGGCAGGGGAGATCCCTGCATTGGGTCTCAGTCTTCGTCTCCTAAGCCCC
CCCACGACAACAACGGGCAAGGGATTGGGGGGGGGAGACGCATGATGAAT
TATGGTAACAAAATGGTTCTTACCTTTAATTTGCAACCTACTTCATTAAC
TGCAGAGCTAACTATTAGTACTACTTCAAAACTTCTCCTGGCAGGCTGGT
GGTTGTGGATCTTTGCTGATGGCTGGGCAGATATCTGGACATGGCTGGAA
AACCTTCTTGATGAACTCTTCCCACCAGTTCATGGTATTCAGGAAGAAAC
CCCAGATAACACTAAGGCAAGGTGTTCTCATGATCCAAAGAGCAAAAGCT
AATCTGGCACACCCATTGCTTATCTTCCTGCTAGTCTTTGTCAGATGGTG
ACTTTGCCCAGTCTGTTAATATTACTTTTGTGCCTATAAAAGCTGGATAT
ATAGTATCTTTACATAAAGGAGGAAAGCAATGGAAATCTGAAAAAAATGA
ATGAATGGATTGCCTCATCATAGCAGGATAAGATGATATGTCAATTTTCA
TACAATAAGTATTACCCAGGTGTCTTGAAATTGATGAATGTTTGTAATTT
TGCTGCCTGCTTTGTCATCTCAGAATGATGTATATGAATGTAAATTTTAG
AGTAATAAATATGGA
>CL31.Contig10_All
TTTTTTTTTTTTTTTTTTCAATGTTGATTTTTATTACATGTATGACAGTT
TGCAGTTCAATTTTTTTCTTCATAAAAACCCATCAGAAATGCACTAGCAT
CTATATCCAATTTTCTTTTAAATTTTCATGTTCGTCATATCCTAAACGAA
ATTAATATTGCATTACTACAACTGGAAAAGGCATTTTATATGAGCAAGAT
TACACTTGCAGTGTTGACTAGCATACTTTGCAAGGACAGTACTTAACGCC
ATACAGACAGAAATGCAAAAATATTTTTGTGTAATGATACGGTAGGTTGA
GGACCTTTGTATTCTCAACGCATCTAAATGAGAGATCTTCAGGAAATCTG
AGTCGTTACAAGACTACAATATTCCTGATTAACCATCACCTTAACATGCC
ACACAATCAGGTAGGAATAGGCTCTGTATAATTTTTCTAACTTCAGGTAC
AAATTTTGTTAAAAAAGAACACCATATTCTTTAAGAAAATATGAGTATAT
TAGTTTTCTTTTCCAGATTCAGTTGTCTTTTTTTTAAATCACGGTTAATG
GCCTACTTCAAATCTACGTACAGAAAATTCTTTATGTACATTCGTAAACA
GAAAAAAAAGGAAAGTCATTTAGATTTTTTTTTTCTTTTAGTCCAGAACC
TTCAAAAACATTTTTCATACCATACAAAAAACTATTTTTCCTTAGCCACT
TATGAATAATAAATTCAGGAAAGTCTAACTATCTACAAGAAGGGGGAAAA
CCCGATTCAAAACCAAACCTTCCTATATTTCAGAATATAACTTAAATTAT
GCACCTATTTCTCTCTCTCTCTCTCTCTCTCACACACACACACACACAGA
ACAAATTTATATCTTTTGAAAATTTAGAGATCAGAGATCAAAACCCGCAG
AAGAAACTGCGGATTAAACCAGCAAAGCAACATCAGAGGAGAAACCTGTA
TGGCACCCACTAGCAACAGCGCCTGTTCGAAACAGTCTCCCTCCATTCTA
TTCCCGTGGGCAATGTACTGAACATTCTGAAACGCATTTTAGACAACTTT
CCAAATGGGTAATGTTAGTGTTCCTATGAACTCCTCTGTAAGGGGAGGCA
AAAATCCTAAGGGAGTCGTGAAGGTATATATTGCTGAACAATTTTGCTCT
TTTTCTTAAATGGTTAATGGTTAAAAAGCAAAATAAATGTGCTAGACATC
TAAGGTCATATAGCACTATAGGAAAGTATATTAAAGGAGGGGTGAAGGGT
GATAGTTGCTATGTCAACTATTTATAGTAATCTTGAAAGGTTAAAGATGG
GTAAAGGAGTTGCTGTGTGCATGGGCTATAATGGGTCTAGGTAGGGGAAT
TACATATGGGTTTTACATGTGTATCCAGGAGGGAGTGGAAAGGATAGAGG
GGACCGTATAGACCGATTCGGTGTGACGTCACGAGTCGGAGTCGTCATTC
CACTTGGTGAAAACAAACCCGTCGCTCGCAGATACCTCGCTATCATCGTG
AAGGAAAATGGCATATGAATTCTTTGATTCCTCAAAAACCGAAGTGAAAA
GGTGATATGAAGCAAAACTAGAAGCTGTGTAGCTAAAAGAGTACTCATAC
CGAAATCTGGATCGACGATCCTTTGAAATGACCTTAAAATGAATATTCTG
ACATCTACGACTATTCTATTAATAAAGCTGATTATAATAATGATATAATA
TAATTTGCTAGAGTAATGTATGACGTTTAGCTAAATAGGGTATTTTTCTG
TGAAATCAGTGCCATTTCCTAACATCACTTCTTCCCATTTACTAGGTGTT
TATACAAAGATGACAATGAAGTCACGTATAGGCCTAAAAGCGCACAACGC
ATTTTTCTCTCTCCTCAATAATTTGACCTCAAGAGATTGGCCCTCTTCAG
TTGTTTCTTCTGCTGGGCCATATGGCATTTCAGACACAAAGGCAACAGGG
AACTGTATACCTGCTTTGTTTTCATTTAATGGACAGTGCTTGAAGGCACT
TGGGATAAAGTTTGGGTGAAGTGGATCCGGGGATGCTTTGCCTGTGAATA
TAAATTATGATCAATCAATTCAATACAAAAAAGGAATAAAATGAAAATAA
TAGAATGGCCTTTGTGCTTTTTAGAATATATGAATACTGCCAAAACCTAA
TGTCGACAATGTTGATCTTGTTTGGCCTTGATAGGTAGTGTAGATAGACA
AGAGTTTGGAAGTAATTGTCTGTCTCTGGAATTTGAAAAACTGTAATATA
TTTATATGTAGATCAATAAAATGTTCTGAGCAGATGTAAACATTTTCCAC
CAGGCGTCCATGCACTTCCATCAGTGTCCATGCGTTTCATGGCCTGTAGG
CCTACCCATCACTTCCATTATTCAGGTTTCTTTTCGCGATCTGGGAATGT
ATGAAAGGTTATACTTTTCTTTCCCATCATGTTCCTTGGCATTTTCACGC
AAAGAAACGAAATTCTCAGAAAAATTCAGCGACTTTGTAAGCAAGGCGCA
GTGATTTTTCATTCGAACGAGGGTTTGTTTTCACCAAGTGCTCGTTGCTA
GGGGCGGTTGCTAAAGGTTATCGAGTCGGTCTATAGTCGGAGTTGAAGGG
GGTGGGTTGTGTTGGGAGGGAGTCCGAGGAAGTGGTGTGGGTGGAATATT
AGTAGTAGGAGGATGGATAGTTGGAGATGAAGGGGATGTGTTGTCTTGGG
AGGGATTAGGAGGAAGGGGTGTAGGGGTGCTATGAGTAAGAGGG
>CL31.Contig11_All
AATTGACTTATGGTAATTAGTTGTAGTAGTAGATTTCCTTGACCATGGTC
AGTGGTTAATAGTTAAAAAGCAAAATAAACGTGCTAGCCATCTAAGGTCA
TATAACACTATATGGGGGCCACCACAGTTAGCACATGTGCATGTTTACGC
AGAATTGTTTGATCAGTTATGACCAGGTTTGGCACATTGGGGGTAACAGT
CTGTGGAACAGCAGTGTTTGGCAGGATGTCCAAATCGCCAACAATTTTGA
CATTGACGGGGAGGAGGTTGGTATGGTTGAACAGGGAGGGATTGTCCACC
AATGTAGATACGAAAGGAAAGGTCACATGTACTGAAGGTAATTTTGGCAA
TGTTGTTGGGTTTCTTTCAATGACCTCTAGGATGAATGGAGTAGCAATGT
ACTGATTTCACGTCTTGGTCTTTGAGGCAGCCGAGCAAGTCTTCTCCACA
ATCTGACCAATCTTTGTTATTGATAGGGCAGTTTGCTGGGGGAGATAGAG
ACAGTTCCGGTACAAGTATTAAGGGTTGGATGAGGTTCTGCAGGAATGGG
GTTGCCAGAATGATCAGTTAAATTTGATAGTGCTATAGATTCAGTTTCTG
ATCTGACTGTTACAAGACGGGAGCGATCGCGTCTGGTATAGAGAGGGACT
CTGCCTACTTGTTTTTGGAGACATTGTTGAAAGAGAAAAGTGTTGTCAGA
GTAAGGAGCTGTAGGGGGGATCACGAAAAATCGGTCCCATTTAGCTGGGC
TAAACAGAGTATTTAAGATATCTGTAGGGTTGGTGGTGGTGGATGGTCGG
GGACGTGTGGAAGAGGGAGTATTACGGAATGATGGAGAATAAGGCTGCAA
GGTAGTAATAAGGGAGGATTGGTTGCTTGATGAAGGTTGCGGGGGGTAGA
GTTGATGAATTTGAGGAAGTTGGGAGGGTAGGAATGTCTTCTGGAGATTG
ATTCTCTGCTTGGGTGGGTAATGCACTAGTAGGCATTGAGGAGTGGGTAG
TAGTTTCAGTGTTCGGAGTCGTGGTCAAAGGAGAGTCTGGGGTTGGGGAG
CCGATGGGGCTATTTGATGAAGGGGCAAACCTCATTGCCCCTAATAGGGG
TACTGCATCTTCATTACTGGCCATGCAGAGCCTTGATTATGTAAAGAGGC
ATAAACAGTCCACCCCCCCAGTGCCCTGTAGGGGGTAAGGGTTAGACAAT
TAAATCAGGGGAGTACCATACCCATGGTTCCCGCAGGCCATTCAGGACTG
GCACAAGGTCAGCCTTTCATCCTTTCAGCACGGCTCTTACACCTTAGGAA
GTAGATAGTAGAAGGGGTTGGAGAAGGGACGGAAACAAAAAGCTGGAGGG
GGAAAAGACCATGCAAAATTAGTTGAGTCGAGGGCTGAGGCCCAAGGCAG
GGGAGATCCCTGCATTGGGTCTCAGCCTCCGTCTCCTAAGGCCCCCCACG
ACAACAACGGGTAAGGGATTGGGGGGGGGGGGGCACTTTCAACTGCATCA
GCAATTCTGATGTGGAGGCATTTTGGCCTTGAGATAGGCCCTTGAATCTT
GCTAAAATAATAGAAGGCTAATGAGATTTAGAACAGCTTCAGATAGTTGG
CTGCACGTGAAGGAAGATTTTGGATGAACATAGGGTAGAAACTGAATGAT
GTCAAATGCCTGATCCTGTGAGATATTCAACAAAAAAAGCTCAAATCTGC
TTCAGGTTTTCCTTTAATTTTCAAATTCATCTTTCAAAATATTGAAAAGT
GTGTTACGCTTTTGTATGATGTCAAATAAAGCAATTCCTGCAAAAAAATA
ATAATAATAAAAAAAATAATAATT
>CL31.Contig12_All
TGTTTGTGCAGGGCAGTTTGATCTGTTATGACCGGGTTGGGCACATCGGT
CTGTGGAATGGCAGTGTTTGGCAGGATGTCCAAATCGCCAACAATTTTGA
CATTGACGGGGAGGAGGTTGGTATGGTTGAACAAGAAGGGATTGTCCACC
AATGTAGAAGGTCATGTTGTACTGAAAGTAATTTTGGCAACGTTGGTGGG
TTTCTTTCGATGATCTCTAGGGGGAATGGAGTAGCAATGTACTGATATCA
CGTCCTGGTCTTTGAGGCAGCAGAGCAAGTCTTCTCCACAATCTGACCAA
TCTTTGGTATCAACTGGGCAGTTTGCTGGGGAGATAGAGACAGTTCCAGT
ACAAGTATTAAGAGTTGGATGAGGTTCTGCAGGGATGGGGTTGCCAGAGA
GATCAGTTAGTTTTGATAATGCTATAGCTTCAGCTTCAGATCTGACTGTT
ACGAGACGGGAGCGATCGCGTCGGGAACGGAAAGGGACTCTGCCTACATG
TTTTTGGAGACATTGTTGAAAGAGAAGAGTGTTGCCTGAGTAAGGAGCTG
TAGGGGGGATCACGAAAAATCGGTCCCATTTAGCTGGGCTAAATAGAGTA
GTTAAGATAACTGTAGGGTTGGTGGTGGTGGATGGTCGGGGACGTGTGGA
AGAGGGAGTATTACGGAATGATGGAGAATAAGGTTGCAAGGTAGTAATAA
GGGAGGATTGGTTGTTTGATGAAGGTTGCAGGGGTGGAGTTGAATTTGAG
GAAGTTGGGTGGGTAGGAATATCTTCTGGAGATTTATTCTCTGCTTGAGT
GGGTAATGTACTAGTAGGCATTGAGGAGTGGGCAGTAGTTTCAGTGTTCG
GAGCCGTGGTCAAAGGAGAACCTGGGTTGGGGCTATTTGATAAAGGGGCT
AGCCTCATTGCCTCTAATAAAGGGATTACATTTTCATTACTGGTCATGGG
GAACCTGGATTATATAAAAGGCATCAACTGGTCCACCTCCATCGCTAGTG
AAAGGTAAGGGCTAGATTAGTCGGGAGTACCGTGCCCATAGTTCCCGCAG
GCCGTTTAGGACTGCCACAAGGTCAGCCTTTCATCCTCTCAGCACGGCTC
TCACACCTTAGGAAGTAGATAGCAGAAGGGGATGGAGAAGAGACGGAAAC
AAAAGCTGGAGAGGGAAAAGACCATGCAAATTTAGTTGAGTCAAG
>CL31.Contig13_All
GGAGGAAGGGGTGTAGTCACTTTGTGTGTGGAGGGAGCGGGAATTGTGGA
ATTTGATGGTGGGTGAGGGGTTTCAGTGTAATTTTAGGATTCGAGCAGAT
AGTTTTGAATATTTTCAAGAGTTTCTGCAGGAATGGGGTTACCAGAGAGA
TCAGTTAGATTTGATAAAGCTATAGCTTCAGAAGAAGGTTGTGTGGGTAG
AGGTGATGAAGTTGAGGTTGGAGAGTTTTGTGAGACAAAGGTTTTCTGTG
AGGAGGGAAGAGGAGACTGGTGTCTGAGGAGTAAAGGCAAAGGCTGCAGG
TAGTGCAGGGAGGGAGAGGGGAAGGTGTTGGGGCTGTAGTTGAGATTGGA
GTGTCTGGATTTAGAGTGGCAAAAGAATTTGAAGTTGAAGTGGGGAAGTA
AGTTGGTATAAGGGAGAGTGTAAGAACGCAGAGAGCACGTGCGTGATTGT
GCAGAGCAGTTTGATGGGTTATGACCAGATTGGGCATATAGGGGGCATCG
GGCTGTGGAATGGCAGTATTTAGTAGGATATCCAAAATGCCAACAGTTAT
GACATGGAGGAGGTTGGTATGGTTGAACAGGGAGGGATTGTCCAATGTAG
ATATGGAAGGGAAGGTCATGTCTACGGAAAGTAATTTTAACAATGTTGAT
GGGTTTCTTTAGATGTCCTCTAGGAGGAATGGAGTAGCACTGTACTGATA
TCACATCACGGTCCTTGAGACAGGCGAGTAAGTCTTCTCCACAATCTGAC
CAATCTTTGTTATTGATAGGGCAGTTTGCTGGGGGAGATAGAGACAGTTC
CGGTACAAGTATTAAGGGTTGGATGAGGTTCTGCAGGAATGGGATTGCCA
GAGAGATCAGTTAGATTTGATAAAGCTATAGCTTCAGAAGAAGGTTGTGT
GGGTAGAGGTGATGAAGTTAAGGAAGTTGGGAGAGTAGGAATGTCTCCTG
GAGATCGAGTCTCGACTTGGGTGGAAAATGTACTAGTAGACAGTGTGGGG
TGGGCAGTAGTTGCAGTATTCAGAGTTGTGGTCAAAGGAGAGCCTGGGGT
CAGGGAGCCAGGAGAGTTTGGTGGAGCTGTTTGATGAAGGGGCAAGCCTC
ATTATCCCTAATAAGGGTATTACGTCTTCATTACTTCATTAGGGTCCCTT
TGAGGGCTTGAGGGGTAAGGGCTAGACAACTAAAACAGGGGAATACCATG
CCCATGGTTCCCTCAGGTCATTCAGGACTAGCACAAAGTCAGCCTTTCAT
CCTTTCAGCACAACTCTTACACTTTAGGAAGTGGATAGTAGAAGGGGTTG
GAGAAGGGACAGAAACGAAAGAGTAGATGGGAGAAAAGACCACGCAAAAT
CAGTTGAGTCGAGGGCTGAGATCCAGGGTAGGGGAGATCCCCTAATCCTA
ACTCCCTCACAGCAACAACGGGCAAGGGATTGGGGGAGATATATATGTAA
AGCTGCCGTGAAAAACAAAACTATAATGTTATGGTTCCTGTCTGAGAGTT
GATGAGATAATAGTTTGCTATTTCTAGTATTCTCTTGGTAAGATATTCTG
TTGGATAATCAAACAAAAACTTCTAAAAAGGTGGAAAAGTTACTGTAAAA
GTATTTGGTTGTTTTAGTGCATTTTTAAATATAAGCTCCCCA
>CL31.Contig14_All
ATAAATCTGATATAAAATATTGACAGAAAAAAGTATTAAATACAATTTAA
AGTTACAAAATCCCTAATGTACAAAGTCACAGCCAATAGAAATGTAAGTT
TTATATGTTATTAATAATTGAAAATATTTCAGTTCCCAGTTGTTGTGCAT
ATATTTTTAACAAGAAGCATTACTACAGCTCAATCACTTCATATTACAAC
TCATATTTGCCATAGGTAAATAGTAATCCATTTATTTACATGAAGCTGAA
TCAATCAACTCAAACTGTGACATATTATCATATCAATATCAAAATATTGA
GATGAAGCAAACTATTACATTATGCAACAAACATATCTGCATAAAGTTTC
TCTAACTTAAGATGCATACATTACAGGAACAGTGAGATGACAGGGTCTAC
TGGATCTTTGTCTTTTAATTGTTATGTCATCTAACTAATATTACTAATCA
CAGACATCCAATGAAACCTTTGAAAATAAAATATATTAAATAACTACAGA
TACCTTATTTCATATCTGTCCTGGAAGTCACACTTTTCTTTCACGTTTAA
GATGTTGATTAGGTAATTTGCAGTGTTTATATTACAATGGATTTCTTCAT
ACTTGGTGTGTTTAAAGATAATAAGCAGTTTTGTTCTCCTGTACAATGTT
AAACATTAGGAACACAAAAAGTTCAACAAGCATTGTAGAGAGGATACTAT
AAAATGGATGATGGTTAATGATTGAAACAAATAAATGTGCTAGATATCAG
AGGTCATATAGTACTATAGTAAAGTGTATGATAGGGAAAATGGGTAAAGA
GGGGGTGCAAATGAAGTAAATTGGAGATTAATAAAAGAAAGGGTTAAGAG
TATAGGGTGATTGCATGGAATGGGGTGTATCTGTTGCTGGGGAAGCTATA
GGAACCTTGGTTTAACGAAAAACTGGTAAAAGAGCTATTATGAAATAATC
AACAGGTAATATAAGTAGAGATGGCTGCTGAAGAAGTGAGGTAGATAGGA
CAAGTAACAGACACCTTGGTGGAGTCCTCTTTATGTACACAAAATCAATA
CACTAAGTCACAGGAGACATGGCATGTAGATCATGTCATCCCAACATCAG
TAAGTTCAATATCTTGAGTCTTGTTCCTTTCCCTAATCCAAGAAATATAT
ATACACATTTGATTTTGTTTTATTAGTCAAAATGTTCTTGTCAATATTAC
AGCAAATGTTTCCCTGTTTTGAAAAGAAAAAAAAGTACTAATGCATGTTA
ATTGTTCTTTCCAACAAAACCTAGGCGCTAATAAAAGCTTTCCAAATTCA
TTGTACTGTGACCTTTACCCCCTTAGTGATGGGCACACCTACATTTGTCA
TGACATATGACATGGGTTGGCTGTACACAACACATGCGCAGCCAATAAGG
CTATACTGTTGCATAATTATTATGTCACAGAAAAGTATGGCCCTGTTATG
ATAGGGTTAAATGTATATACACTGAAGAATGCACAATCTCCATCCTCTAA
ATTTCCATTCCCAGTAATTACCCAACTAATAATTAGCAGCCAAACTGATA
ATATAAGTTGTATACCTCTTGTGAAGGCAGAAATAAACTGTTGGATCCAG
GTGTATCAGTGATGCTGCATTTGGAACTCCTTGTCCAAGATGTTGACTGA
TTTGAACCCCTACTCTAGCATCTAGGACAAATTATTCTCTCGTCCATTTT
GCCATCCTTTGCAGCCAGGCAAGCTAGATGAAATTATGTCACAGGTGCAT
TTGTATGTAAAGAATTGCCTACAACCATATTAGAAGGTAATTTTATGGGC
CTTTATTGTCAGTTGCAGGTAAGTTAGCTATGCATAATAGGAGTTGCAAA
ATCTAATGCTGCTTGTATGATAAAACAGTTCATGTTTACTTTTGAGCTGG
ACAATGAAGGCCTCGTTGTCCTGCAGGTCCTGACAAGCAAAACTAGGGAG
TTCAAAACACAGCAGAAGTACGTAGACTAAAATATTTAAATGGCAACTCT
CAGAGGTGTGGCTTGTAGGCCCAGCCCCCATTTCCCAAGTTTTTTAGTTA
TGCAGTATCAAGATGGTAATAGTTTTTGTTCAGCAAATTCTATATGAGCT
GTAAGTAGTTCACGTTGTGGACTAACAATAACAAGAATGGTTAATGGTTA
AAATAAATGTGCTAGACATCTAAGGTCATATAGCACTATAGGAAGGTATA
GTAAAGGGGATGTCAGGTGATAGTTGCTATGTGTCAACTATCTAGAGGAG
TGTTGAAAGGTTGAAGATGGGGGAAAAGGTTATGGTGGTTTAGGTAAGGG
AGTTAGATCAAGTGAAGGATATTTATGCATCTGAGGAAGGAGAACAGGTT
GTTATAAGAAGCAAGGATATGACGTAGGTCTGGTCTGTATAGTGTATCCA
GGAGGTAGTGGAAAGGATAGAGGGGGTAGAGGGAGGGAGAATGTGCGTAT
AGTTGGAGTTGAAGGGGATGGGTTGTGTTGGGAGGAAGTAGGAGGAAGTG
GTGTGGGGGGAATATTAGTGGTAGGAGGATGGATATCAGAGGATGGATAG
TTGGAGTTGAAGGGGATTAGGAGGAAGGGGTGTAGTGGTGCTATGAGTAA
GAGAGGGATGGATTTCAGGAGGATGGGTATGAGGAGGATGGATATCAGTG
GTGGACGGAATCGAGGGGGTTAGGTTGTGTTGAGAGGGAGTAGGAGGAAG
GGGTGTAGGGGGAATATTAGTAGGAGGGGTATGAATATCGGCAACCACTT
CAAGTGTGGAAGGAGCAAGAGTTATGGGATCTTGTGTCTTAAGCATATAA
CTTTGGATGTCATCCTTTGTTTCTGCAGTGGAATTGGTTGGAGAGTTTTG
TGAGAAGGTAATTGTTTCTGCAATGGAATTGGTTGGAGAGTTTTGTGGAA
TAAAGGTTTTCTTATGAGGGGGGGAAGAGGAGACTGGTGTCTCAGGAACA
AAGGTATAGGTAGGTGGAGGTGATTGTGCTGTAGGGGAAGAAGGGTTAGA
ACGTTTAGTCTGTCTACTGCGGGTAGTGCGGGGAGGGAGAGGGGATAGTG
TTGGGGCTGTAGTTGAGATTGGAGCTGTGTTTGAGATTGGGGTGTCTGGA
TTTAGAGTGGCAAAAGAATTTGAATGGAGGAGGTGGAATGTAGAAGTGGA
AGTGGGGAAGTAAGTAGGTATAGGGGAGGGTGTAGGAACATCTTGAGGTG
GAGGGGGAGGGGCAGAGCGAGTGACATTACAAGAGTAGGGAGTATGAGAG
AAACCTTGTCGACGTGCTTCCTGTCTGGCTTCACGTAAAATGAGACCATT
TTTGTATCTGAGAGTTGCTACCTCAGATTCAAACTTGTAAGTGGGACAGC
CTCTATAAAATACATTATGGGGGCCGCCGCAGTTAGCACATGTTCGTGTT
TGTGCTGAGCAGTTTGATCGATTATGACCAGGTTGGGCACATATGGGGCA
TCGGTCTGTGGAACGGCAATGTTTGGCAGGATGTCCAAAGCGCCAACAGT
TTTGACATTGACGGGGAGGGGGTTGGTATGGTCGAACAGGGAGGGATTGT
CCACCAATGTAGATACG
>CL31.Contig15_All
TATGGATATCAGCAATCACTTCAGGTGTGGAGGGAGCATGAGTTATGGAA
TTTTGTGTCTCAAGCATATAGCTTTGAATGTCATCCATTGTTTCTGCAGT
GGAGTTTGTTGGAGAGTTTTGTGAGAAGGTAATTGTTTCTGCAATGGAAT
TGGTTGGAGAGTTTTGTGGAATAAAGGTTTTCTTATGAGGGGGGGAAGAG
GAGACTGGTGTCTCAGGAACAAAGGTATAGGTAGGTGGAGGTGATTGTGC
GGTAGGGGAAGAAGGGGTGGAACGTTTTGTCTGTCTACTGCGGGTAGTGC
GGGGAGGGAGAGGGGATAGTGTTGGGGCTGTAGTTGAGATTGGAGTGTCT
GGATTTAGAGTGGCAAAAGAATTTGAAGTTGAAGTGGGGAAGTAAGTTGG
TATAAGGGAGAGTGTAAGAACGCAGATAGCACGTGCGTGATTGTGCAGAG
CAGTTTGATGGGTTATGACCAGATTGGGCATATAGGGGGCATCGGGCTGT
GGAATGGCAGTATTTAGTAGGATATCCAAAATGCCAACAGTTATGACATG
GAGGAGGTTGGTATGGTTGAACAGGGAGGGATTGTCCAATGTAGATATGG
AAGGGAAGGTCATGTCTACGGAAAGTAATTTTAACAATGTTGATGGGTTT
CTTTAGATGTCCTCTAGGAGGAATGGAGTAGCACTGTACTGATATCACAT
CACGGTCCTTGAGACAGGCGAGTAAGTCTTCTCCACAATCTGACCAATCT
TTGTTATTGATAGGGCAGTTTGCTGGGGGAGATAGAGACAGTTCCGGTAC
AAGTATTAAGGGTTGGATGAGGTTCTGCAGGAATGGGGTTGCCAGAATGA
TCAGTTAGATTTGATAGTGCTATAGATTCAGTTTCTGATCTGACTGTTAC
AAGACGGGAGCGATCGCGTCTGGTATAGAAAGGGACTCTGCCTACTTGTT
TTTGGAGGCATTGTTGAAAGAGAAGAGTGTTGCCTGAGTAAGGAGCTGTA
GCAGGGATCACGAAAAATCGGTCCCATTTAGCTGGGCTAAACAGAGTATT
TAAGATATCTGTAGGGTTGGTGGTGATGGATAGTC
>CL31.Contig16_All
TAAAGATCAATGCTTTTGTTGCGAATTACATGAAAATTGCCACATGCTTT
TTTATTACATCATTTGAACAACTAAAGCTAAACTTAATTTTATGAATTAT
GTATTAATTCTTTAGATAAACGTTCAGCTTTTCTTTTTTTTTTTGTTATT
GAGTATTCATGGTATATTACTGAAGCCTCAATATTATGACAATGTGTTGC
AAATGTTTTATATCTATACAAGTATGATGCAGGACACACAAAACAAAAAG
CAAACAAACAAACACGCAGAAAAAATGAAATATGTCAGACACTAAAATAA
TCACATCCAATATATGTAGTGCATTAAAATAAACAAAAATAACTTTGAAC
AATCGCATAAGCAGAAATAATATAAACAGGGCACACACAAGCCAATGAAA
TAAATGCTAGACAATAACATAAACAAAAGTAACACATCCAGAACAATCAC
ATTAACCAAATACATATATGCAGAGCCATCATATAAATGCAAGCAATATA
TGCTAGATAGACACATAAACCAAAGAGAAATATGCAGGCCAATGACATAA
ACAAAAGAATGCATGCAGGTCAACCACATAAACAAAAGAATAAATGAAAG
AAACTGATATAAACTCAATAAATACATGCACGATATTCACATAAGAAAAA
AAAAAAAAAAACAGTTCATGGAAGTATGTTGAAATATCAACACAATATAG
ATTAGAATGTAATATGAAAGCTGCAAAAAACAATTATAATTAGCAGTAAA
AATATTTGCTTGACAATCACAGGCCATGCACAGACAAGTGTAAACAATTA
TTCACATGGAATGAGTACATTAAAGCTGAAAGAAAAAGTACAGACCAAAA
TGTATACATTTCTTCTTATAATAATCTGCAAAAGAAAATGGTTAATGGTT
AATGGTTAAAAAAGCAAAAATATATGTGCTAGACATCTCAGGTCATATAA
CACTATAGGAAAGTATATCAAAGGAGGGCTGAAGGGTGATAGTTGCTATA
CGTCAACTATCTAGAGTGATCTTGAAAGGTTAAGATGGGTAAAATTGTGT
GAATAGGCTATGGTGGGTTTAGGTAAGAGAATTACATAAGTGTTTCACGT
GTGTATCCAGGAGGGAGTGGAAATGATAGAGGGGATGGAGGGAGGGAGTG
TACGTATAGTTTGAGTTGAGGGGGGTGGGTTGTGTTGGGAGGGAGTAGGA
GGATGTGGTATAATATTAGTAGGAGGAGGATGGGTGTTGGGAGGATGGTT
ATCGGTAGTATTTGGAGTTCCGTCACAAGTATTAAGAGTTGGATGGGTTC
TGCAGGAATGGGGTTGCCAGAGAAATCAGTTAGATTTGGGAGGGAGAAGT
GAAGGGGGAATATAAGCAGGAGGGGGATGGATATCGGCAGTCACTTCGAG
TGTGGAAGGAGTTATGGAATTTTGTGTCTCAAGCATATAGTTTTGGATAT
CTTCCATAGTTTTTGCAGTGGAGTTGGTTGGAGAGTTTTGTGAGACAAAG
GTTTTCTTATGGGGGTATTGGGGAGAGGGGACTGGTGTCTGAGGAATAAA
GATAAAGGTGAGTGTGCAGTAGGGGAAGAAGGAGGGGGGGGGGCGTTTAT
TCTGTCTCCTGCGGGTAGTGCGGGGAGGGAGAGGGGACGGTGTTTGGGCT
GCAGTTCAGATTGGAGCTGTAGTTGAGATTGGGATGTCTGGCTTTAGAGT
AGCAAAAGAATTTGACTGGGGGAGGTAGAATGTAGAAGTGGAAGTGGGGA
AGTAGGTAGGTATAAGCGAGGGTGTAGGAACATCTTGAGGTGGAGAGGGC
GGGGCAGAGAAAGCAACATTACAAGAGTAGGGAGTATGGGAGAAACCTTT
TCGGCGTGCTTCCTGTCTGGCTTCACGTAGAGTGAGACCATTTTTGTATC
TTAGAGTTGCTACTTCAGACTCGAACTTCTTCATAAAATAATTTAATGTC
AGATTTTTCTGCTGAATCATTTGATGGCACAACTGACACTGACTCACACA
GTTAGCTAAGGTTTTGGTCTGGGCAAGCATGGAGAAGTCTAGAATCTGAG
TTTCCATTAGTATAATTTCCGGATGAAAAGTGGAAACTGCATACCCTGTA
GCTTTTGTTGTGATGTGCATAACTCTTCTTGAATAAACTTGGTAACTGAA
TAACTTCAAGCCATTTAGCACACCTAAAAAATGTCAAAATACACTAAAAT
AAATACGTTCATATGTAATATATATGAACAATTATTTTTTTTTGAAAATG
GCCAGCCTATGGCAGGGAAGATCCATTTCAATACTATGAAAAACGAAATA
TTAATATAAAAAAATAAATACATTATGTAAAGTCTGTATCAGCATTGCAA
ATTAAGATTCAGAAAAATAGTAAATGGTGTCAACGGCAATTGAAATAGTT
ACTGCATATCGATTTACTATGACGGCAGATAGGCCTATTTCTACTAACCT
ATTTCTACTACACAAGTTTTTAGGATTTCCTTATCCAGTGAAAGAAACAT
TATATTATATCGATTTCATTATGCAAGATGTAAGTAATGGCACTCA
>CL31.Contig17_All
CTCTCTTCCTCCTTCTCATTCTCCCTCCTTCCTTCTCCCTCTCTCCCTCT
CTTCCTCCTCCTCCTTCTCACTCCTTCTCCCTCTCCCCCTCTTCCTCCTT
CCTTCTCCCTCTCCCTCTCAGAGCAACGGAATGCAAGACATGGTTACGTC
AGCAGGGAAAAGATTCTCCACAGCGCTTAGCCTTCTGCACACACCACCCT
ATCTTTTGCTGGGATATTTTGTCGATTTCATGCCGCAAGACGTAGCCTCA
TAGAACGCCAAGTAGAGACGTAGAGTCGGAGACAAAAACAGTCGCTGACA
ACACACTCCTACACTGGGAACACTCCTTGCGTTTTCAAATGTTTTTTTTT
TTTTTCTTTTTCTTTTTCTTTCTTTTTCCTTTTTTTCGAGACATAGTCTG
TACCCTAAATATATAGAGAGAGAACTATCGTCGAGAGTGTAGAAAAGACG
AACCCATAGAAGTGAATTGTGTTTTCTTTTTTTCTTTTCTTTCTCTCTTT
CTTTCTTTTTTACACATATATTTGTTTTGGGTTGTGTGTTTATACGCTGA
ATACTTTATACATGTACGTGAAGGGATATACAGCCGAAGTGTACACAGGG
AGGTGTACATAGGGAGGGTCGAGCGCCAGCAGGAGCAGAGCGTCCCCATG
GGTGGCTGATGTAACACGAGACTCAGTGGGGATGTGAGGATGCTGTAGCT
GCTACACACACACACACGTACACACGAATACTTATAGCTCACACGCATAC
ACGTACGTACATTCACACACACATACAGACATGAGAACGTATATTCACAC
ACATACAGACATGCGTACGTATATTCACACACATGCGTATGTATATTCAC
ACACATACACACATGAGTACGTATATTCACACACATACACACGTGTACGT
ATATTCACACACATACACACATGCGTACGTATATTCACACACATGCGTAT
GTATATTCACACACATACACACATGAGTACGTATATTCACACACATACAC
ACATGAGTACGTATATTCACACACATACACATATGCGTACGTATATTTAT
ACACACATACTTATACAGAGACATGCGCACATGATAAAACGTACACACAT
ACATCAAATAAAAATATACACATACCCTTACGAACGCACACGCACACATA
CACTTATACCTATAAATAGACGCACCGACACGTGCACATATCTCCATATT
CACATACAGAGCCAGACATACATGCAGCTGCAACAGGAAGAACAAATATA
GGACGGCTTGTTCCTTCTCCTTGTGTTATTGTTGTTGTTGCAGATGTTGT
TCGAATCTCCCTCTACTGACGCTGTTGTGTGTCTGACAGCAACAGCCGTA
CGTCACGCTTCTGTATCTGGTTGATATTGCAGCGTCACCCCTGACTTTTC
TCTCTGTCTCTCTCCTTCCCTCTTTTTCTGCATCTCTCTGTCTCTCTCCC
TCACTCTTTTTCTGCATCTGTCTCTCTCCCCCGCTTTTTTTTCTACATCT
CTCTTTCTCTCTCCCTCCCTCTTTCTCTATACTCCTGTCTCTGTCTTTGT
CCCTCCTTTCTCTACATCTCTCTGTCCCTCTCCCTCCCTCTTTCTCTACA
TCTCTCTGTCTATCCCTATCCCTCTTTTCTTCTACATCTCTCTATACTTT
CCCTCCCTTACATCCCGCTCTCTCCTTTCCTCTTTGTTACATTTTTTGTC
CCTCTTTCATTAGCTATGTCTCTGTCTCTTCCTCTCCATGTCCTTCTCTC
TCTCTCTCTCTCTCACACACACACACACACACACACACACACACACACAC
ACACACACACACACAGAACAAATTTATATCTTTTGAAAATTTAGAGATCA
GAGATCAAAACCCGCAGAAGAAACTGCGGATTAAACCAGCAAAGCAACAT
CAGAGGAGAAACCTGTATGGCACCCACTGGCAACAGCGCCTGTTCGAAAC
AGTCTCCCTCCATTCTATTCCCGTGGGCAATGTACTGAACATTCTGAAAC
GCATTTTAGACAACTTTCCAAATGGGTAATGTTAGTGTTCCTATGAACTC
CTCTGTAAGGGGAGGCAAAAATCCTAAGGGAGTCGTGAAGGTATATATTG
CTGAACAATTTTGCTCTTTTTCTAAAATGGTTAATGGTTAAAAAGCAAAA
TAAATGTGCTAGACATCTAAGGTCATATAGCACTATAGGAAAGTATATTA
AAGGAGGGGTGAAGGGTGATAGTTGCTATGTCAACTATTTAGAGTAATCT
TGAAAGTTTAAAGATGGGTAAAGGAGTTGCTGTGTGAATGGGCTATGGTG
GGTCTAGGTAAGGGAATTACATATGGGTTTTACATGTGTATCCAGGAGGG
AGTGGAAATGATAGAGAGAATGGAGAGAGGGAGAATGTACGTGTACTTGG
AGTTGAGGGGGGAGGATTGTGTTGGGAGGGAGTAGGAGGAAGTGGTGTAG
GAGGAGGATGGGTGTCCGGAGGATGGATATCGGCAGTAGTTGGAGTTGAG
GGGGATGGGTTGTGTTGGGAGGGAGTAGGAGGAAGTGGTGTAGGAGGAGG
ATGGGTGTCCGGAGGATGGATATCGGCAGTAGTTGGAGTTGAGGGGGGAG
GATTGTGTTGGGAGGGAGTAGGAGGGAGGGGTGTAGGGGGAATATGAGTA
AGAGGAGGATGGATATCGGTAGTATCAGGAGGATGGATATCGGGAGGATG
GATATCAGTAGTAGGCGGAATTGAGGGGGTTAGGTTGTGTTGAGAGGAAG
TAGGAGGAATGGGTGTAGGGGGAATATGACTAGGAGGGAGATGGATATCG
GCAGTCACTTTGAGTGTGGAGGGAGCAGGAGTTGTGGAATTTTGTCTCAA
GCATGTAGCTTTGAATATCTTCCATAGTTTCTGCAGTGGAGTTGGTTGGA
GAGTTTTGTGGGACAAAGGTTTTCTTATGAGGGGGGGAAGAGGAGACTGG
TGTCTGAGGAATAAAGGCAAAGGTAGGTGGAGGTGAGTGTGCAGTAGGGG
AACAAGGGGTAGAACATTTAGTCTGTCTGCTGTGGGCAGTGCGGGGAGGG
AGAGGGGATGGTGTTGGGACTGTAGTTGAGATTTAGAATGGCAAAAGAAT
TTGATTGGGGGAGGTAGAATGTAGAAGTGGAAGTGGGGAAGTAAGTAGGT
ATAGGGGAGGGTCTAGGAACATCTTGAGGTGCCCATGGTTCCCTCAAGCT
GTTCAGGACTGGCACAAAGTCAGCCTTTCATCCTTTCAGTACGGCTCTTA
CACCTTA
>CL31.Contig18_All
ATTTTATTGGTAAATTATTTGAGAAAAATTAGTCTATTGCACATAGTTTT
AATACATTCAGTGTAAAGATAAAAATTCCAGTGTATACAGTAAACTTAGC
ACCTAAATATAGTGATTGTATAAACATTAAATATAGATACTTGTATTGTT
AAGAGATATGCAGTTTTAACCATTATACTGTACAACTGATCACAAATTAC
ATGTAAATCCCCAAAATATTTTATAAAAACATAATTGTAGGTAACTTTTA
AATTCAGCTTATATTGTTTATCCTCTGTGGGTGAGGCAGGTGCATGAACA
GACATTTAGGGCCATTCACAATTAATGATCATACAAATAAATATGTTAGA
TATCAAAAGTCATATGGCAGATGTCAACGATAATAGACTACTAGAAGATA
GTGTGGTAATGAAAAGGTATAGCCGAGCAAATGGAATAATCCATGGCTTA
GTAAAAAGGGGAAAGGTCTAAGGGTGATTAGGTCAAATGGAGAGTATCTG
TGCATCTAAGAAAGGAAGAGCAACAGTTCAAGAGCTATTATGAAACAATC
AACAAGTAACAAGGTTAGAAATGGGTGTCACAGAAGCAGGGGGGAGAAGA
TCCCAGGGAATAAGACAATGGAAAAGGGGAAGGTGGTGAAGTATCAGGAA
GACTGTCAGGAGGGTAAGGATCCAGAGGACACTTGTGACAGAAGAGAGTC
CTGTGAGCATCGAGGGAGCAGGAAGAAAAAGGGGGAAAGGTGCTGATGGA
GAAGAGAAGGGGACGATAGGGTTTATTGGGAGCAAGAGGGGTAGGGTGAA
CATGAAGATGAGGCTGTATGTTGGTAATTACTTTGAATGTAGAGGGAATA
GGAGTAAAGAAACTGCAGGGTAGATGATAGAGAGGAGTGTTCTCTTAGGT
TATGTTTAGGATGTTTTGGATGTCAAGAATTTCTGGAGAGGAGTAGGGTG
GAGAGATCTGAGAAGGGGAGAATTAATTAATTAATTAATGTTTAAAAATA
AATGTGCTAGACACCCAAGGTCATGTAGCACAATGGTAAAGTATTGTGTC
AGAAAGGGCAGAGGAGAGTTAAAGATTACAATAAAATGAGTTAGATGTCA
AAGGTTTAAGAATGTTATAGGATAGTAGGGTAGTGAAAAGGGGGATTAGG
GGAATAAGTGAATTAGAGCAGAAATTTGTATAAAGGGGAGGGTATGGTGA
TTGAGTGAATTATAGTGTATCTGTCACTGGGGAAGGTATAGGAAAAATGT
TCAAGGAAGAATAGAGATAGCTGTTGAAGAGTAAGAGAAGAATCCGGGGA
GATGGGAAGGTATCAAAGATTAGAGGGTGTTGTAGGAGAGTATGTTAATG
AAATGGGAAAGGAGGGAAGTAAATGAAGTAGAGTAGTGATTAATAGGTGG
GAAAGGTTAAGAAAGTAGAGCAATTAAATTAATTGCATTGTATCTGTGAC
TGGGGAAGGAATAGGGATAATAGGTGACAAAGGTAGATATGGTTGTCTTA
GTAGTAGGGGATTAGGTATCTGAGGGTTGAGATAAAGGATCAGGAGTAGG
TGAAGGAGTAGTGTCTGGGGGTTCAATAGGGACAGTGGGTCTGAGGAAGG
GTACTTGTGAAAAAAGAGATTCACATGTGTATCCAGGAGGGAGTGGAAAT
GATAGAGAGAATGGAGAGAGGGAGAATGTACGTGTACTTGGAGTTGAGGG
GGGAGGATTGTGTTGGGAGGGAGTAGGAGGAAGTGGTGTAGGAGGAGGAT
GGGTGTCCGGAGGATGGATATCAGTAGTAGTTGGAGTTGAGGGGGATGGG
TTGTGTTGGGAGGGAGTAGGAGGGAGGGGTGTATGGGGAATATGAGTAAG
AGGATGGATATTGGTAGTATCAGGAGGATGGATATCGGGAGGATGGATAT
CAGTAGTAGGCGGAATTGAGGGGGTTAGGTTGTGTTGAAAGGAAGTAGGA
GGAATGGGTGTAGGGGGAATATGACTAGGAGGGAGATGGATATCGGCAGT
CACTTTGAGTGTGGAGGGAGCAGGAGTTGTGGAATTTTATGTCTCAAGCA
TATAGCTTTGAATATCTTCCATAGTTTCTGCAGTGGAGTTGGTTGGAGAG
TTTTGTGAGACAAAGGTTTTCTTATGAGGGGGGGAAGAGGAGACTGGTGT
CTGAGGAATAAAGGCAAAGGTAGGTGGAGGTGAGTGTGCAGTAGGGGAAG
AATGGGTGGAACGTTTAGTCTGTCTACTGCGGGTAGTGCGGGGAGGGAGA
GGGGATGGTGTTGGGGCTGTAGTTCAGATTGGAGTTGTGGTTGAGATTGG
GGTATCTGGATTTAGAGTGGCAAAAGAATTTGAAGTTGAAGTGGGGAAGT
AAGTTGGTATAAGGGAGAGTGTAAGAACGCAGAGAGCACGTGCGTGATTG
TGCAGAGCAGTTTGATGGGTTATGACCAGATTGGGCATATAGGGGGCATC
GGGCTGTGGAATGGCAGTATTTAGTAGGATATCCAAAATGCCAACAGTTA
TGACATGGAGGAGGTTGGTATGGTTGAACAGGGAGGGATTGTCCAATGTA
GATATGGAAGGGAAGGTCATGTCTACGGAAAGTAATTTTAACAATGTTGA
TGGGTTTCTTTAGATGTCCTCTAGGAGGAATGGAGTAGCACTGTACTGAT
ATCACATCACGGTCCTTGAGACAGGCGAGTAAGTCTTCTCCACAATCTGA
CCAATCTTTGTTATTGATAGGGCAGTTTGCTGGGGGAGATAGAGACAGTT
CCGGTACAAGTATTAAGGGTTGGATGAGGTTCTGCAGGAATGGGATTGCC
AGAGAGATCAGTTAGATTTGATAAAGCTATAGCTTCAGAAGAAGGTTGTG
TGGGTAGAGGTGATGAAGTTAAGGAAGTTGGGAGAGTAGGAATGTCTCCT
GGAGATCGAGTCTCGACTTGGGTGGAAAATGTACTAGTAGACAGTGTGGG
GTGGGCAGTAGTTGCAGTATTCAGAGTTGTGGTCAAAGGAGAGCCTGGGG
TCAGGGAGCCAGGAGAGTTTGGTGGAGCTGTTTGATGAAGGGGCAAGCCT
CATTATCCCTAATAAGGGTATTACGTCTTCATTACTTCATTAGGGTCCCT
TTGAGGGCTTGAGGGGTAAGGGCTAGACAACTAAAACAGGGGAATACCAT
GCCCATGGTTCCCTCAGGTCATTCAGGACTAGCACAAAGTCAGCCTTTCA
TCCTTTCAGCACAACTCTTACACTTTAGGAAGTGGATAGTAGAAGGGGTT
GGAGAAGGGATGGAAACAGAAAGTTGGAGGGAGAAAAAACCATGCAAAAT
TAGTTGAGTCGAGGGCTGAGGCCCTAGGCAGGGGAGATCCCTGCATTGGG
TCTCAGTCTCCGTCTCCTAAGCCCCCCCACGACAACAACGGGCAAGGGAT
TGGGGGAGATATATATGTAAAGCTGCCGTGAAAAACAAAACTATAATGTT
ATGGTTCCTGTCTGAGAGTTGATGAGATAATAGTTTGCTATTTCTAGTAT
TCTCTTGGTAAGATATTCTGTTGGATAATCAAACAAAAACTTCTAAAAAG
GTGGAAAAGTTACTGTAAAAGTATTTGGTTGTTTTAGTGCATTTTTAAAT
ATAAGCTCCC
>CL31.Contig19_All
CAACAGTTTTGACATTGACGAGGAGGGGGTTGGTATGGTCGAACAGGGAG
GGAATGGTCACCAATGTAGATACGTAAGGGAAGGTCATGTGTACGGAAGG
TAATTTTGGCAATGTTGGTCGGATTCTTTCGTTGACCTTTAGGAGGAATG
GTGTAGCAATGTACTGATTTCACATCTTGGTCTTTGAGGCATCCTAATAA
GTCTTCTCCACAGTCTGACCAATCTTTGGTATCGACTGGGCAGTTTGCTG
GGGAGAGAGAGACAGTTCCGGTACAGGTATTAAGGGTTGGATGAGGTTCT
GCAGGAATGGGGTTGCCAGAATGATCAGTTAAATTTGATAGTGCTATAGA
TTCAGTTTCTGATCTGACTGTTACAAGACGGGAGCGATCGCGTCTGGTAT
AGAAAGGGACTCTACCTACTTGTTTTTGGAGGCATTGTTGAAAGAGAAGA
GTGTTGCCTGAGTAAGGAGCTGTAGGGGGGATCACGAAAAATCGGTCCCA
TTTAGCTGGGCTAAATAGAGTATTTAAGATATTTGTAGGGTTGGTGGTGG
TAGAAAGACGGGGGCGTGTGGAAGCGGGTGTTGTTGAGGAGGGTAGTATT
ACGGAGAGATGGAGAATAAGGCTGTAAGGTAGTAATAAGGGAGGATGGGG
TGTTTGATGAAGAAGGTTGTAGGGGTAGAGTTGATGAATTTGAGGAAGTT
GGGAGGGTAGGAATGTCTTCTGGAGATTGAGTCTCTGCTTGGGTGGGTAA
TGCACTAGTAGGCATTGAGGAGTGGGTAGTAGTTTCAGTGTTCGGAGTCG
TGGTCAAAGGAGAGCCTGGGGTCGGGGAGCCGGTGTGGCTATTTGATGAA
GGAGCAAGACTCATTGCCCCTAATAGGGGTATTACATCTTCATTACTGGC
CATGGGAAGCCTTGATTATGAAAAGGGACATAAATAGTCCACCCCCCCAG
TGCCCTGTAGGGGGTAAGGGCTAGACAATTAAATCAGAGGAGTACCGTGC
CCATGGTTCCCGCAGGCAATTCAGGACTGGCACGAGGTCAGCCTTTCATC
CTTTCAGCACGGCTCTTACACCTTAGGAAGTAGATAGTAGAAGGGGTTGG
AGAAGGGACGGAAACAAAAAGCTGGAAGGGGAAAAGACCATGCAAAATTA
GTTGAGTCGAGGGCTGAGGCCCAAGGCAGGGGAGATCCCTGCATTGGGTC
TCAGTCTCCGTCTCCTAAGCCCCCCCACGACAACAACGGGCAAGGGATTG
GGGGGGGGGGCACTTTCAACTGCATCAGCAATTCTGATGTGGAGGCATTT
TGGCCTTGAGATAGGCCCTTGAATCTTGCTAAAATAATAGAAGGCTAATG
AGATTTAGAACAGCTTCAGATAGTTGGCTGCACGTGAAGGAAGATTTTGG
ATGAACATAGGGTAGAAACTGAATGATGTCAAATGCCTGATCCTGTGAGA
TATTCAACAAAAAAAGCTCAAATCTGCTTCAGGTTTTCCTTTAATTTTCA
AATTCATCTTTCAAAATATTGAAAAGTGTGTTACGCTTTTGTATGATGTC
AAATAAAGCAATTCCTGCAAAAAAATAATAATAATAAAAAAAAAATAATA
ATTAATAAATAAAAATAATAAAAAATAGAAATAATAATAATTGTATGATG
TCAAATAAAGCAATTTCTGCAAAAAAGAAAATAATGATAATTAATAAATA
AAAATAATAAAAAATAAAAATAATAATAAAATACAAAAGAAAAAAATGCA
CTCATTTAACTTCCCTTAATAGTACGCCTAATTATGAAAACTATGGACCA
TACATGGTTTCAAAAATTACCACAGAATTCAAGACTTCAAAATAATGCAA
AAAAATGCTACTTTACTGCGCTTTATATTGATTGAAAACAAAAGGAACGC
AGACCTGTTATAGAATATTAAAAGTCTTACCGTTAAGGAAATACTCGCCA
TCAAAACTCAACTCGTCATGTTTTCCTTTAAATTTGAATTTTGGATGACC
TGTGTAGTTTATTCTTCAATATGTTGAAAAATCTTTTATATATTTGTATG
GAGAATATCCAATAGTGCATTTTTGCAAAAAAAATATATATATAATTTTG
AACTCATTGACCTTTGACCTTATTTACTGTACCTTATTAGGCATTTTCTG
CCTTGGCAATCAAAATATTCGTATTCAGCAC
>CL31.Contig20_All
AAGGTCATATAGCACTATAGGAACGTATAGTAAAGGGTGATGTCAGGTGA
TAGTTCTTATGCGTCAACTATCTAGAGTAATGTTGGAAAGTTGAAGATGG
GTAAGGGGGTTGATGAAGGAAAGGGTTATGGTGGGTTAGCTAAGGGAATT
AGATCAGGTGAAGGATATTTATGCATCTGAGGAAGGAGAACAGGTTGTTA
TAAGAAGCAAGGATATGACGTAGGTCTGGTCTGTATAGTGTATCCAGGAG
GTAGTGGAAAGGATAGAGGGGGTAGAGGGAGGGAGAATGTGCGTATAGTT
GGAGTTGAAGGGGATGGGTTGTGTTGGGAGGAAGTAGGAGGAAGTGGTGT
GGGGGGAATATTAGTGGTAGGAGGATGGATATCAGAGGATGGATAGTTGG
AGTTGAAGGGGATTAGGAGGAAGGGGTGTAGTGGTGCTATGAGTAAGAGA
GGGATGGATTTCAGGAGGATGGGTATGAGGAGGATGGATATCAGTGGTGG
ACGGAATCGAGGGGGTTAGGTTGTGTTGAGAGGGAGGAGGAGGAAGGGGT
GTAGAAGGTATATGAGTAGGAGGGGTATGGATATCAGCAATCACTTCAAG
TGTGGAGGGAGCATGAGTTGTGGAACTTTTTGTCTCAAGCATATAGTTTT
GGATATCTTCCATAGTTTCTGCAGTGGAGTTGGTTGGAGAGTTTTGTGGG
ACAAAGGTTTTCTTATGAGGGGGGGAAGAGGAGACTGGTGTCTGAGGAGT
TAAGCTAAAGGTAGGTGGAGGCGAGTGTGCGGTAGGGGAAGAAGGGGTGG
AACGTTTTGTCTGTCTACTGCGGGTAGTGCGGGGAGGGAGAGGGGATAGT
GTTGGGGCTGTAGTTGAGATTGGAGCTGTGTTTGAGATTGGGGTGTCTGG
GTTTAGAGTGGCAAAGGAATTGGTCTGAGGGATGTAGAATGTAGAAGTGG
AAATGGGGACATTTTTGGGTGGAGGGGGAAGGGCTGAGCGAACGATGTTG
CTAGAATATGGAGTATGAGAGAAACCTTGTCGACGTGCTTCCTGTCTGGC
TTCACGTAAAGTGAGACCATTTTTGTATCTGAGAGTTGCTACCTCAGATT
CAAATTTGTAAGTGGGACAGCCTCTATAAAATACATTATGGGGGCTGCCG
CAGTTAGCACATGTGCGTGTTTGTGCAGGGCAGTTTGATCTGTTATGACC
AGGTTGGGCACATAGAGGGCATCGGTCTGTGGAACGGCAGTGTTTGGCAG
GATGTCCAAAGTGCCAATAGTTTTGACATTGACGAGGAGGGGGTTGGTAT
GGTCGAACAGGGAGGGATGGTCCACAACTGTATATACGTAAGGGAAGGTC
ATGTGTACGGAAAGTAATTTTGGCAATGTTGATCGGTTTCTTTTGTTGAC
CTCTAGGAGGGATGGTGTAGCAATGTACTGATTTCACATCCTGGTCTTTG
AGGCATCCTAATAAGTCTTCTCCACAGTCTGACCAATCTTTGGTATCGAC
TGGGCAGTTTGCTGGGGAGATAGAGACAGTTTGGGTACAAGTATTAAGAG
TTGGATGAGGTTCTGCAGGGATGGGGTTGCCAGAGAGATCAGTTAGTTTT
GATAATGCTCTAGTTTCAGCTAAAGATCTGACTGTTACGAGACGGGAGCG
ATCGCGTCGGGTATGGAAAGGGACTCTGCCTACATGTTTTTGGAGACATT
GTTGAAAGAGAAAAGTGTTGTCAGAGTAAGGAGCTGTAGGGGGGATCACG
AAAAATCGGTCCCATTTAGCTGGGCTAAATAGAGTAGTTAAGATATTTGT
AGGGTTGGTGGTGGTAGAAGGGCAGGGGCATGTGGAAGCGAGTGTTGTTG
AGGGGGGTAGTATTACAGAGAGATGGAGAATAAGGCTGTAAGGTAGTAAT
AAGGGAGGTTGGGGTGTTTGATGAAGAAGGTTGTAAGGGTAGAGTTGATG
ATTTTGAGGAAGTTGGGAGAGTACGAATGTCTTCTGGAGATTGAGTCTCT
GCTTGGGTGGGTAATGCACTAGTAGGCATTGAGGAGTGGGTAGTAGTTTC
AGTGTTCGGAGTCGTGGTCAAAGGAGAGCCTGGGGTCGGGGAGCCGGTGG
GGCTATTTGATGAAGGGGCAAGCCTCATTGCCCCTAATAAGGGGATTACA
TCTTCATTACTGGTCATAGGGAACCTTGATTATATAAAACGGCATAAACG
GTCCACCCTCTTGCACTTGAAGGTAAGGGCTAGACAATTAAATCGGGAGT
ACCGTGCCCATAGTTCCCGCAGGCCGTTCAGGACTGGCACAAGGTCAGCC
TTTCATCCTTTCAGCACGGCTCTTACACCTTAGGAAGTAGATAGTAGAAG
GGGTTGGAGAAGGGACGGAAACAAAAAGCTGGAGGGGGAAAAGACCATGC
AAAATTAGTTGAGTCAAGGGCTGAGGCCCTGGGCAGGGAAGATCCCTGCA
TTGGGTCTCAGTCTCCGTTTCCAAAGCCCCCCCACGACAACAACGGGCAA
GGGATTGGGGGGTCTTTTTCTTAAAAATATGTCATTAGTTAGGCTGATTA
TTTGCAGTATCTAGTGAAAATATTTGCTGTTCATTCATAACTTTAATGAT
TCTTTAATATTATGATGGGCATCCCAAACATAACTCCCTATATGATCACA
GACTGGATTCCAAATGCAATGTATAATAATGGTTAATCTCAAATGGTACT
CACAACTTAATGGAGAGAATATTGGGATTCCTAGAAATTACCAAGAACTT
TGCCAAGCTACCTTCTCTAACACCCAATAATCAACATTCTACCATTCACA
GCACATTCGGCAGATAATTCAACATTCTCTATACTTCCCCCCCCTTCAGA
AAGAAAAGAAAGAAAAAATCTACATACAATACAAAGCATCAGCAACTATG
TAGGTCATAATCAACTATTACAAGGACATAACGTATTCTCAAAAGTAAAT
AAAAATAATCCTCTTCTCAGGCCACCAAATTACTGTCTCAAGATCCCTCG
ACAAGAGAAGAAAACAAGTCTTCATCATATGGAAAGATAAAATCTGATGC
AATGAGACATGAATCAAGTGTGTACATGAAGCAATCATGTCTTTAACCCA
TTAACGCCGGTATATTTTGAAGCCTTAAATAAAAGATTTTGGGCGGCTAC
AAAATCGATGGGCGG
>CL31.Contig21_All
CAGTTTTGCCTCAATTTACTTTCAAATAAAAAATACAATAGTCGTAATAA
TGTATCCCAAACACTGAATGATATATGTGTTTCCATAGAAAATATTATAC
TAGTCACTATATGCAAAGAAAATATTTGGAATGTTTTGAAATATCAAAGC
ACATTACTTCATTTTAAGAATTATTAATACTTTCTTGTCTACAAAACAGA
AATATGAAACAATCTCAAAAGTTAAAGTAGGTTCACCCAAGTTTCACAAG
ACCTTAATGTCACATTGAATCAGTTTTCTTATAGCTGAATACCTTTCTGG
GGGAGATATGTAAGGCAGTCACACTGTAATAAATATCTTATTAATGATTT
TATTTATTTATATTTTCATTCCAAATAAGAAGAATCACTGGAAACTACTA
TAGAACATTTGACTAAGTCTGTTGTTCCATGAAGAGCCGAGTTTGGTATC
CCATACTCTCGTTATCCTTACTAATTTGTTCAGCATTGGTAGAGACGTCC
AGTATTTCTGGAAATCAGATCAGAGTGTTTAGAAAAAATGATCATGGTAA
CTTTACAAGACATTTTATTTATTCATTCTCCTAGTTAATCCATGTTTTTT
TTCTTAGAGAAGGAGGGTCATTTAACCAATAATACTTTTTCATCCATCAG
AATAACTTCCTTCTTTTTTATAGTCTACTTTCCTGAATTTTTGTACAATT
GAAAAATTACAAATAGAATACCAGCTATCGAATGCATTTCCAGTCACACT
TAATCTTAAACATTTCCTGTCCATTATCCAAACCTGAAAACAGTTTCATT
ATGTACATAATTTTCTACAGAAAATCTCAGAAAAAATATAATATAAATAA
TACATTACATATTTAAGGATTATTTACTTTTGAGAGAGGTTGCCACTCTG
TCTTTAAACCACAAAGATTAAGAAATACCAAATACAAAAAAGGAGAAAGG
GGCTGGTTAAATGAGAGCTATGTGTATATCAATGTCCATTCTCAAATTCT
TCACAAAACAGTATCATATCACATTCATTTCATCTCAACCTTCCCATATG
GCATCCCCCCTACTTCAGGTACTGGTTTCTTTAACATGTAAGATCTTAGG
ATGCATAATGAGAGATTTGTTTCATTAAATAAAAGAATCAAATAGATAAC
CTAAATCATCATATAAACATGGATTATTCCAACATCTGACAATTTGGATT
TTCATTATAATGACTAATCATTGAGAAAAAAATATATATATACATATGTA
GCTAACAGGATTTGCATATCTTAAGACTTCATCCCCAATTCTTTTAGGGA
ATCTTTATTGTAACTTTCCCTTGCAATTAGTTACTACACGATACAAGAAA
AGCCTTGCACTAACAGTCAGGAGCTGGGATACTTTTGCTAAAGCTCTTCC
TGGGGGAAATTACTAAGCATGTGACAAATTTTACACTGACATCCCCAACT
TTTCATACTGAATTACAAAAATGTACTTATATGTATATACGCCTTTGCTG
CTTTACAATATACTTCCTAATGCATGACAAGGTACCAAAATATATTTTAA
GGTTAACTCACCAATGGTTAATGCTTTAAACAAATAAATGTGCTAGACAT
CAAAGGTCATATAGCACTATGGTAAACTACTGTGGTGAGAAGGGAGCTCT
ATATTAGAACATAGGTTTCAATAGTCATATGTTATTGTAAGATAGTATGG
TAGTGAAAGGGGTAAAAGGGTAGAATAAAGAGTAAAAGTGGTAGGATAGG
GTTTTATAGGAAGGAAGGGTTAATAACTAAGAGTGGTTAGATCACAAGGA
CATTTATGCATCAGAGAAAAGAGAACAGGTAAATTGAAATGAAAAGATAG
GGGATTCCTTGAGGATGTTCGATAGGTTAGGGAGGTTGGGAAATAGATGA
TAGGACTGGAATAGCGAAGGTGTAGGCTTCTGTAAAGCGTGGATAGGATA
GTAGGATATGTGGGACTGTAAGAGGAATATTGCACAAGGGGCATAGAGGT
ATGAATGTGAGTGGCGGGTGTGCCCTTTTCATAGTTAGGCAAGAGCAGTT
TCCCAGCGTCTATTTTGGTGGTATGGGGCCGACTGGGGCCGACTGGGGCC
GACCAAGGAGAGATGGAAGGTTGTAAGGCTGTAAGAGGAAGATCTGGAAG
TGGGGATAGTAGTCGGTGGCTGGAATGTGTGAAAAGCAGAGTTTGTGGGA
TGTAGACGAGGCGGCGGATCATGCTAAGGCATCTGATTTTTCAATGCGGG
GAACCTGTTTTTGTCGTGTAGACAGATAAAACAACTGGTTTTGCATTTGT
CGGACTGTGGGGTTGATATGGGTGATATTGAGTTGTGTGAATCCATGATG
ATGGTGAATGATGATGAGATGAATGACACGTTGTAAAGCAGAGGACAGCA
TATAGTTCTGTTGTAAGGACGCTCGATTCAGGAGGAGGGGGAAGCTCTAT
GAGTTAGAGGCAAAGATTATATCAAAACCAGTATCCAAGCTGGATTTGGA
GCCTATGTATAGACATGGGTACTGGAGAAGGGATTAGAGATATGTACAAG
AAAATGTGTAAGGAGGACAAAGGGTGGGATGTTTGATTTGGGCGAATCTG
GGAAACCAGATTACAGGAGGATAGTATTAGCAAGGGAGGGAAAGATTGGG
TATAAAGATGAAGAGATTGGAGATGAGGAATGGATGAATGGGAAAGTAGA
GCATCCATGCGAACAGGGAAAGGAGTACGTAAATGAGGAAAGGAGAAGGT
ATGAAGAAAGGGTTGAGTGACAGAAAGCTTGGAGAGATAAAATTGGTGAA
AATGAGGATAGCATCTTAGGAACAAAAGTGCGCAACATTGAGAAAGGGTT
GGTAGGCCTGATTCAGTATATGCTGGCGAGGGTAATGGTATAGCACTATA
GGAAGGTATATTAAAGGAGAGGTGACGGGTGATAGTTGCTATGCATCAAC
TATCTAGAGTAATCTTGAAAGGTTAAAGTTGGGTAAAGCTGATGTGTGAA
TGGGCTATGGTGGGTCTAGGTAAGGGAATTACATAAGGGATTCACGTGTG
CATCCAGAAGGGAGTGGAAATGATAGAGAGAATGGAGAGAGGGAGAATGT
ACGTGTAGTTGCAGTTGAAGGGGGGTTATGTTGGGAGGGAGTTGGAGGAA
GTGGTGTAAGGGTATGAGTAGGAGGAGGAGGAGTGTCGGGAGGATGGATA
TCGGAAGTAGTTGGAGTTGAGAGAGATGGGTTTTGTTGGGAGGGAGTAGG
AGGAAGTGGTGTAGGGGGAATATGAGTAGGAGGAGGATTGATATCGGTAG
TAGACGGAGTTGAGGGGTTGTGCTGGGAGGGAGCAGGAGGAAGGGGTGTA
GGGGGGATATGAGTAGGAGGATGGTTATCGGCAGTCTTTTCAAATGTGGA
GGGTGTATGAGTTGTGGAAATCTGTCTTAAGCATATAGCTTTTATGGTTT
CTCCAGTGGTTTTCTTATGAAGAGGGGAAGAGGAGACTGGTGTCTGAGGA
ATAAAGGTAAAGGTAGGTGGAGGTGAGTGTGTGGTAGGAGAAGGG
>CL31.Contig22_All
GACTATATATATATTTTTTTTTTCTTTTTCTAGCGGGATTTGAGGACTAT
ATATATATTTTTTTTTTCTTTTTCTAGCGGGATTTGAGGACTATATATAT
ATTTTTTTTTTCTTTTTCTAGCGGGATTTGAGGACTATATATATATTTTT
TTTTTTTTTTTTTTTTTTATAGAAATATATTATTTGTGCAAAATATTTAT
GGGAATGTACATACCACGGTCAGGAGGGATAAAAGACACTTATATTGTGC
AACAGGCACTTGGAAATGAAAAAAGAAAATGATATATAGAACACTGGATA
CGTCAGCACCAAAGGCAAACCTTGAGTAAAGAAAAGAAAAAAAGTTAGAA
TGTTATCCAACCCGTTCATATGAAATTTGAAATGAGGCCATTTCCAAAAG
CCTGCTTAATAGATAGGATCTTATACTGTAAAATGTCACAAACAAAGCGG
AAAAAACTAAAAACAAAAAAACTGCCATATTTACAAAACTTGATGGACAC
ATAAGAAAAAAAAAAAAAAAACAGTTCATGGAAGTATGTTGAAATATCAA
CACAATATAGATTAGAATGTAATATGAAAGCTGCAAAAAACAATTATAAT
TAGCAGTAAAAATATTTGCTTGACAATCACAGGCCATGCACAGACAAGTG
TAAACAATTATTCACATGGAATGAGTACATTAAAGCTGAAAGAAAAAGTA
CAGACCAAAATGTATACATTTCTTCTTATAATAATCTGCAAAAGAAAATG
GTTAATGGTTAATGGTTAAAAAAGCAAAAATATATGTGCTAGACATCTCA
GGTCATATAACACTATAGGAAAGTATATTAAAGGAGGGCTGAAGGGTAAT
AGTTGCTATACGTCAATTATCTAGAGTGATCTTGAAAGGTTAAGATGGGT
AAAATTGTGTGAATAGGCTATGGTGGGTTTAGGTAAGAGAATTACATAAG
TGTTTCACGTGTGTATCCAGGAGGGAGTGGAAATGATAGAGGGGATGGAG
GGAGGGAGTGTACGTATAGTTTGAGTTGAGGGGGGTGGGTTGTGTTGGGA
GGGAGTAGGAGGAAGTGGTGTAGGGGGAATATGAGTAGGAGGAGGATTGA
TATCAGTAGTAGACGGAGTTGAGGGGTTGTGCTGGGAGGGAGCAGGAGGA
AGGGGTGTAGGGCGGATATGAGTAGGAGGATGGTTATCGGCAGTCATTTC
AAATGTGGAGGGTGTATGAGTTGTGGAAATCTGTCTGAAGCATATAGCTT
TTATGGTTTCTCCAGTGGTTTTCTTATGAAGAGGGGAAGAGGAGACTGGT
GTCTGAGGAATAAAGGTAAAGGTAGGTGGAGGTGAGTGTGTGGTAGGAGA
AGGGGTGGAACGTTTAGTCTGTCTGCTGCGGGTAGTACGGGGAGGAAGAG
GGGACGGTGTTGGGGCAGTAGTTGAGATTGGGGTGTCTGGATTTAGAGTG
GCAAAAGAATTTGACTGGGGGAGGTAGAATGTAGAAGTGGAAGTGGGGAA
GTAAGTAGGTATAGGGGAGGGTGTAGGAACATCTTGAGGTGGAGGGGGAG
GGGCAGAGCGAGCGACATTACTGGAGTAGGGAGTATAAGAGAAACCTTGT
CGGCGTGCTTCCTGTCTGGCTTCACGTAGAGTGAGACCATTTTTGTATCT
GAGAGCTGCTACCTCAGACTCGAACTTGTAAGTGGGACAGCCTCTATAAA
ATACATTATGGGGGCCGCCGCAGTTAGCACATGTGCGTGTTTGTGCAGGG
CAGTTTGATCGGTTATGACCGGGTTGGGCAGAGGGGGTAACGGTCTGTGG
AGCGGCAGTGTTTGGCAGGATGTCCAAAGCGCCAACAATTTTGACATTGA
CGGGGAGGAGGTTGGTATGGTTGAACAGGGAGGGATTGTCCACCAATGTA
GATACGAACGGGAAGGTCATGTGTACTGAAAGTAATTTTGGCAATGTTGG
TGGGTTTCTTTCGATGACCTCTAGGAGGAATGGAGTAGCAATGTACTGAT
ATCACGTCCTGGTCTTTGAGGCAGCCGAGCAAGTCTTCTCCACAATCTGA
CCAATCTTTGGTATCGACTGGGCAGTTTGCTGGGGAGATAGAGACAGTTC
CAGTACAAGTATTAAGAGTTGGATGAGGTTCTGCAGGGATGGGGTTGCCA
GAGAGATCAGTTAGTTTTGATAATGCTATAGCTTCAGCTTCAGATCTGAC
TGTTACGAGACGGGAGCGATCGCGTCGGGTACGGAAAGGGACTCTGCCTA
CATGTTTTTGGAGACATTGTTGAAAGAGAAGAGTGTTGCCTGAGTAAGGA
GCTGTAGGGGGGATCACGAAAAATCGGTCCCATTTAGCTGGGCTAAATAG
AGTAGTTAAGATATTTGTAGGGTTGGTGGTGGTAGAAGGGCAGGGGCATG
TGGAAGCGAGTGTTGTTGAGGGGGGTAGTATTACAGAGAGATGGAGAATA
AGGCTGTAAGGTTGTAATAAGGGAGTTTGGGGTGTTTGATGAAGAAAGTT
GTAGGGGTAGAGTTGATGAATTTGGGGAAGTTGGGAAGGTAGGAATGTCT
TCTGGAGATTGAGTCTCTGCTTGGGTGGGTAATGCACTAATAGGCATTGA
GGAGTGAGTAGTAGTTTCAGTGTTCGGAGTCGTGGTCAAAGGAGAGCCTG
GGGTCAGGGAGCCAGTAGGGCTATTTGATGAAGGGGCAAACCTCATTGCC
CCTAATAGGGGTATTACATCTTCATTACTGGCCATGGGAAGCCTTGATTA
TGAAAAGGGACATAAATAGTCCACCCCCCAGTGCCCTGTAGGGGGTAAGG
GCTAGACAATTAAATCAGAGGAGTACCGTGCCCATGGTTCCCGCAGGCAA
TTCAGGACTGGCACAAGCTCAGCCTTTCATCCTTTCAGCACGGCTCTTAC
ACCTTAGGAAGTAGATAGTAGAAGGGGTTGGAGAAGGGACGGAAACAAAA
AAGCAGGAGGGAGAAAAGGCCATGCAAAATTAGTTGAGTTTAGGACTGAG
GCCCTAAGCAGGGGAGATCTCTGCATTGGGTCTCAGTCTCCGTTTCCAAA
GCCCCCGCATGACAACAACGGGCAAGGGATTGGGGGGGGGGGCACTTTCA
ACTGCATCAGCAATTCTGATGTGGAGGCATTTTGGCCTTGAGATAGGCCC
TTGAATCTTGCTAAAATAATAGAAGGCTAATGAGATTTAGAACAGCTTCA
GATAGTTGGCTGCACGTGAAGGAAGATTTTGGATGAACATAGGGTAGAAA
CTGAATGATGTCAAATGCCTGATCCTGTGAGATATTCAACAAAAAAAGCT
CAAATCTGCTTCAGGTTTTCCTTTAATTTTCAAATTCATCTTTCAAAATA
TTGAAAAGTGTGTTACGCTTTTGTATGATGTCAAATAAAGCAATTCCTGC
AA
>CL31.Contig23_All
ACTCTCCAACCAACTCCACTGCAAAAACTATGGAAGATATCCAAAACTAT
ATGCTTGAGACACAAAATTCCATAACTCCTTCCACACTCGAAGTGACTGC
CGATATCCATCACCCTCCTGCTCATATTCCCCCTTCACTTCTCCCTCCCA
AATCTAACTGATTTCTCTGGCAACCCCATTCCTGCAGAACCCATCCAACT
CTTAATACTTGTGACGGAACTCCAAATACTACCGATAACCATCCTCCCAA
CACCCATCCTCCTCCTACTAATATTATACCACATCCTCCTACTCCCTCCC
AACACAACCCATCCCCCTTAACTCCAACTACTACTGATATCCATCCTCCG
GACACCCATCCTCCTCCTACTCCCTCCCAACACAATCCTCCCCCCTCAAC
TCCAAGTACACGTACATTCTCCCTCTCTCCATTCTCTCTATCATTTCCAC
TCCCTCCTGGATACACATGTAAAACCCATATGTAATTCCCTTACCTAGAC
CCACCATAGCCCATTCACACAGCAACTCCTTTACCCATCTTTAAACTTTC
AAGATTACTCTAAATAGTTGACATAGCAACTATCACCCTTCACCCCTCCT
TTAATATACTTTCCTATAGTGCTATATGACCTTA
>CL31.Contig24_All
GGTTGCTATGTGTCAACTATCTACAGTAATCTGGAAAGGTTCAAGATGGG
TAAAGGAGGAGCTGTGTGAATAGGATATGGTGGGTCTAGGTAAGGGAGTT
ACTTGAGGGTTTCACATATGTATCCAGGAAGGAGTGGAAATGATAAGAGG
GGATGGAGGGACAGAGAATGTACGTTCAGTTGAAGTTGTGGGAAGTGGGT
TGTGTTGGGAGGGAGTAGGGGGAATATGAGTAGGAGGAGGATG
>CL31.Contig25_All
GTAATTTTGGCAATGTTGGTGGGTTTCTTTTGATGATCTCAAGGAGGAAT
GGAGTAGCATTGTACTGATATCACATCACGATCTTTGAGGCAGCCGAGTA
AGTACTCTCCACAATCTGACCAATCGATATCCATAGGGCAGCTTGCTGGG
GAGATGAACACAGTACCAGTACAAGTTTTAAGGGTTGGATGATGTTCTGC
AGGAATGGGATTGTCAGAAAGATCAATTAGATTTGATAATGCTATAGTTT
CAGTTTCAGATGTAACTGTAACGAGACAGGAAT
>CL31.Contig26_All
TGTCATATGTACGTTAAGTCATTTTGGCAATGTTGGTGGGTTTCTTTCGA
TGATCTTTAGGAGGAATGGAGTAGCACTGTACTGATATCACATCACGGTC
CTTGAGACAGGCGAGTAAGTCTTCTCCACAATCTGACCAATCTTTGTTAT
TGATAGGGCAGTTTGCTGGGGGAGATAGAGACAGTTCCGGTACAAGTATT
AAGGGTTGGATGAGGTTCTGCGGGAATGGGGTTGCCAGAATGATCAGTTA
GATTTGATAGATTCAGTTTCTGATCTGACTTGAAAGAGAAGAGTGTTGCT
GTAGAAGGTATCATGAAAAATCGGTCC
>CL31.Contig27_All
TTTTTATTCATTTAATCACAGTTGGTTGAAGATGACAAATACAATGTTTT
CTTTTTAAGAGCGTTGCCGTAAATCTACGTCATAAATATTATTCCTATTT
TTGACCAGGAAGAAAGACTGCCCAAAATAGATTATCAATAATAATTTTGC
CATGGATGTTGTACTTGTTTTTCATTCCTAAATTTAGCAAATGTGAAATA
CTTAGTCCTCGGCTGATATTGCTTGGGAAATAGTATCAAAATCCTATGAA
AGTAGTCGTAAATATTCAAATGATTAATATTCATCGTACTTAAGCATCAC
AATATTGCTTTCCTCCCAAATGGGCATAGCAAGAATGCCGACCCATGCAC
TAATGAAAAATGCCTTATTCTTGCGTATAAGTACCATTCCAACTTTTTCC
TAATGCTTTGGACCAATTACCATGATTTTATATCACAATCATCTTTATCT
TGCATCAAGGTAGCTTTCCGACAAAAATTATGGAATGTAAAGCAATCCGG
GCTGTTCAATAAAAGCTCAGAGATGATCATCCTAAAAAGCTGAAAACCCA
AGCAAAGTTCACTTTATAGGTCGCTTTGAAACTTACTTCCCACTTAAAAG
TTCCATGTGCATACTGCATTTTCATGCCGATTTCTAACCGAAAAACAAAA
TGAAAGTAGTCAAATAAATAGTTACCAGGCTACTGTACGCAATGAAAAAA
ACAAATAAATAATTGTATCACCAACACACAAATCATGATATTACGCAGAA
TGCATTGTATGTCAAAATGGACTTTAGGGTTATGAACATGAGCCACTTAC
TAAGAAATCAAAATAGGAGGCAAGGATTACCGATGAGAGGACAGAACTGC
AACTATCATATCCAAATGGTTCATGATAGGCCAAAAAGCAAAATAAATAT
ACTAGACATCAAAGGTCGTGCAGCCCTATGGGAAGGGCAAAGAGCGGGTG
AGATTGATTATGCACTACACGCCAGCAGCATGATGGTGTTGGAAGCAAAA
TAAATGTGCTAAACATCTAAAGTCATAGAGCACTATAGGAAAGTATATTA
AAGGAGTGGTCTTGAAAAGTTAAAGATAGGTAAAGGAGTTGATGTGTGAA
TGGGTTCCGGTGGGTCTAGGTAAGGGAATTACATAAAGGTTTCACGTGTG
TATCCAGGAGGGAATGGAAATGATAGAGGGGATGGAGAGGGAGAGAATGT
ACGTGTAGTTTGAGCTGAGATGTGTGGCTTATGCTGGGAGGAAGTTGGAG
GAAGTGGTGTAGGGGTATGGGCAGGAGGAGGATGAGTGTTGGGAGGATGG
ATATCGGAAGTAGTTGGAGT
>CL31.Contig28_All
GTCTAGCACATTTATTTTGCTTTTTAACCATTAACCATTTTAGAAAAAGA
GCAAAATTGTTCAGCAATATATACCTTCACGACTCCCTTAGGATTTTTGC
CTCCCCTTACAGAGGAGTTCATAGGAACACTAACATTACCCATTTGGAAA
GTTGTCTAAAATGCGTTTCAGAATGTTCAGTACATTGCCCGAGGGAACAG
GCGCTGTTGCCAGTGGGTGCCATACAGGTTTCTCCTCTGATGTTGCTTTG
CTGGTTTAATCCGCAGTTTCTTCTGCGGGTTTTGATCTCTGATCTCTAAA
TTTTCAAAAGATATAAATTTGTTCTGTGTGTGTGTGTGTGTGTGTGT
>CL31.Contig29_All
CGCAGTTAGCACATGTGCATGTTTGTGCAGGGCAGTTTAATTGATTATGA
CCGGGTTGGGCACATATGGAGCATCAGTCTATGGAGCGGCAGTGTTTGGC
AGGATGTCCAAAGTATCAACAGTTTTGATATTGACAGGGAGGGATTGTCC
ACCAATGTAGATACGAAAGGAAAGGTCACATGTACTGAAGGTAATTTTGG
CAATGTTGTTGGGTTTCTTTCAATGACCTCTAGGATGAATGGAGTAGCAA
TGTACTGATTTCACGTCTTGGTCTTTGAGGCAGCCGAGTAAGTCTTCTCC
ACAATCTAACCAATCTTTGGTATCGACTGGGCAGTTTGCTGGGGAGATAG
AGACAGTTTGGGTACAAGTATTAAGAGTTGGATGAGGTTCTGCAGGGATG
GGGTTGCCAGAGATATCAGTTAGTTTTGATAATGCTATAGCTTCAGCTTC
AGATCTGACTGTTACGAGATCGGAGCAATCACGTTGGGTACGGAAAGGGA
CTCTGCCTACATGTTTTTGGAGACACTGTTGAAAGAGAAGAGTGTTACCT
GAGTAAGGAGCTGTAGGGGGGGGGGGATAACAAAAAATCAGTCCCATTTA
GCTGGGCTAAATAGAGTAGTTAAGATATTTGTAGGGTTGGTGGTGGTAGA
AGGACGGGGGAGTGTGAAAGTGGG
>CL31.Contig30_All
AAGTAATTTTGGCAATATTGGTGGGTTTCTTTCGATGACCTCTAGGAGGA
ATAGAGTAACACTGTATTGATATTACATCACGGACTTTGAGGCAGCCGAG
TAAGTACTCTCCACAATCTGACCAATCGATATCCATAGGGAAGCTTGCTG
GGGAGATAGAGACAGTTCTGGTACAAGTATTACCAGTTGGATGAGGTTCT
GCAGGAATGGG
>CL31.Contig31_All
GGAGGCTGGTATGGTCGGACAGGGAAGGATTCTCCACCAATGTAGATAAT
ATAGGGAAGGTCATATCTATGGAATGTAATTTTGGCAATGTTGGTGGGGT
TCTTACAATGACCTCTAGGAAGAATGGAGCAGCAATGTACTGATATCACA
TCATGGTCCTTCAGGTAGGCTCCACAATCAGACCAATCATTGGTATCAAT
AGGGCAGTTTGCTGGGGAAATAGAGACAGTTCCGGTACAAGTATTAAGGG
CTGGATGAAATTTTGCAGCAATGGGGTTGCCAGAGTTCAGTTAGATTTGA
TATTG
>CL32.Contig1_All
TTATTATTATTATTATTATTATTATTATTATTATTATTATTATTTTATTT
TTATCATTATGGTAATTATTACTTTTATGAATTTCCTTGTTATTTTTAGA
TATGTGTATATATATATCATCATTTTTTCATTATTATCTATTTACAGTAA
TGAGTAGACTGTTAATTAGTATATAATTAATATGTATTTTGATTAATAAT
ATATTTTCTTTTCTCTTTCTGTCCGTTCCATTTTTCTCTTTTATTCTTCT
TTCTATCTCTCTCTATCTCTCGTTTTATATGTCTTTTTCTCTTTCTCTCG
CTTTATCTCTCTCTCTCTCTCTCTCCCATTGCCATTTTTCTTTTTTTTTC
TAGTTTCCTTTATCATTATAATTTCCATAGTTTTATCTTTATTTTCTTGT
TCTTCCTTACATACTTGACTTTCGTAGAAGGAAAAAAAAAATAAATTGCC
AATAACATTAATATTATTATCTCGATGATGATGATAATGATGATGATGAT
GATGATGATGATGATAAAAAAATAATGATTATTAGTGGGATGAAAATGAG
TGAGAGAGAGAATGGAGTGAAAGAGAGGAATGACAAAGAAAATAAAAAAG
GAGAAAGAGGAAGACAAGAGAAAAAAGGAAGGGAAAGACGAGTAAAGAGG
AAGAGAGGGAAAGAATAAAGGAAAAGTGAGACGTAGATGATGACAGTGAA
GAGGACGAAGGAATGATAAAGAACGAGAGAGAGAAGAAAGAAAGAAAGCC
TAGAAAAAGAGAAAGAGAATGGTGATAGAAAAGAGAAGGACGAACCAAAG
CCAAGCGTCGAGAGAGAGAGAGAGAGAGAGAGAGAGAAGAAACGATTTCC
AAGAATTTCTGTCGGATTTCTTCCACTTTGTTTTTTGTCGTTTTTTTCCC
AATTCCTTCAATCTGTTACTTTTTCTTTTTTGTCATTTTTTGAACCAAAT
GGTAATTGATGAATAAGAATGAATAACAAAAAAAAAAAAAAAA
>CL32.Contig2_All
AGAGAGAGAGAGAGAGAGAGAGAGAGAGAGAGAGAGAGAGAGAGAGAGAG
AGAGAGAGAGAGAGAGAGAGAGAGAGAGAGAGAGAGAGAGAGAGAGAAGA
AACGATTTCCAAGAATTTCTGTCGGATTTCTTCCACTTTGTTTTTTGTCG
TTTTTTTCCCAATTCCTTCAATCTGTTACTTTTTCTTTTTTGTCATTTTT
TGAACCAAATGGTAATTGATGAATAAGAATGAATAACAAAAAAAAAAAAA
A
>CL32.Contig3_All
GAAAGAAAGCCTAGAAAAAGAGAAAGAGAATGGTGATAGAAAAGAGAAGG
ACGAACCAAAGCCAAGCGTCGAGAGAGAGAGAGAGAGAGAGAGAGAGAGA
GAGAGAGAGAGAAGAAACGATTTCCAAGAATTTCTGTCGGATTTCTTCCA
CTTTGTTTTTTGTCGTTTTTTTCCCAATTCCTTCAATCTGTTACTTTTTC
TTTTTTGTCATTTTTTGAACCAAATGGTAATTGATGAATAAGAATGAATA
ACAAAAAAAAAAAAAA
>CL33.Contig1_All
CGGCTCTTCGCTCTCGCCTTGCAACACTGCAATACTTTCCTGTTAATTTG
CATGTTCTAAAACGAGTATTCTACCACTGTACCTGCCTGGCCACCTGACC
CAGCCGTCGCTCGCTGCTTCCTTCGCTCACTGAAGCTCGCTGTTTCACTT
GGGAGAGACAGGCAGACAGGCAGACAGATAGACAGGCAGACAGACAGACA
GGCAGACAGACAGGCAGACAGATAGACCGACAGACAG
>CL33.Contig2_All
GCCTTGCAACACTGCAATACTTTCCTGTTAATTTGCATGTTCTAAAACGA
GTATTCTACCACTGTACCTGCCTGGCCACCTGACCCAGCCGTCGCTCGCT
GCTTCCTTCGCTCACTGAAGCTCGCTGTTTCGCTTGGGAGAGGCAGACAG
GCAGGCAGACAGACAGACTGACAGGCAGACAGATAGGCAGACAGGCAGAC
AGATAGACTGACAGACTGACAGACTGA
>CL34.Contig1_All
TAAGTCCTTTCTGTTGTATTAATTTTCACAAATGCAGTTACAAATTACAA
TTTCTTTATTACCCAATATTTGTTAAGTCATAGATACTATGATATAAAAT
GCTCATGAAACTATTCACATATAAAAATATAAACTGCTGTAACTGTATCT
AGGGTTTCAGTAACATAAGCAATATTTGTTCTGTACATTTACAAATACAG
TCACAAAACTACATTTATGCCAAGTGAGTATCTAAAATAAATGTTCAAGT
TATATTTATGACATAATAATTTTCACTAACAACAGCACCAGTCTTTAACT
TATAATAAGTATTCATACATCAAATTTGACAGCCTACATACTAAGGAAAC
TCCCATACTATTTCTTTTAATAATGCCAAAGGAAAAACATACATCACAGC
TGATCCTACATATGGAACTGCCTCAAAAACTATATATACACCATCGTTCA
TGTTAAAGGTTTGATTTCATGGGACTGCCGCCAAATTTATCCTTGACACG
GTATACCATCATGTGTGCTTCATCATAGTGTGGCTGGAATGCATCTTTGA
CGCGTTTGAACCAGGCAGTCAGGTTGGGCCTTCCCTCACACACATCATAC
CCAGCCATACTTGGTTGCTCCAGTTCACAAGCAGCAAGTAAATCAGCAAT
GGTTATGTGATCTCCGGCAATAAACGGGCGATCTTTCAACCAAATGGTTT
CCAGCTGATCCAGCACAGTTTCCATCCGTTCCTTGAACTCCGCAACTTTC
TTTTCATTCACTGGCATCCCAAGCATCTTTGGTCGCAGGAACTTAAACTG
GAAGAACATAGCACACTGCAGTCGGGTGTTCACATGCTGCCACTCAAGGT
ATTCATCAACACGTGCCTGTGCCTTTGAATCACTGGGGTACCAATGGTCG
GCCACTTTGTGCTCGCGGCACAAGTAACGCAAAATGGCGACACTCTCAGT
GAGGTTGAATCCATTATCGTCAATTGCTGGGACAAGCTGGAATGGGTTGA
TGGCTGCATATTCCTCAGTCTTGTGCTCGCCTTTCCGCAAAGCAACAGGC
TGAGGCTTAAAGGGAATCTTCGTCTTCTTCAGGAAAATATAAGCAGCTCG
GGATGGCTGTGACAACAAATCATAATACAGCTTCAACATGGTTCAAAATG
GACGAATTATCCTATATCACTTCTTTATTGGCTTCTTCTTGGCTTCTTTG
CCGAGTTGCTAATGCCTTGTTGAGTTCCCAGCTGATCGGCG
>CL34.Contig2_All
TAAGTCCTTTCTGTTGTATTAATTTTCACAAATGCAGTTAACAATTACAA
TTTCTTTATTACCCAATATTTGTTAAGTCATAGATACTATGATATAAAAT
GCTCATGAAACTATTCACATATAAAAATATAAACTGCTGTAACTGTATCT
AGGGTTTCAGTTACATAAGCAATATTTGTTCTGTACATTTACAAATACAG
TCACAAAACTACATTTATGCCAAGTGCGTATCTAAAATAAATGTTCAAGT
TATATTTATGACATAATAATTTTCACTAACAACAGCACCAATCTTTAACT
TATAATAAGTATTCATACATCAAATTTGACAACCTACATACTAAGGAAAC
TCCCATACTATTTCTTTTAATAATGCCAAAGGAAAAACATACATCACAGC
TGATCCTACATATGGAACTGCCTCAAAAACTATATATACACCATCGTTCA
TGTTAAAGGTTTGATTTCATGGGACTGCCGCCAAATTTATCCTTGACACG
GTATACCATCATGTGTGCTTCATCATAGTGTGGCTGGAATGCATCCTTGA
CGCGTTTGAACCAGGCAGTCAGGTTGGGCCTTCCCTCACACACATCATAC
CCAGCCATACTTGGTTGCTCCAGTTCACAAGCAGCAAGTAAATCAGCAAT
GGTTATGTGATCTCCGGCAATAAACGGGCGATCTTTCAACCAAATGGTTT
CCAGCTGATCCAGCACAGTTTCCATCCGTTCCTTGAACTCCGCAACTTTC
TTTTCATTCACTGGCATCCCAAGCATCTTTGGTCGCAGGAACTCTCAGTG
AGGTTGAATCCATTATCGTCAATTGCTGGGACAAGCTGGAATGGGTTGAT
GGCTGCATATTCCTCAGTCTTGTGCTCGCCTTTCCGCAA
>CL34.Contig3_All
TAAGTCCTTTCTGTTGTATTAATTTTCACAAATGCAGTTACAAATTACAA
TTTCTTTATTACCCAATATTTGTTAGTCATAGATACTAATGAAACTATTC
ACATATAAAAATATAAACTGCTGTAACTGTATCTAGGGTTTCAGTAACAT
AAGCAATATTTGTTCTGTACATTTACAAATACAGTCACAAAACTACATTT
ATGCCAAGTGAGTATCTAAAATAAATGTTCAAGTTATATTTATGACATAA
TAACTTTCACTAACAACAGCACCAGTCTTCAACTTATAATAAGTATTCAT
ACATCAAATTTGACAGCCTACATACTAAGGAAACTCCCATACTATTTCTT
TTAATAATGCCAAAGGAAAAACATACATCACAGGTAATCCTACATATGGA
ACTGCCTCAAAAACTATATATACACCATCGTTCATGTTAAAGGTTTGATT
TCATGGGACTGCCACCAAATTTATTCTTGACACGGTATACCATCATGTGT
GCTTCATCATAGTGTGGCTGGAATGCATATTTGACGCGTTTGAACCAGGC
AGTCAGGTTGGGCCTTCCCTCACACACATCATACCCAGCCATACTTGGTT
GCTCCAGTTCACAAGCAGCAAGTAAATCAGCAATGGTTATGTGATCTCCG
GCAATAAACGGGCGATCTTTCAACCA
>CL35.Contig1_All
AGCAAGAGGGAAGGAGGGAAGGAGAGGGAGCGAGAGGAAAGGAGAGAAGG
AAGGATAGGGAGAGGAGGATGGCGAGGGGAGGGAAAGGATAAAAAAGAGG
TAGGGAGAAAGAGTGGAAGAAAGAAAACAAGGAAGAACTGGAAGGAGACA
AAAATGACTATGGGAAAGAGAGAAGAAAAAAAAAGTCAGAAAATCAAATC
TCCGCACACTTATATGAAGAAGAAAAAAACAATCAAAACAAAACACAAAA
AAGGAAGAAAAGAAAACAAAACAAAACACAAAAAAGAGAAGAAAACAAAA
CAAAACAAACAAGAAAACAACAGAGAAGAAAAGAAAATAAAAAATCAAGG
TGCGCTCTCTCCCTTTCCGTTTCACAACATAGATGCGAACA
>CL35.Contig2_All
AGAAAGAGTGGAAGAAAGAAAACAAGAAAGAACTGAGACAAAAATGACTT
TGAGAAACAGAGAAGAAAAAAAAAAAGTCAGAAAATCGTCTCCTCACACC
TTTATGAAGAAAAACAAAAAAAAACAATCAAAACAAAACAAAAAGAGAAG
AAAACAAACAAAAAAAGAAAACAAAGCAAAACAAAAAAGAGAAGAAAAGA
AAACAAAACAAAACACAAAAAACAACAGAGAAGAAAAGAAAA
>CL35.Contig3_All
GGAAGGAGAGGGAGCGAGAGGAAAGGAGAGAAGGAAGGATAGGGAGAGGA
GGATGGCGAGGGGAGGGAAAGGATAAAAAAGAGGTAGGGAGAAAGAGTGG
AAGAAAGAAAACAAGGAAGAACTGGAAGGAGACAAAAATGACATTGAGAA
AGAGAGAAGAAAAAGAAAAAAAGTCAGAAAATCAAATCTCCTCACACTTA
TATGAAGAAAAAAAAGAATCAAAACAAAACACAAAAAAAGAAAACAAAAC
AAAACAAAAAAGAAGAAAAGAAAACAAAACAAAACACAAAAAAAAGTAGA
AAACAAAA
>CL36.Contig1_All
AAAAAAAAAAAAAAAAAAAAAAAGTAAAAAAAAAAAAAAAAGTGATCAAA
GTGCTTCACTTATACTGCTTCTCCAAATGAAAAAAAAAAAAAATACATAT
AATATGCTTTACACACTAAATAAAGATAAAGTTTCACTACCCTAGCACAC
CTCTTCTCACAACTTGGAACAGTCGGAACAAGTGCTGCCCTTAATATCAC
GGTCTCAAGTATTCTTCCGTACGCAAAACAAAAGTGTAATATCAACTGAA
AATAAAACATCTGCTTACATTTATTCATAGAATGTGGTACAGACCTTATA
TTTTTTTCCTTTCCAACCAGAAAATAAAACACTTAAAAAATTTGATTGTC
TAATAACTTGTTTCTTACAAAGGTACAAAGATAATTGTCATTTGTAATAA
GTTTTCTAGTGACAGATGTAGTATTTTTTGGCCCAAGTCTGGTTTGAATT
GTAATGTTTTAAATATCTGAAATCTGCTACATGCTGAGGCACTTCCTGGC
AAAAGGGAGTTACTGATTGATAGCAGGCAACATTGGTACCTTTAGATTAA
ATATTCTGAAAATTAGTGAAGCTTTATTTTAAATACAATGGTACACAATG
AATACTAAATATAGCAAAATAGTCTTGATCACATTTACAGTGAAAGATCA
TAATAATTTACCCGCAAAATTGACATAAACACTTTGTATAAAAAGGAGAA
CTTAACAAAAAAAAACAGATTTAACTATACACTATATAGTTAAAAGTTTT
TTCCTCTCTATGAAGACTAAACTTTACCATTACACTAACAGATTGGGCAT
TATTATACTTAAAGCAAAAAACTCTTTTTGAATTCCTTCATGGCACTTTG
GAAGTCTGTAAATCATTATAGGGACATACTGTACAAATTGGGTACAGGGG
GAGGAGGAGGGAGGAGACTGAGGAGAGGGAAGAGGGAGATATTAGCAATC
TGGGCAGAGTGGGAGGATGAGGGAGAAGGGCGAAGGAGGGGACTGGGGAG
AGGGAAGAGGGAAATAATAGCAGTGGAGTACAAGATGGTGTGGATGAGAG
TGTGACTTGTGAGATATGCTATGCTCATACAGCAGAAGGGGACATATACT
AGGATAGGGCACCAGGGTTCTCAAAGGAAGTCATTTGTACTTCGGCGGAG
TGAAAGATCCTTTTTTTCCTACGTAGCACCTTTGGGACATCGACTCTAGT
CTGCATAGGTCCATGTATGGCTAGCATGCCCACATGCAGTTAGCACAGAC
TAGGTAGCGCATTATTTTGCTGCAAGTGGAACTGTATCCAAAAGGCAAGC
AATTCATTCTTGTCTGACCTTTCTTGTTTTATTAATTCTAATAAGCAATA
CCTCTTCTTGCTTCTCATGGAACACATTGCATATAGAGCACTTTTTTATG
AATATAAGAGGCAGAGATTATATATGCTAAGCATCAGACACTTTATGAAA
GTGTTTTCACTGCCATACTAACTTTGTTCATATAAAAATAATTTCAGCAT
TTGCCTTTGCGGCTACATACTGTGCAAGAGCTATGTAGTTCAGAGGGACA
AATGCCAGCTCATGGTCACATTCACAAAAGTTAGAGGTAAGCCTCTGCTC
CATGTGTGTTGGATAAGGGAAACATACAAATTTCACATGGTATTCCTTGT
TTTTCTTCTTTTTGTCATACATGCATTCTAGCTTTTGTAAAGGCAACCAT
TTATCATTAACTTTTTTGTAAACAGTTATTTCGGAAGGATATTAGTAACA
TAAACAGACAAATGTGATAGGAGATAGTAACAAAAATAACAAACAGACTA
GATTTCATTACAAAAAAAATCTTTTGACACATAGTGCCCAAATTCACTGG
CAAAGTAACCACATACAAATGTCCAACAAATCTTTGACCCGTTAATAGCA
AATCTGAAATAATCTCTCTCGCTTCATCTTGTCATCAACACTGACCAAGC
TGATTTTCTGTACAGGCAGTTGCTTCACTTCCTCCCGAGCCGCCGGTCGC
CTCGCGGGGACTACACTCGCTGTGGTTCCCGCCTCTCCGTCTCGGCGCGG
TTGCGTTTCCTTGCAACTGCACCACATTCAGTGGCGTGGACTGCGCCAGT
GCGCGTTCTAGCCTTACTTAGCTGGGTCAACACTACTTCAAAGCTACCCA
TAGTTATGTTGCTATATCCCGCTCAGCATTTACAGCCATTACACGTTCCA
TTGGTGAACTGCTGCTACTGCTGCTCCAAACGGATTGAGCTGCGTGTGCC
CCCTGGTAGTACTGCTGGACCAGCCAGCAGCAGACAGCAGGCAGGCAGAA
CTGTGATGGGCAGTGGAAAAGCGCCAGAGGATGATGTCATCATCTTGCAG
GCACAAGAAGGATCTCCAGCCAGCAGGGGCACTCTGTGATGGCCTGCCGC
CGGTAGTTGGGGCCCCATCCCTTGGCGAAGGACACGTGCACCGAGTTCTG
ATCGATGGGGCCCACGTGGAGCAGCGCCGGGTGGACGGGCAGCTTCTGGT
ACTCGCGGGCCTTCTCGTAGTCGAAGATGTTCAGGATATGCCCCGGGGGA
AGCTTGTGCACGATGAAGTCCGCGCGGCAGTGGATGCCGCCGTCCAGCGT
CGGGGAGTTCACGAAGAGCGGGATCTCCGCCCGGTTGTACAGCCACACGC
CGTCGCCGTCTTGGTAAAGCACCAGACCAAGGCCAATCTTCTCCCTGGTT
CTCCTGACTTGTTCCGAGGGCGAGGTGTGGCTGCTGGCGGCGAGGGAGGC
GAGCGACAGGCCTTCCCCGTGAGGTATGTTGCCCATGATGTTGAGGGAAG
AGCTGCGGACGGGGTACAGGCGGCCCACACGCTCCCGACCCTCCCAGTAC
GCGACGCGGCACCAGATCACGGAGCCGGGTCCGTGGGTGGAATAAGACCC
GTAGTCGTGGGTCCCGCCCGTCTCCTGGGACTCCACCAGGCACTGACTGT
CTTCACTGGGGGCGGCATCTTCTGGTCTGAGGAGGTCGCGACTGCTAAAC
CTCCTGTAAGGCGGCGGCGGGGATTCTGCAGCCATGGGCGCCCGGGCAAT
CTCCCTTCCTTCAGCAGTCGAGGACGAGCCGAGACATCGTCCTTGAGTCC
TCTTCTTCGTCTCCTCCTCCTCCTCCTTCTCCTCCTCCTCCCACTCCTCC
TCCTCCTTCTCGACCGACCCCGTCCTCAGAGCCTGTCCACGCCCACGCCC
TCGCCGGCACGCGTTCTCCGAGGGGCGTGAGGAGAGGTGGGGAGCGTCCG
CGAGGGAGAGAGATGTGTACGTGAATGAGTGTGTGTTTTGGAGAGAGAGA
GAGAGAGCGAGAGAGAGCGAGCGTGAGTGCGTGTGTTCGTGCGTGCGCTC
CCGACCGCCAGGCCGTCCGAGCGTGCGTGCGTGCGTGCGTCTGTGTGTGT
GTTTTCACGTGTAAGTGTATAATTCGTCCTTGTGTGTGTGTAATGCGTGT
GCAATGTGTACGTACGTCTTTTCGTACGTTTCTATACTTCCGTCCGTGAA
TGTACGTGTACGTCTGTCTACGTCTAAGTCTCCGTGCGTGCGTGTGTGCG
TGTCCGTCGGTGTGGCTGCTCTCCCCCCCCTCGTCCTCCAGCGCGGTCGG
ATGCGTGCGCGCCGCGACTAAGGTGACGGGAGACTGGCAGCTACTTCTTG
GGTCTCCTCTCTCTCGAGCGACGATGAACGGCCGGCGTTTGCGGTGGCGG
CGGCGGCGGCGGCGGAGGAGGAGGAGGAGGAGGAGGCAGCGGGAGACGAG
GATGCGGCCGACTTGAGGCTT
>CL36.Contig2_All
CTCTTCTTCTCTTCTTCTCTTCTTCTCTTCTTCTCTTCTTCTCTTCTTCT
CTTCTTCTCTTCTCATCTCCTCATCTTCTCTTCTTCTCCTTTCTTCTCCT
TTCCTTTCTTCTCTTCTCTTCTAGATATCTTGCTGTTTCACTTTTCTCTC
TTTCTCTTTCTAAAATATTAAAAAGTAGTAAAGAGAACAAGAGTCAAAAC
TAGCGAAAAGAGAGCGAAGAACGAGACAAAAGCTAGCGAAAAAGGAACCG
AAGTCAGCGAAAAAGAGACAAAAACTAGCGAAAAAGCGCGAAAGTGCAAA
AAGAGAGAGAGCGGGGAAAGGAGAGCTCCCGACCCAGGTGATCCGCAGCA
GGGACGCCAGTCGACCCCCAGGCGTCACTGCGACCAGACATACACGCCCG
CCTGCGCCCATCTCATGTGTCCTCGTACATAATGCTCCCCGGGACCCGTT
ATGACCCCAATGAATTATGTTGACGGATGTGAATAACTTTTTCTTTTACG
TTCGGACCCCAATGTTATGAAAATGTTTAAGTTCGGATCCCGATGGTACG
AATAATATTTACGTTCGGATCCCCAATGCTACTAATAACGTCGAATGTGA
ATATTTTTTTTTTTTTTTTTTTTACATTCTGATCCCTCTCATATGCATAA
TGTTGACGCATGTGAATATTTTTGACGTTCTGACCCCTTAGGATATAAAA
AACCGTTGGAAATTGTAAATAACTTTTACACCGATCCCCAATAAAATTAA
TAAAGTTGTAGGTTGTGAATAATTTTAACGGATAACTCAAAACTATTATG
TTTCGAGGCATATTAAAGGAATTATTCTGGAAACTGTTTAAGTAGCCAGT
ATTTTTTTAAAATAGAAGACGAAGATCAAGAGGAAGAAACAAAGAGACGA
ATAAATGATAGAAGTAGATGACTAAAACGAAAAATACAGAACAAAACAAA
AATCCCAAAGTCGACGACATTTGTAACACCAAAAGAATAAATTCACGTTG
CAGAAACCTCACCAAATCGAACGAAAAAACTGGATAAAACACCTATATAG
AGCATGGAAATCTATTTTCTTTTTAAACCTCACCAAATCGAAAAAAATAG
ATTAAAAAAATCATATAAAATACGGCAAATCGAAGAAAAAAAAAGTAAAA
AAGTTATATAGAATACGGAAATGTATTTTTTTTTTTTTTTTTAAGAATTA
TAACAACTGCAACTAAAGGGCTTACTTACCGGGTCCGTGGGTGGAATAAG
ACCCGTAGTCGTGGGTCCCGCCCGTCTCCTGGGACTCCACCAGGCACTGA
CTGTCTTCACTGGGGGCGGCATCTTCTGGTCTGAGGAGGTCGCGACTGCT
AAACCTCCTGTAAGGCGGCGGCGGGGATTCTGTTTGGAGGACTCGGGCCC
AGTGGTAGGGGTTGGCACACACGTAGACGTGGTCGTTGCGGGCGGCGCAG
CAGGGCAGGCGGCGAAGGGGCGCGCTGCCGTGGGGGCCGGGGGCGTCGTG
CAGGTCGGGCCAGCGCCACACCCTGACCATGAGGAGGTGCGGCGCGAGGG
CGGCGCCGCCCGCGCCCGCGTCGGGCACCCGCGGCACGAGCACGCACTCG
CCGGGCTCGACGCCGCCGGAGTCAAGCGCAGTCACGAGCAGGTCCAGCTG
CGCCTCCGTCAGGCGGCGGAGAAGCTGCAGCGCCGCGCCCTTGAGCGCCT
GCGGCACGTCCTCGCGGGCGTCGCCGAGCCCCGCCCGCCGCGCCTTCCAG
GCTCGCTTCACCAGGGCGTTCTTCCTGGAGCGGAACATGAACATGAAGCA
GGGCGCGGCGCCGCCCGGGCATAGCTTGGAGGGCGAGGCCGCCCCGCCCA
GCCCGCGCGCCCACGCACAACACCCGCCCGCAGCCCGCCCGCGCCGCCCG
CAGTCGCCGCTGCCGACGCTGTCGCTGGCGGCGGAGTCAGCCCAGAGAGG
CTCTGGCGACGCTCCCGCCTCCGTGGTGGTGGTGTGGGGGGGGAGGCCCT
GCCTGCCGGCGCAGCGGGAGGTGGAGGGGAAGGCAGTCGCCGCCGCAGCT
CCACCAGGGGGGCTCGCACGGCATGGGGCCGCCGCAGCCGCCGCAGCCGC
CCTTGCGCCGCCACCACAAACACAAACACTTCCACACCCGCGCTCTCTGC
GGCTCACCACAACGTGTCACTTCTCCTGCGACGGGAACGGCTCACTCGGA
CGCGCTACACACACCGGGCGCGCCTCATCGCGGCTCCTGCCTTACACCGA
CGACACTGACGCGGACTCGCTGGGATGGGCACCGGAACGCACACAGGTAC
ACACGCGGCCGGGGAGCGCTGTGTGCCGTCTCA
>CL36.Contig3_All
GTCGGCGCCGCCGTTGCCCTCGGCTCACCGTGCGGGGAGACTCACTCAGT
CTGCACGTCGCCGGGGTCAGTGCGAGCTCCTTGGCCGGGGTCACCAGGGC
CTGCCAAGAACACGTTGTGGCAGTTGGCTGGCGGCGTTGGTCTCGCTCGG
AGCTTCCTCTTGTGCCTCGACGCGTGTGATGCGCGCTCCCCGAGGTGCCC
GCCCGCGCGAGGATACTTGTGTCTTGTGCTCATTATACGTCTCCGCTGAA
GGCTGTCAACACGTGTGTGTGGAGTGCGGTGCTGGTGGCGCCTCAGTCGG
GAGAGATCAACAGTGTGCGCTGTGTGTGATGTTCGTTCGGACTCGTGTGG
CCGCGCTCTGACATCAGCATCCAAACACGTGGTGGTCGCGGAGGTTTTAA
ACCCGCGGAGAATATTTATCGCGCAGTGTGAGCGAGGAGTGTTGCGCCCG
AGGCCTACGGTGGCGCGCCTGTGCCATTATTATTATCGGAAGGTTGAATT
AGTGATTGTGAAAACGAAGAAACGGTGGAGCGGAGGGCGGCGCTGGCTGG
AGTCCGCCGCCATGGAGATCTTTGACTGCGTAGACTGCTTTCACGGGAGG
CCGAGGCTCAGGGTCCGGGAGCCTCGCACGCCCAGTGAATCCCCGCCGCC
GCCTTACAGGAGGTTTAGCAGTCGCGACCTCCTCAGACCAGAAGATGCCG
CCCCCAGTGAAGACAGTCAGTGCCTGGTGGAGTCCCAGGAGACGGGCGGG
ACCCACGACTACGGGTCTTATTCCACCCACGGACCCGGCTCCGTGATCTG
GTGCCGCGTCGCGTACTGGGAGGGTCGGGAGCGTGTGGGCCGCCTGTACC
CCGTCCGCAGCTCTTCCCTCAACATCATGGGCAACATACCTCACGGGGAA
GGCCTGTCGCTCGCCTCCCTCGCCGCCAGCAGCCACACCTCGCCCTCGGA
ACAAGTCAGGAGAACCAGGGAGAAGATTGGCCTTGGTCTGGTGCTTTACC
AAGACGGCGACGGCGTGTGGCTGTACAACCGGGCGGAGATCCCGCTCTTC
GTGAACTCCCCGACGCTGGACGGCGGCATCCACTGCCGCGCGGACTTCAT
CGTGCACAAGCTTCCCCCGGGGCATATCCTGAACATCTTCGACTACGAGA
AGGCCCGCGAGTACCAGAAGCTGCCCGTCCACCCGGCGCTGCTCCACGTG
GGCCCCATCGATCAGAACTCGGTGCACGTGTCCTTCGCCAAGGGATGGGG
CCCCAACTACCGGCGGCAGGCCATCACGGAGTGCCCCTGCTGGCTGGAGA
TCCTTCTTGTGCCTGCAAGATGATGACATCATCCTCTGGCGCTTTTCCAC
TGCCCATCACAGTTCTGCCTGCCTGCTGTCTGCTGCTGGCTGGTCCAGCA
GTACTACCAGGGGGCACACGCAGCTCAATCCGTTTGGAGCAGCAGTAGCA
GCAGTTCACCAATGGAACGTGTAATGGCTGTAAATGCTGAGCGGGATATA
GCAACATAACTATGGGTAGCTTTGAAGTAGTGTTGACCCAGCTAAGTAAG
GCTAGAACGCGCACTGGCGCAGTCCACGCCACTGAATGTGGTGCAGTTGC
AAGGAAACGCAACCGCGCCGAGACGGAGAGGCGGGAACCACAGCGAGTGT
AGTCCCCGCGAGGCGACCGGCGGCTCGGGAGGAAGTGAAGCAACTGCCTG
TACAGAAAATCAGCTTGGTCAGTGTTGATGACAAGATGAAGCGAGAGAGA
TTATTTCAGATTTGCTATTAACGGGTCAAAGATTTGTTGGACATTTGTAT
GTGGTTACTTTGCCAGTGAATTTGGGCACTATGTGTCAAAAGATTTTTTT
TGTAATGAAATCTAGTCTGTTTGTTATTTTTGTTACTATCTCCTATCACA
TTTGTCTGTTTATGTTACTAATATCCTTCCGAAATAACTGTTTACAAAAA
AGTTAATGATAAATGGTTGCCTTTACAAAAGCTAGAATGCATGTATGACA
AAAAGAAGAAAAACAAGGAATACCATGTGAAATTTGTATGTTTCCCTTAT
CCAACACACATGGAGCAGAGGCTTACCTCTAACTTTTGTGAATGTGACCA
TGAGCTGGCATTTGTCCCTCTGAACTACATAGCTCTTGCACAGTATGTAG
CCGCAAAGGCAAATGCTGAAATTATTTTTATATGAACAAAGTTAGTATGG
CAGTGAAAACACTTTCATAAAGTGTCTGATGCTTAGCATATATAATCTCT
GCCTCTTATATTCATAAAAAAGTGCTCTATATGCAATGTGTTCCATGAGA
AGCAAGAAGAGGTATTGCTTATTAGAATTAATAAAACAAGAAAGGTCAGA
CAAGAATGAATTGCTTGCCTTTTGGATACAGTTCCACTTGCAGCAAAATA
ATGCGCTACCTAGTCTGTGCTAACTGCATGTGGGCATGCTAGCCATACAT
GGACCTATGCAGACTAGAGTCGATGTCCCAAAGGTGCTACGTAGGAAAAA
AAGGATCTTTCACTCCGCCGAAGTACAAATGACTTCCTTTGAGAACCCTG
GTGCCCTATCCTAGTATATGTCCCCTTCTGCTGTATGAGCATAGCATATC
TCACAAGTCACACTCTCATCCACACCATCTTGTACTCCACTGCTATTATT
TCCCTCTTCCCTCTCCCCAGTCCCCTCCTTCGCCCTTCTCCCTCATCCTC
CCACTCTGCCCAGATTGCTAATATCTCCCTCTTCCCTCTCCTCAGTCTCC
TCCCTCCTCCTCCCCCTGTACCCAATTTGTACAGTATGTCCCTATAATGA
TTTACAGACTTCCAAAGTGCCATGAAGGAATTCAAAAAGAGTTTTTTGCT
TTAAGTATAATAATGCCCAATCTGTTAGTGTAATGGTAAAGTTTAGTCTT
CATAGAGAGGAAAAAACTTTTAACTATATAGTGTATAGTTAAATCTGTTT
TTTTTTGTTAAGTTCTCCTTTTTATACAAAGTGTTTATGTCAATTTTGCG
GGTAAATTATTATGATCTTTCACTGTAAATGTGATCAAGACTATTTTGCT
ATATTTAGTATTCATTGTGTACCATTATATTTAAAATAAAGCTTCACTAA
TTTTCAGAATATTTAATCTAAAGGTACCAATGTTGCCTGCTATCAATCAG
TAACTCCCTTTTGCCAGGAAGTGCCTCAGCATGTAGCAGATTTCAGATAT
TTAAAACATTACAATTCAAACCAGACTTGGGCCAAAAAATACTACATCTG
TCACTAGAAAACTTATTACAAATGACAATTATCTTTGTACCTTTGTAAGA
AACAAGTTATTAGACAATCAAATTTTTTAAGTGTTTTATTTTCTGGTTGG
AAAGGAAAAAAATATAAGGTCTGTACCACATTCTATGAATAAATGTAAGC
AGATGTTTTATTTTCAGTTGATATTACACTTTTGTTTTGCGTACGGAAGA
ATACTTGAGACCGTGATATTAAGGGCAGCACTTGTTCCGACTGTTCCAAG
TTGTGAGAAGAGGTGTGCTAGGGTAGTGAAACTTAATCTTTATTTAGTGT
GTAAAGCATATTATATGTATTTTTTTTTTTTTTCATTTGGAGAAGCAGTA
TAAGTGAAGCACTTTGATCACTTTTTTTTTTTTTTTACTTTTTTATTTAT
TCATTTTATTTTTATTGCCTCCAGGGTTAAATTCTCAGTGCATCTTCTGG
GGAAAATAGCAAGATGTCCGTGTTTTCTTTGGTTTATTGGCAAATCCAAA
ATATTAAACCTGTGAATTTTTATTTCATATTCATACATACATAGGGAGGT
TCTGCTGGTTGCCGTGTGAGAGAATTAGACCCTGGTCATTGATTACAATT
ACGTGGGATGGGATGGGACCAAAATATGCAGAAGTGCCTCTATGGGATAA
TACAGGGTAATAACGTGGTTGGATACTGATACGTAGCATGTAAAGGTTAA
TCTTAAAACGCAAGTCTAATGTGATAAAACTTCCAATGGTAACTTAGAGG
TGTTTTAAGCCATGGGAAAGGAGGACTGTGTGATAGCTAATGATATGGTT
GTTAGGAATGTAGTTTAGTGTATTGATCTAGCGTTGTAGTGTTTCTTAAA
GAAGTGTGAGGATCAGGCCTATAGCATAAGACTTATGTGATGGCAAACTT
TCTCAATGATATTTTGAGGACAGACTTCAGTAAGACTTAATTTTTTGTTG
CACTTACAAATAAGGAAATAAGTCTTATTGTAACATTTACTGTTGTAATC
TCAATTTATCAGAATTAAGATGTTTACTTTGTATAAGAAGGTAATCATAC
CTGGAATAGGGTCTCTTGATGCTGTGGTTTCGAAAAAAAGGAAATTTTAA
ATATTTGAGGAACTGAATGGATATGGTATTAAAGTGTGTTTGTAGTGAAT
GACTGAATTATCTATTATCTTAAGTTACAAACTGAAGCAAGCTGTTAGAA
TTGCATACTTATTTTTCTGGGTAGGAAAAAAATAAAACAAAACATATAAA
AAAAAAATACATGGAAAGTAAACCAAACCTTTTTCATACATATTTTTTTT
CTATATATATATAGTTTATCCTTGGGTAAGAGTGTAAACATTATATAGCA
AACAGTAAACATGCCAACTGAGGCTAGAAACGGCTGAACACATCATTTAA
GCGTTGGTTCTGTCTTAATGTCAGGGTGTTGTGCATTTACTCATGAACAC
AACCATCTCGTCACTACTCGGGCAGGCAAAGGCGGTGGCCACCCCACCTG
CTTCCGTCTCGCTAGTTCTGACGAGAGGAGATATTTGTAAGTTATTTTCT
AAGTGGCAACCTGACCCCTCTCTTCAACCCACCTAAAAGTCTGACCGGCT
GTACAATGTATCCAAGAGTGTACATAATGTATATAAGAGGTTACTAAAGT
TAATTTGGAGAAGCACAGGCTGGTTGCTTGATTTGACCTGCCTTATATTT
TTGTTAACCTGGCAATGCTACCTACCACTGCTTCACCATGGTATACTATG
TAATAATAATATGGGTCGACCATGTACATTTGATTTTTAATAAAACTTTT
AAAATATAAAAAAAAAAAAAAAAAAAAAAA
>CL36.Contig4_All
GGGTCCGGAGGGCGTCGTGGCGAGGAGGCGGAGGGGCGGCGCGCGCCGGG
GTGCCGCACTGGGCTCGCTCGGGCGCCAGTCGAGCACCACACCTGAGACG
GCACACAGCGCTCCCCGGCCGCGTGTGTACCTGTGTGCGTTCCGGTGCCC
ATCCCAGCGAGTCCGCGTCAGTGTCGTCGGTGTAAGGCAGGAGCCGCGAT
GAGGCGCGCCCGGTGTGTGTAGCGCGTCCGAGTGAGCCGTTCCCGTCGCA
GGAGAAGTGACACGTTGTGGTGAGCCGCAGAGAGCGCGGGTGTGGAAGTG
TTTGTGTTTGTGGTGGCGGCGCAAGGGCGGCTGCGGCGGCTGCGGCGGCC
CCATGCCGTGCGAGCCCCCCTGGTGGAGCTGCGGCGGCGACTGCCTTCCC
CTCCACCTCCCGCTGCGCCGGCAGGCAGGGCCTCCCCCCCCACACCACCA
CCACGGAGGCGGGAGCGTCGCCAGAGCCTCTCTGGGCTGACTCCGCCGCC
AGCGACAGCGTCGGCAGCGGCGACTGCGGGCGGCGCGGGCGGGCTGCGGG
CGGGTGTTGTGCGTGGGCGCGCGGGCTGGGCGGGGCGGCCTCGCCCTCCA
AGCTATGCCCGGGCGGCGCCGCGCCCTGCTTCATGTTCATGTTCCGCTCC
AGGAAGAACGCCCTGGTGAAGCGAGCCTGGAAGGCGCGGCGGGCGGGGCT
CGGCGACGCCCGCGAGGACGTGCCGCAGGCGCTCAAGGGCGCGGCGCTGC
AGCTTCTCCGCCGCCTGACGGAGGCGCAGCTGGACCTGCTCGTGACTGCG
CTTGACTCCGGCGGCGTCGAGCCCGGCGAGTGCGTGCTCGTGCCGCGGGT
GCCCGACGCGGGCGCGGGCGGCGCCGCCCTCGCGCCGCACCTCCTCATGG
TCAGGGTGTGGCGCTGGCCCGACCTGCACGACGCCCCCGGCCCCCACGGC
AGCGCGCCCCTTCGCCGCCTGCCCTGCTGCGCCGCCCGCAACGACCACGT
CTACGTGTGTGCCAACCCCTACCACTGGGCCCGAGTCCTCCAAACAGAAT
CCCCGCCGCCGCCTTACAGGAGGTTTAGCAGTCGCGACCTCCTCAGACCA
GAAGATGCCGCCCCCAGTGAAGACAGTCAGTGCCTGGTGGAGTCCCAGGA
GACGGGCGGGACCCACGACTACGGGTCTTATTCCACCCACGGACCCGGCT
CCGTGATCTGGTGCCGCGTCGCGTACTGGGAGGGTCGGGAGCGTGTGGGC
CGCCTGTACCCCGTCCGCAGCTCTTCCCTCAACATCATGGGCAACATACC
TCACGGGGAAGGCCTGTCGCTCGCCTCCCTCGCCGCCAGCAGCCACACCT
CGCCCTCGGAACAAGTCAGGAGAACCAGGGAGAAGATTGGCCTTGGTCTG
GTGCTTTACCAAGACGGCGACGGCGTGTGGCTGTACAACCGGGCGGAGAT
CCCGCTCTTCGTGAACTCCCCGACGCTGGACGGCGGCATCCACTGCCGCG
CGGACTTCATCGTGCACAAGCTTCCCCCGGGGCATATCCTGAACATCTTC
GACTACGAGAAGGCCCGCGAGTACCAGAAGCTGCCCGTCCACCCGGCGCT
GCTCCACGTGGGCCCCATCGATCAGAACTCGGTGCACGTGTCCTTCGCCA
AGGGATGGGGCCCCAACTACCGGCGGCAGGCCATCACAGAGTGCCCCTGC
TGGCTGGAGATCCTTCTTGTGCCTGCAAGATGATGACATCATCCTCTGGC
GCTTTTCCACTGCCCATCACAGTTCTGCCTGCCTGCTGTCTGCTGCTGGC
TGGTCCAGCAGTACTACCAGGGGGCACACGCAGCTCAATCCGTTTGGAGC
AGCAGTAGCAGCAGTTCACCAATGGAACGTGTAATGGCTGTAAATGCTGA
GCGGGATATAGCAACATAACTATGGGTAGCTTTGAAGTAGTGTTGACCCA
GCTAAGTAAGGCTAGAACGCGCACTGGCGCAGTCCACGCCACTGAATGTG
GTGCAGTTGCAAGGAAACGCAACCGCGCCGAGACGGAGAGGCGGGAACCA
CAGCGAGTGTAGTCCCCGCGAGGCGACCGGCGGCTCGGGAGGAAGTGAAG
CAACTGCCTGTACAGAAAATCAGCTTGGTCAGTGTTGATGACAAGATGAA
GCGAGAGAGATTATTTCAGATTTGCTATTAACGGGTCAAAGATTTGTTGG
ACATTTGTATGTGGTTACTTTGCCAGTGAATTTGGGCACTATGTGTCAAA
AGATTTTTTTTGTAATGAAATCTAGTCTGTTTGTTATTTTTGTTACTATC
TCCTATCACATTTGTCTGTTTATGTTACTAATATCCTTCCGAAATAACTG
TTTACAAAAAAGTTAATGATAAATGGTTGCCTTTACAAAAGCTAGAATGC
ATGTATGACAAAAAGAAGAAAAACAAGGAATACCATGTGAAATTTGTATG
TTTCCCTTATCCAACACACATGGAGCAGAGGCTTACCTCTAACTTTTGTG
AATGTGACCATGAGCTGGCATTTGTCCCTCTGAACTACATAGCTCTTGCA
CAGTATGTAGCCGCAAAGGCAAATGCTGAAATTATTTTTATATGAACAAA
GTTAGTATGGCAGTGAAAACACTTTCATAAAGTGTCTGATGCTTAGCATA
TATAATCTCTGCCTCTTATATTCATAAAAAAGTGCTCTATATGCAATGTG
TTCCATGAGAAGCAAGAAGAGGTATTGCTTATTAGAATTAATAAAACAAG
AAAGGTCAGACAAGAATGAATTGCTTGCCTTTTGGATACAGTTCCACTTG
CAGCAAAATAATGCGCTACCTAGTCTGTGCTAACTGCATGTGGGCATGCT
AGCCATACATGGACCTATGCAGACTAGAGTCGATGTCCCAAAGGTGCTAC
GTAGGAAAAAAAGGATCTTTCACTCCGCCGAAGTACAAATGACTTCCTTT
GAGAACCCTGGTGCCCTATCCTAGTATATGTCCCCTTCTGCTGTATGAGC
ATAGCATATCTCACAAGTCACACTCTCATCCACACCATCTTGTACTCCAC
TGCTATTATTTCCCTCTTCCCTCTCCCCAGTCCCCTCCTTCGCCCTTTTC
CCTCATCCTCCCACTCTGCCCAGATTGCTAATATCTCCCTCTTCCCTCTC
CTCAGTCTCCTCCCTCCTCCTCCCCCTGTACCCAATTTGTACAGTATGTC
CCTATAATGATTTACAGACTTCCAAAGTGCCATGAAGGAATTCAAAAAGA
GTTTTTTGCTTTAAGTATAATAATGCCCAATCTGTTAGTGTAATGGTAAA
GTTTAGTCTTCATAGAGAGGAAAAAACTTTTAACTATATAGTGTATAGTT
AAATCTGTTTTTTTTTGTTAAGTTCTCCTTTTTATACAAAGTGTTTATGT
CAATTTTGCGGGTAAATTATTATGATCTTTCACTGTAAATGTGATCAAGA
CTATTTTGCTATATTTAGTATTCATTGTGTACCATTGTATTTAAAATAAA
GCTTCACTAATTTTCAGAATATTTAATCTAAAGGTACCAATGTTGCCTGC
TATCAATCAGTAACTCCCTTTTGCCAGGAAGTGCCTCAGCATGTAGCAGA
TTTCAGATATTTAAAACATTACAATTCAAACCAGACTTGGGCCAAAAAAT
ACTACATCTGTCACTAGAAAACTTATTACAAATGACAATTATCTTTGTAC
CTTTGTAAGAAACAAGTTATTAGACAATCAAATTTTTTAAGTGTTTTATT
TTCTGGTTGGAAAGGAAAAAAATATAAGGTCTGTACCACATTCTATGAAT
AAATGTAAGCAGATGTTTTATTTTCAGTTGATATTACACTTTTGTTTTGC
GTACGGAAGAATACTTGAGACCGTGATATTAAGGGCAGCACTTGTTCCGA
CTGTTCCAAGTTGTGAGAAGAGGTGTGCTAGGGTAGTGAAACTTAATCTT
TATTTAGTGTGTAAAGCATATTATATGTATTTTTTTTTTTTTTCATTTGG
AGAAGCAGTATAAGTGAAGCACTTTGATCACTTTTTTTTTTTTTTTTACT
TTTTTTATTTATTCATTTTGTTTTTATTGCCTCCAGGGTTAAATTCTCAG
TGCATCTTCTGGGGAAAATAGCAAGATGTCCGTGTTTTCTTTGGTTTATT
GGCAAATCCAAAATATTAAACCTGTGAATTTTTATTTCATATTCATACAT
ACATAGGGAGGTTCTGCTGGTTGCCGTGTGAGAGAATTAGACCCTGGTCA
TTGATTACAATTACGTGGGATGGGATGGGACCAAAATATGCAGAAGTGCC
TCTATGGGATAATACAGGGTAATAACGTGGTTGGATACTGATACGTAGCA
TGTAAAGGTTAATCTTAAAACGCAAGTCTAATGTGATAAAACTTCCAATG
GTAACTTAGAGGTGTTTTAAGCCATGGGAAAGGAGGACTGTGTGATAGCT
AATGATATGGTTGTTAGGAATGTAGTTTAGTGTATTGATCTAGCGTTGTA
GTGTTTCTTAAAGAAGTGTGAGGATCAGGCCTATAGCATAAGACTTATGT
GATGGCAAACTTTCTCAATGATATTTTGAGGACAGACTTCAGTAAGACTT
AATTTTTTGTTGCACTTACAAATAAGGAAATAAGTCTTATTGTAACATTT
ACTGTTGTAATCTCAATTTATCAGAATTAAGATGTTTACTTTGTATAAGA
AGGTAATCATACCTGGAATAGGGTCTCTTGATGCTGTGGTTTCGAAAAAA
AGGAAATTTTAAATATTTGAGGAACTGAATGGATATGGTATTAAAGTGTG
TTTGTAGTGAATGACTGAATTATCTATTATCTTAAGTTACAAACTGAAGC
AAGCTGTTAGAATTGCATACTTATTTTTCTGGGTAGGAAAAAAATAAAAC
AAAACATATAAAAAAAAAATACATGGAAAGTAAACCAAACCTTTTTCATA
CATATTTTTTTTCTATATATATATATATATAGTTTATCCTTGGGTAAGAG
TGTAAACATTATATAGCAAACAGTAAACATGCCAACTGAGGCTAGAAACG
GCTGAACACATCATTTAAGCGTTGGTTCTGTCTTAATGTCAGGGTGTTGT
GCATTTACTCATGAACACAACCATCTCGTCACTACTCGGGCAGGCTAAGG
CGGTGGCCACCCCACCTGCTTCCGTCTCGCTAGTTCTGACGAGAGGAGAT
ATTTGTAAGTTATTTTCTAAGTGGCAACCTGACCCCTCTCTTCAACCCAC
CTAAAAGTCTGACCGGCTGTACAATGTATCCAAGAGTGTACATAATGTAT
ATAAGAGGTTACTAAAGTTAATTTGGAGAAGCACAGGCTGGTTGCTTGAT
TTGACCTGCCTTATATTTTTGTTAACCTGGCAATGCTACCTACCACTGCT
TCACCATGGTATACTATGTAATAATAATATGGGTCGACCATGTACATTTG
ATTTTTAATAAAACTTTTAAAATATAAAAAAAAAAGAAAAAAAAGAAAGA
AAAAAAAGAAAAAAATAATATGTAATATGAATAGATAAA
>CL36.Contig5_All
TATATGTACAGAAACGAGGATATTTTTTTGAAAAACGAAGATTTAAAAGA
ACCAATACCTGTGCAGAAGGCGCCATAGTTCGGGGTCTTACCTGTTTGGA
GGACTCGGGCCCAGTGGTAGGGGTTGGCACACACGTAGACGTGGTCGTTG
CGGGCGGCGCAGCAGGGCAGGCGGCGAAGGGGCGCGCTGCCGTGGGGGCC
GGGGGCGTCGTGCAGGTCGGGCCAGCGCCACACCCTGACCATGAGGAGGT
GCGGCGCGAGGGCGGCGCCGCCCGCGCCCGCGTCGGGCACCCGCGGCACG
AGCACGCACTCGCCGGGCTCGACGCCGCCGGAGTCAAGCGCAGTCACGAG
CAGGTCCAGCTGCGCCTCCGTCAGGCGGCGGAGAAGCTGCAGCGCCGCGC
CCTTGAGCGCCTGCGGCACGTCCTCGCGGGCGTCGCCGAGCCCCGCCCGC
CGCGCCTTCCAGGCTCGCTTCACCAGGGCGTTCTTCCTGGAGCGGAACAT
GAACATGAAGCAGGGCGCGGCGCCGCCCGGGCATAGCTTGGAGGGCGAGG
CCGCCCCGCCCAGCCCGCGCGCCCACGCACAACACCCGCCCGCAGCCCGC
CCGCGCCGCCCGCAGTCGCCGCTGCCGACGCTGTCGCTGGCGGCGGAGTC
AGCCCAGAGAGGCTCTGGCGACGCTCCCGCCTCCGTGGTGGTGGTGTGGG
GGGGGAGGCCCTGCCTGCCGGCGCAGCGGGAGGTGGAGGGGAAGGCAGTC
GCCGCCGCAGCTCCACCAGGGGGGCTCGCACGGCATGGGGCCGCCGCAGC
CGCCGCAGCCGCCCTTGCGCCGCCACCACAAACACAAACACTTCCACACC
CGCGCTCTCTGCGGCTCACCACAACGTGTCACTTCTCCTGCGACGGGAAC
GGCTCACTCGGACGCGCTACACACACCGGGCGCGCCTCATCGCGGCTCCT
GCCTTACACCGACGACACTGACGCGGACTCGCTGGGATGGGCACCGGAAC
GCACACAGGTACACACGCGGCCGGGGAGCGCTGTGTGCCGTCTCAG
>CL36.Contig6_All
GCGGAGGGGCGGCGCGCGCCGGGGTGCCGCACTGGGCTCGCTCGGGCGCC
AGTCGAGCACCACACCTGAGACGGCACACAGCGCTCCCCGGCCGCGTGTG
TACCTGTGTGCGTTCCGGTGCCCATCCCAGCGAGTCCGCGTCAGTGTCGT
CGGTGTAAGGCAGGAGCCGCGATGAGGCGCGCCCGGTGTGTGTAGCGCGT
CCGAGTGAGCCGTTCCCGTCGCAGGAGAAGTGACACGTTGTGGTGAGCCG
CAGAGAGCGCGGGTGTGGAAGTGTTTGTGTTTGTGGTGGCGGCGCAAGGG
CGGCTGCGGCGGCTGCGGCGGCCCCATGCCGTGCGAGCCCCCCTGGTGGA
GCTGCGGCGGCGACTGCCTTCCCCTCCACCTCCCGCTGCGCCGGCAGGCA
GGGCCTCCCCCCCCACACCACCACCACGGAGGCGGGAGCGTCGCCAGAGC
CTCTCTGGGCTGACTCCGCCGCCAGCGACAGCGTCGGCAGCGGCGACTGC
GGGCGGCGCGGGCGGGCTGCGGGCGGGTGTTGTGCGTGGGCGCGCGGGCT
GGGCGGGGCGGCCTCGCCCTCCAAGCTATGCCCGGGCGGCGCCGCGCCCT
GCTTCATGTTCATGTTCCGCTCCAGGAAGAACGCCCTGGTGAAGCGAGCC
TGGAAGGCGCGGCGGGCGGGGCTCGGCGACGCCCGCGAGGACGTGCCGCA
GGCGCTCAAGGGCGCGGCGCTGCAGCTTCTCCGCCGCCTGACGGAGGCGC
AGCTGGACCTGCTCGTGACTGCGCTTGACTCCGGCGGCGTCGAGCCCGGC
GAGTGCGTGCTCGTGCCGCGGGTGCCCGACGCGGGCGCGGGCGGCGCCGC
CCTCGCGCCGCACCTCCTCATGGTCAGGGTGTGGCGCTGGCCCGACCTGC
ACGACGCCCCCGGCCCCCACGGCAGCGCGCCCCTTCGCCGCCTGCCCTGC
TGCGCCGCCCGCAACGACCACGTCTACGTGTGTGCCAACCCCTACCACTG
GGCCCGAGTCCTCCAAACAGAATCCCCGCCGCCGCCTTACAGGAGGTTTA
GCAGTCGCGACCTCCTCAGACCAGAAGATGCCGCCCCCAGTGAAGACAGT
CAGTGCCTGGTGGAGTCCCAGGAGACGGGCGGGACCCACGACTACGGGTC
TTATTCCACCCACGGACCCGGCTCCGTGATCTGGTGCCGCGTCGCGTACT
GGGAGGGTCGGGAGCGTGTGGGCCGCCTGTACCCCGTCCGCAGCTCTTCC
CTCAACATCATGGGCAACATACCTCACGGGGAAGGCCTGTCGCTCGCCTC
CCTCGCCGCCAGCAGCCACACCTCGCCCTCGGAACAAGTCAGGAGAACCA
GGGAGAAGATTGGCCTTGGTAAGTGCTCGGGAGGGTTGTTGTGGCGAGGG
AAAGAGGGAGG
>CL37.Contig1_All
GAAACTCTTAATATGGAATCCGATCACAAGCACCTAAACTGAATACAAAA
ATTCCCATTGTAAGAAGAGAGATAAAAAAAAAAGAAAAAAAAAAAAGAAA
AAATAAGAAAAAAAATGAAAAAAGGGGAAAAAAATCTGTCTTAAATGGGA
GATTATAAAGCAGGGAAACAAGGAAAGAACGAAAGAAGGGGAAGGAGTAG
AAGAGAAAAGAAAGAGGGGAAATAGGAGAAAAGAAGAAAGAGGGGGAATA
ACGCCACACGAAAAAAAAAGGTGAGGCAGAAGAGCGGAGAGAGGGAAAGG
GGACCTAACCTCTCA
>CL37.Contig2_All
AAAAGACAATTCCTTAAGCAGATTCCGAAACTCTTAATATGGAATCCGAT
CACAAGCACCTAAACTGAATACAAAAATTCCCATTGTAAGAAGGGAGATG
AAAAAAAAGAAAAAAAAGAAAAAAAATGAAAAAAGGGAAAAAATCTGTCT
TAAATGGGGGATTATAAAGCAGGGAAACATAAGAAAAGAACGAAAGAAGG
GGAAGGAGCAGAGGAGAAAAGAAAGAAGGGAAATAGGAGAAAAGAAAGAG
GGGGAATAACGCCACACGAAAAAAAATGTGTGGCAGAAGAGAGGAGAGAG
GGAAAGGGGACCTAACCTCTCACCATGAAGGAAGGGCAAAGAAGAAAGAA
TAAAGGAGGGAGGAAGAGGGACGGAGACAAACTTCCTCAAGGAGAATAAG
GAGGAGGCTGATCCGGAGGAAGACCCCCCTTGGGTGGCAGCGCGCCGGCG
TTGTAATCCACAGGCACATGGGGGTACATCTGGCCCTCTGGCACTGTGGG
CTCCGGAACCACCATCCCTTCGCCGGGTGCCGTGGGGTAGGGGGCGGAAG
GAGGGGGGTGCATGGCCGCAGGGGGGGGTTGCATGGCCGCGGGGTGAGGG
GGCTGGGGCTGCTGGGGGGGTAGCTGGCCTGGGGTAGCGATGACACGGCC
GGGGCTGCCGAAGTTCTGGTCGTGGAATTCTCTGTATTTCCTCTTGATGA
CGCAGCACAGAGCCCCCGACATGATGCAGAAGAAAGCTCCCAGTGCCACC
AAGATGATGCCCGGTGCCACGTCCTCCGCGTCGTCATCGTCCTCATCCAG
GAGCGAGAGCCAGATGACGCCCGGCAGAAGGAGACACACCACGCCGAAGA
CCGCGAGGCAGGCGACGCAGGGGATGCCGAGGACCAAGCTGCCGAACTGG
ATGCCCCTCCTCATAAGGCCAGGTCTTCGAGGCGGTTCACCTGCTCCTGA
GGCGGGGACGACGGTGGTGGGGGCTGGCTGGTACCCCTGCTTCGATGCCA
TGTTGTGTATCCTGTGTTAAAGCCACTGTCACTGACACACCACACGTACA
CACACGCGGCGCGGCACACACACGCACACTGTTCTGGTCGTGGAATTCTC
TGT
>CL37.Contig3_All
GTGTGTGTGTGTGTGTGTGTGTGAGTGTGCGTGTGTGTGCCGCGCCGCGT
GTGTGTACGTGTGGTGTGTCAGTGACAGTGGCTTTAACACAGGATACACA
ACATGGCATCGAAGCAGGGGTACCAGCCAGCCCCCACCACCGTCGTCCCC
GCCTCAGGAGCAGGTGAACCGCCTCGAAGACCTGGCCTTATGAGGAGGGG
CATCCAGTTCGGCAGCTTGGTCCTCGGCATCCCCTGCGTCGCCTGCCTCG
CGGTCTTCGGCGTGGTGTGTCTCCTTCTGCCGGGCGTCATCTGGCTCTCG
CTCCTGGATGAGGACGATGACGACGCGGAGGACGTGGCACCGGGCATCAT
CTTGGTGGCACTGGGAGCTTTCTTCTGCATCATGTCGGGGGCTCTGTGCT
GCGTCATCAAGAGGAAATACAGAGAATTCCACGACCAGAACTTCGGCAGC
CCCGGCCGTGTCATCGCTACCCCAGGCCAGCTACCCCCCCAGCAGCCCCA
GCCCCCTCACCCCGCGGCCATGCAACCCCCCCCTGCGGCCATGCACCCCC
CTCCTTCCGCCCCCTACCCCACGGCACCCGGCGAAGGGATGGTGGTTCCG
GAGCCCACAGTGCCAGAGGGCCAGATGTACCCCCATGTGCCCGTGGATTA
CAACGCGGGGGCGCTGCCTCCCAAGGGGGGTCTTCCTCCGGATCAGCCTC
CTCCTTATTCTCCTTGAGGAAGTTTGTCTCCGTCCCTCTTCCTCCCTCCT
TTATTCTTTCTTCTTTGTCCTTCTTTCTTGGTGAGAGGTTAGGTCCCCTT
TCCCTCTCTCCTCTCTTCTACCTAACTTTTTTTTCGTGTGGCGTTATTCC
CCCTCTTTCTTTTCTCCTATTTCCCTTCTTTCTTTTCTCCTCTGCTCCTT
CCCCTTCTTTCGTTCTTTTCTTATGTTTCCCTGCTTTATAATCCCCCATT
TAAGACAGATTTTTTTCCCTTTTTTCTTTTTTCTTTTTTTTTATCTCTCT
TCTTACAATGGGAATTTTTGTATTCAGTTTAGGTGCTTGTGATCGGATTC
CATCTTAAGAGTTTCGGAATCTGCTTAAGGAATTGTCTTTTGTTTCTTCT
GTGGTACTTATAGTAGGTTTATAAAGGTTTAACAGAAATCTATGGATTCT
TCAACTTTAAGGATTATATTATATTTATTTTTAATGTTTTCAGCCCTTCC
CATTGCTCACATATCATTAGTGTTATTGATATTATTATTATTATTATTAT
TATTATTATTATTATTATTATTATTATTATTATTATTATTATTATTATTA
>CL37.Contig4_All
GTGTGCGTGTGTGTGCCGCGCCGCGTGTGTGTACGTGTGGTGTGTCAGTG
ACAGTGGCTTTAACACAGGATACACAACATGGCATCGAAGCAGGGGTACC
AGCCAGCCCCCACCACCGTCGTCCCCGCCTCAGGAGCAGGTGAACCGCCT
CGAAGACCTGGCCTTATGAGGAGGGGCATCCAGTTCGGCAGCTTGGTCCT
CGGCATCCCCTGCGTCGCCTGCCTCGCGGTCTTCGGCGTGGTGTGTCTCC
TTCTGCCGGGCGTCATCTGGCTCTCGCTCCTGGATGAGGACGATGACGAC
GCGGAGGACGTGGCACCGGGCATCATCTTGGTGGCACTGGGAGCTTTCTT
CTGCATCATGTCGGGGGCTCTGTGCTGCGTCATCAAGAGGAAATACAGAG
AATTCCACGACCAGAACTTCGGCAGCCCCGGCCGTGTCATCGCTACCCCA
GGCCAGCTACCCCCCCAGCAGCCCCAGCCCCCTCACCCCGCGGCCATGCA
ACCCCCCCCTGCGGCCATGCAACCCCCTCCTTCCGCCCCCTACCCCACGG
CACCCGGCGAAGGGATGGTGGTTCCGGAGCCCACAGTGCCAGAGGGCCAG
ATGTACCCCCATGTGCCCGTGGATTACAACGCGGGGGCGCTGCCTCCCAA
GGGGGGTCTTCCTCCGGATCAGCCTCCTCCTTATTCTCCTTGAGGAAGTT
TGTCTCCGTCCCTCTTCCTCCCTCCTTTATTCTTTCTTCTTTGTCCTTCT
TTCTTGGTGAGAGGTTAGGTCCCCTTTCCCTCTCTCCTCTCTTCTACCTA
ACTTTTTTTTCGTGTGGCGTTATTCCCCCTCTTTCTTTTCTCCTATTTCC
CCTCTTTCTTTTCTCCTATTTCCCCTCTTTCTTTTCTCCTATTT
>CL38.Contig1_All
TTTGTATTTGTTTTTGTGTCTATTGGTGCATTTGTTTGTGTGTTTGTATT
TGTTTTGTGTGTTTAGTATATTTGTTTGTGTGTTTGTTTTTGAGTCTGTT
GGTGTATTTGTTTGTGTGTTTGTTTGTGTTTGTGTTTGTTTTTGTGTCTG
CTGGTGTATTTGTTTGTGTGTTTGTGTTTGTTTTTTGTGTCTGCTGGTGT
ATTTGTTTGTGTGTTTG
>CL38.Contig2_All
TTTGTATTTGTTTTTGTGTCTATTGGTGCATTTGTTTGTGTGTTTGTATT
TGTTTTGTGTGTTTAGTATATTTGTTTGTGTGTTTGTTTTTGAGTCTGTT
GGTGTATTTGTTTGTGTGTTTGTGTTTGTTTTTTGTGTCTGCTGGTGTAT
TTGTTTGTGTGTTTGTGTTTGTTTTTTGTGTCTGCTGGTGTATTTGTTTG
TGTGTTTG
>CL38.Contig3_All
TTTGTATTTGTTTTTGTGTCTATTGGTGCATTTGTTTGTGTGTTTGTATT
TGTTTTGTGTGTTTAGTATATTTGTTTGTGTGTTTGTTTTTGAGTCTGTT
GGTGTATTTGTTTGTGTGTTTGTGTTTGTTTTGGTTTGTTTGTTGGTATG
TTTGTATGTGTTTATTCTGTGTCTGTTTGGTATATTTGTTTGTATGTTTG
CTTGAGCATTTGTATTTGTTTTTGTGTCTATTGGTGCATTTGTTTGTGTG
TTTGTATTTGTTTTGTGTGTTTAGTATATTTGTTTGTGTGTTTGTTTTTG
AGTCTGTTGGTGTATTTGTTTGTGTGTTTG
>CL38.Contig4_All
TGTGTTTGTGTTTGTTTTGGTTTGTTTGTTGGTATGTTTGTATGTGTTTA
TTTTGTGTCTGTTTGGTATATTTGTTTGTATGTTTGCTTGAGCATTTGTA
TTTGTTTTTGTGTCTATTGGTGCATTTGTTTGTGTGTTTGTATTTGTTTT
GTGTGTTTAGTATATTTGTTTGTGTGTTTGTTTTTGAGTCTGTTGGTGTA
TTTGTTTGTGTGTTTGTTTGTGTTTGTGTTTGTTTTTGTGTCTGCTGGTG
TATTTGTTTTGTGTGTTTAGTATATTTGTTTGTGTGTTTGTTTTTGAGTC
TGTTGGTGTATTTGTTTGTGTGTTTGTTTGTGTTTGTGTTTGTTTTTGTG
TCTGCTGGTGTATTTGTTTTGTGTGTTTAGT
>CL39.Contig1_All
TATATATATATATATATATATATATATATGTATATATCTTTATTTTTTTA
TCTCTATAGTTTACTCTCTCCCCCTTTTCTTCTCTCTCTCTCCCTCCCCC
TCTTTTTCTCTCTCTTGCATACATATAATTCATGGATGTGCATGCTTTTA
TGTCTACATTTTGATTAAAGAAATGTAATCAAATCGGTTTAGAGAAAATT
GTTTCATATATTGATTAACTATGGAAAAATAACCGTATAATTAGTACAAA
ATTCATTTGGAAAAGTTAAAGCCTCAGAAATTAAGTATATCAAATGTAAA
CTATTGTTGCATATCACCACGACGTAAAAAAAAAATACCTTACACACATA
TTGCTTATAACTTGAATGTCATTTTGATGCATAAAGGACACGACTGATGC
CAGTTACCGGCGCACAGTGCACGAAATACCCTTCAGTAGACTGGAAATCA
ATCGGGCAAGGTAGCGTTCTCGTATACTTGGGGCTGGTTTGTAGTTGCAA
GGCCGCCGCGATTTCCGCCGCGAGTTGAGTGTCTGAGCGCGGCCGTGTGC
AGGTGCAGGAGATCCGCCTCGGCCGAGTACTCCCTCGCATAGCGCCGCCC
GAAGTACTTGACGACGCAGAATCTGGCGAGGTTGAGGAGGACCAGGCAGT
GGAGGAGGGCGAGCGCGCTGCTGTAGTGGCCGAAGAAGAGGAGGAGCAGC
AGGGCGACGGCGGTGACGGCGAGCTGCGGCAGGGAAAGGCACAGGAGGAA
GCACAGTCCTTCAGGGGTTCGAGTCATCTGGTTCAGGAGGATCACGCAGC
TCTCGCGTAGCATCGGCACATCCGGGTCCTCGTTGTAGGCGTGGCATCGG
CGGCATCTGTTTGGTAGTTTGATGTTGACGTGACTCTGGTCGAAGGCGAT
GTGGCCCCGCCCACCGGCGTCTGACGCGGCGGACATCTTGTTCTATTAAC
AACCGATTTGATCACACCGGGTATCCGATTTAATCAATTCTACACTAGAT
TCCAAGAGCAACGGCAGAAAACGGAAAACGGGGTCTAAACACTG
>CL39.Contig2_All
GCAAGCTGCGGCGTGGCGATCCCGTCCGAAGGACACGACTGATACCAGTT
ACCGGCGCACAGTGCACGAAATACCCTTCGGTAGACTGTAAATCAATCGG
GCAAGGTAGCGTTCTCGTATACTTGGGGCTGGTTTGTAGGTGCAAGCCCG
CCGCGATTTCCTCCGCGAGTTGAGTGTCTGAGCGCGGCCGTGTGGAGGTG
CAGGAGATCCGCCTCGGCCGAGTACTCCCTCGCATAGCGCCGCCCGAAGT
AGTTGACGACGCAGAATCTGGCGAGGTTGAGGAGGACCAGGCAGTGGAGG
AGGGCGAGCGCGCTGCTGTAGTGGCCGAAGAAGAGGAGGAGCAGCAGGGC
GACGGCGGTGACGGCGAGCTGCGGCAGGGAAAGGCACAGGAGGAAGCA
>CL40.Contig1_All
GGATTGCGAATATTAATCATTTTAGCTCTCTTTTCTCCTTCTCTCTTTCT
CTTTTTCACTTTTTTTTCTCTCTTTCTCTATTTCGCTCTCTTTCTCTCTT
ACTCTATTTATCTCCCTCTCTCTCACTTTCTTTTGCTTTCAACTATGCTA
ATTTCTGCATTTGTCTATCTGTCTTCTTTCTTATGATTTCTTCATCTTCT
TCTTCTTCCTCTCTCTCTCTCTCTCTCT
>CL40.Contig2_All
TCTTACGTTCCTTCTCTCTCTCGCTCGCTCTCTTTTGCTTGCTCTCTCTC
TCTCTCTTTCTCTGTCTCGCTCTCTTTCTCTATTTCGCTCTCTTTCTCTC
TTACTCTATTTATCTCCCTCTCTCTCACTTTCTTTTGCTTTCAACTATGC
TAATTTCTGCATTTGTCTATCTGTCTTCTTTCTTATGATTTCTTCATCTT
CTTCTTCTTCCTCTCTCTCTCTCTCTCTCT
>CL41.Contig1_All
GGCGAGATGCATGTGGGAGGACAGGAACACTTCTACTTGGAGACCCACTC
TCACTTAGCCGTCCCCAAGGGCGAGGACGGAGGTATGGAGGTGTTCTCAA
GTACACAAAATCCATCCGGGACCCAGAGGCATGTGGCCGAAGCCCTGGGA
GTGCCTTCGAACCTAGTGACTTGTCGCGTAAAGCGATTGGGAGGAGGCTT
CGGGGGGAAGGAGACGCGGGTCAACATGCTGTCTGTGCCGATTGCTATTG
CTGCTGCTTCCCTGAAGCGACCTGTCCGCATATCGCTGGACCGAGAAGAG
GACATGCTGATGACAGGAGGCCGCCATCCTTTCTTGGGTCGTTGGAAAAT
AGGATTCACAGACAAAGGAATTTTCAAATCGATTCAGATGGACCTTTATT
CAAACGGAGGATGTTCTCTTGACCTTACTGGTGCCGTTACTGGATATGCA
ATGCTTAACCATGATAGCGTGTACAGATGCGAGAACAGAAAGGTGACGGG
ATATCCTTGCAAGACCAACCTACCCTCTAACACAGCCTTCCGAGCGTTTG
GGTCTCCGCAGGCCATTATTATCACCGAGTACATGGTTTCCAGGGTGGCA
GAGTTCCTCAACATGGATCCTGACGAGGTGCGTCTGAAGAACATGTACGT
CTCGGGGGATGAGACCCACTACAAGCAGACCCTGGAGAAATGCACGGTCA
GGCGCTGCTGGGACGAAGTGCTTTCCCAGGCCGACTACCCCGCGCGGAGA
GAAATGGCGAAAAAGTTCAACAGCTCAAACAAGTACACGAAACGGGGAAT
CGTCGCCTTGCCCCTCAAGTTCGGCATCGGCTTCACGGAGCTGTTCCTCA
ACCAGGCCGGGGCGCTCGTCCTGGTGTACACTGACGGCTCTGTCCTCCTC
TCCCACGGGGGCACCGAGATGGGCCAGGGACTCCACACCAAGATGATTCA
GGTTGCCTCCAGAGCGCTGAAGATCCCGGTCACCAGAATCTACGTCGACG
AGACGAGCACGGACAAGGTTCCTAACGCCTCTTCCACGGCTGCCTCGCTT
TCCTCTGACCTCTACGGCATGGCTGTGCTTAACGCCTGCAACACCATCAT
GCAACGCCTCGAGCCCTACATGGCAGCTAACCCAAAGGGCGGATGGGATG
GCTGGGTCAAGGCTGCTTACTTCGACCGCGTCTCCCTCTCCGCCACCGGA
TTTTACAAAACTCCAGGGATCTCTGGGTACAACTTCGAAAAGAATGAAGG
TCGGCCGTTCAATTACTACTGTTTCGGTGCTGCGGTGACGGAGGTGGAGG
TGGACTGCCTCACGGGAGATCATTCGGTCCTCCGCACAGACATCGTGATG
GACGTCGGCGACTCGCTCAACCCCGCCATCGACATCGGGCAGGTGGAGGG
CGCCTTCGCTCAGGGCCTCGGCCTCTTCACCTTAGAGGAACTCCGGTTCT
CCCCCGAGGGCGTGCTGCTCACCCGTGGCCCCGGCGCCTACAAGATTCCA
GGTTTCCAAGATATTCCGCGAGAATTCAACGTGTCCCTACTCCGCGGGGC
GCCCAACCCGAGAGCTGTCTTCTCGTCCAAGGCTGTCGGAGAACCCCCTC
TGTTCCTCGCGGCTTCGGTGCTCTTCGCCCTCAAGGAAGCCGTGGCCGCC
GCTCGAGCCGACCAAGGCCTCGACCCCGTGTTCCGCTTCGACTCCCCGGC
CACGGCTGAGAAGATCCGAATGGCCTGCCAGGACTTCCTTACGCAGAAGA
TTGAGTCGGCTGCCCCGGGTACATTCAAGCCATGGTCGGTGACGGTGTAG
AAGCGACCACCTCCTCGCCCCCTCTTCGCCCCCTCCCCCCGCTTGTTAAT
GCTCAACATTTTTACCATTATCACGAAGAGAATAGAAAAATGGTGATATT
TTTTACACTTTACCTGAAATGCTGTTACGAATAAATATGAAGTTTTATTT
TGTTCTTTATCGTTGTTGTTTTAGGTGGGCAAGTTCGCCTCGTGAATGGG
TAGTAATATGGGTTTAATTATTTCGCTGCTTTTTCTCCTGCCTTTCCTCT
TCCACCGTTTCATCGCTTCCGTATCCTCCTCAGTCTCCTCATCCTCAATT
TCGCCGTTTTCTCCTCTTCGCTGTTTCGCTTTCTCTTATTCCTTCTCTTC
TTGTTGCCAGACCTCTGTCCTACTCCAGTCCTCTTCCCCCTTCTCGCATT
CTTTTCCTCTACCTTTTTACTCTAACTCCCCTTCCCCCTCCTGTGACAAT
CCTCTAATTTCCCCTCTCCTATTTTTCTTTTTTTCCTTCTTCGTCTTCTT
GTCCTTGTTCTTGTTTTTGTTTTTGTTCATCTTTTTCTTCCTCTTCTCCT
TCTTTCTCCTTTCTTTTTTCTTTCTCTTTCTCCTATCCCTTTTTTCATCT
CAGTGACCTTGTTATTTAGGTGTCACGTGATCTTTTTTTCATCTAGATTC
TGATATAGATTAACATTCATTATGGTCCTTTCATTTTAATTTTCTTTTTT
TTCCGTCATATTAAAAAATAATCAGTGAAGATTAACATTGCGTAAGTATA
TACTATATTTTTAATACATCTTATAGATATTGTCTATTCTCTGATCCTTA
TGTTGGCTAAGAGCAAAAAAGCAACAACAACAACAAAACAAGCAAATGAA
AAACAAATGTGATTGGTTTATGGTTAAATACACCAGAAGTGAAACTTATC
ATGTTTATATTTGGAATTGTAAATAATATATTTCTATTCACGATTCTTCT
TATATAGTTTACAGAGATGTGTTCCTGTAAAATCTTTCGTTATTTCTCTT
TCTTTTTGGTCCGTTTTCTTTATAGTCTCCCAATTTTTCCCTGTTTTATT
TAGTTTTTCGTTATTTCGTCATTTCATTATTCTCTTCTTCCATCGTCTTT
TCTTCATCTACTGCTTCATCTCTTTTGCCACCAATATTATCTTTTATTTT
GTTTTTCTCCATTTGGTTTCGTTTTTTTCTGTGTTCTTTCCATCTTCGGT
GTTTTTCTTTCATTTTAGTTTCTTGTCCATCATTTCTTTTTCTGTTGCTT
TATCTGTCTATACCATCTGTCTTTTTTGTTTTTCTTTTTGTTTCATTTTC
TTTATACTCTTCATTCCCCTTTCGTTTTTTTATTATCTGTCTTCCTTTTC
CTCTTCCGCTGCTTCATCTCTATCCTACCATCCCAACTTCCGGTCATGTG
CCAATATGTCTTTTGATTCAGTAAAGATTAAGTATTAGAATTACAGATTT
TATTGGCATAATATTAGTTAAAAGTCACAGACTATGAAGTGTTTTTATTT
AGTTTTAATCGTATGAATTTGAATCCTTTATTTGGATTTTTGGATAACAA
AATTAGTGGGTGATATATGATATTTTTTAACTCATTGTTAATGTTGTTAA
CATAACTATTTATTTCCTTCTAAAATAAATATTTGTAGGTTTCTCTCTTA
TAAAAAAGTTCAAAATCAAAAGAGGCAATGGAAACTATCAAGAAGTTACT
AACTTTCAAAATGAATATATGTATTTTGTCTATAGGTCTTTGTTTCGTGT
ACAGTCCCATACACATTTTACTGGGATAGTTTAACTCAAACAATTTTACA
AATGTTTGTAAACTTTCTCATATGGAAACACTAACGAGTATGTAGCTACC
TAATTATATAAATATATTTTGGTATGTCTATTTTGGTAATATTAATATTT
GTATTTGACTCTTTTTTGTGCCTTCTTTCATGGTCAAATGTGTATGCTGG
TTTGCGTCCACACTAATTAATATGGGTATAAATAA
>CL41.Contig2_All
GGGGGGGGGGGGGGTTGGAATAAAAGTCTCACTATTCACCCTCCGCAAAT
GTCACCATCAGAGGGCGTATCGTGAAGGCTCCAGGGCCGATGTCCGCGAG
GCGGTGGTCAGCGGCGCCGGAAACCCTCGCTGTCACAATCACGATCGCCG
GAGGAAGCCTATGAAGCTATGCCTACCCTCTCCCGCTCGCGACTGAAAGG
CTTCGAATCTTTTATCACCATTAGCTCGCTGTTTCATAACCATTTATCAT
TATCAGCTCGCCCCTGGAAGTCTTCATCATCATCCTCATCAAATCGCCTA
CAAAAATAACTAAAAAACACCCCCCTCGACATCACCACCGCCCCTGCAAC
ACCTCAAACGCATTCAATTCATTTCTTTCTCTCGTACCATCATTTACCGC
TATTTGCGCCCTCAACCACGACTTCCTCGGCACACTGCCCCGATGCCTCA
CCCCTTCGTGCCCAAACAACGTGAACTCCGGCGCCGACGACGTGTGTACG
AGGACGACCAATGTTTACTTTGCGCCGAGACGAACGCTGCGAGACCACTC
AACCTCCTTTGTGTTATGCCTTCAGCTGCCACGCGGGAGAGGCCGAGGGA
ACACGTGTGGGCCTGTAATTGGGGTTGTCTCTCTCTTCGCATTAATGTAC
GCTTTTTATTATTTTTTTCGTTGTCAACCTCGTCTCTCTTCTCCTTCTCT
ATCATTTCTCTCCTTTCTTTTATCTCTCTCTCTATTCTTTTTTTTATTTT
CTTTTTTTTCTTGATATTACCCTCTCATTCTTATACTTCCTTTCTCTTTC
TTTCTCCTTCCTTTATCTCTCTCTCGCTTTCCTATCTTTCTCTCTCTTTT
TCCTTTCTCTTCTCTCTCTCTTTCCTTTCTCTTTCTCTCTCTCTCTCTTT
TCTTTCTTTTTTCTTTCTCTTTCTCCTATCCCTTTTTTCATCTCAGTGAC
CTTGTTATTTAGGTGTCACGTGATCTTTTTTTCATCTAGATTCTGATATA
GATTAACATTCATTATGGTCCTTTCATTTTAATTTTCTTTTTTTTCCGTC
ATATTAAAAAATAATCAGTGAAGATTAACATTGCGTAAGTATATACTATA
TTTTTAATACATCTTATAGATATTGTCTATTCTCTGATCCTTATGTTGGC
TAAGAGCAAAAAAGCAACAACAACAACAAAACAAGCAAATGAAAAACAAA
TGTGATTGGTTTATGGTTAAATACACCAGAAGTGAAACTTATCATGTTTA
TATTTGGAATTGTAAATAATATATTTCTATTCACGATTCTTCTTATATAG
TTTACAGAGATGTGTTCCTGTAAAATCTTTCGTTATTTCTCTTTCTTTTT
GGTCCGTTTTCTTTATAGTCTCCCAATTTTTCCCTGTTTTATTTAGTTTT
TCGTTATTTCGTCATTTCATTATTCTCTTCTTCCATCGTCTTTTCTTCAT
CTACTGCTTCATCTCTTTTGCCACCAATATTATCTTTTATTTTGTTTTTC
TCCATTTGGTTTCGTTTTTTTCTGTGTTCTTTCCATCTTCGGTGTTTTTC
TTTCATTTTAGTTTCTTGTCCATCATTTCTTTTTCTGTTGCTTTATCTGT
CTATACCATCTGTCTTTTTTGTTTTTCTTTTTGTTTCATTTTCTTTATAC
TCTTCATTCCCCTTTCGTTTTTTTATTATCTGTCTTCCTTTTCCTCTTCC
GCTGCTTCATCTCTATCCTACCATCCCAACTTCCGGTCATGTGCCAATAT
GTCTTTTGATTCAGTAAAGATTAAGTATTAGAATTACAGATTTTATTGGC
ATAATATTAGTTAAAAGTCACAGACTATGAAGTGTTTTTATTTAGTTTTA
ATCGTATGAATTTGAATCCTTTATTTGGATTTTTGGATAACAAAATTAGT
GGGTGATATATGATATTTTTTAACTCATTGTTAATGTTGTTAACATAACT
ATTTATTTCCTTCTAAAATAAATATTTGTAGGTTTCTCTCTTATAAAAAA
GTTCAAAATCAAAAGAGGCAATGGAAACTATCAAGAAGTTACTAACTTTC
AAAATGAATATATGTATTTTGTCTATAGGTCTTTGTTTCGTGTACAGTCC
CATACACATTTTACTGGGATAGTTTAACTCAAACAATTTTACAAATGTTT
GTAAACTTTCTCATATGGAAACACTAACGAGTATGTAGCTACCTAATTAT
ATAAATATATTTTGGTATGTCTATTTTGGTAATATTAATATTTGTATTTG
ACTCTTTTTTGTGCCTTCTTTCATGGTCAAATGTGTATGCTGGTTTGCGT
CCACACTAATTAATATGGGTATAAATAAA
>CL41.Contig3_All
TCAACCAAAGCCCACGCCAGGATCCTCAGCATTGACGAGTCCGAAGCCCT
GAAGGTCGAGGGCGTTGTGAGGTTCTTCTGCGCGAGGGACATCCCGGACG
AGAGAAACAAGACAGGTTGTATTTTACCGGACGAGGAGATTTTTGCGTCA
GAGAAAGTTACCTGCGTGGGTCAGGTGATAGGGCTGGTTGTGGGGAAGGA
CCAGGCCACGGCGCAGAGAGCAGCCAAACTGGTGAAGGTCCAGTATCAGG
AGCTGTCGCCGAAAATCATAACGATCCAGGACGCCATCCGAGAGAAGTCG
TGGTGGGGCCCTTGGAACATCAAGAAGGGTGACGTCGAGGCAGCCCTGGC
GTCGTCCTCTAACGTCCTCGAGGGCGAGCTGCACATGGGCGGCCAGGAGC
ATTTCTACCTCGAGACCAACGCCCACCTCGCCGTGCCTAAGCTCGAGGAC
GGGGAGATGGAGCTGTTCACGTCTTCCCAGAACCCGACGAGGACGCAGGA
GCAGGTGGCGGCGGCGCTGGGCGTGCCCTTCAACCGCGTGGTGTGCCGCG
TCAAGAGGATGGGCGGAGGCTTCGGCGGGAAGGAGTCCAGGACGACCGTG
GCGTCCCTGCCCGTCTGCGTGGCGGCGGCGGCCCTCCAGCGCCCCGTACG
CATGATGCTGGACAGAGACGAGGACATGCTCATGACCGGCAACCGACATC
CGTTCTTGGGCCGCTGGAAGGTCGGATTCACGAACGAGGGCGTCTTCACG
GCCATGGAGATGGACTTGTACGCGAACGGCGGCAATTCGTACGATCTCTC
CGGTTCGGTCGTGCACAGAGCGATGTTCAGTATGGATAATGCTTACAAAT
GTGAGAACAGACGCGTGACGGGTTATGCCTGCAAGACCAACCTTTCGTCC
AACACGGCCTTTCGAGGCTTCGGAGGCCCCCAGGGGATGCTCTTCGCCGA
GGACATCGTGTCGCGGGTGGCGCATTATCTCCGGATGGATCCATATGAGG
TGCGAGCAAAGAACCTCTACACTACCGGGGACTCGACTCACTTCGACCAA
CTGCTGGAGAAGTGCAACGTCAGGAGGTGCTGGGAGGAGGTCACCCACCA
AGCCGATTACCACAAGCGGAAGGAGGCGGTGGACTTGTTTAACGCAAACA
ACAAGTACAGAAAGCGGGGCATAGCCGTCCTGCCTACTAAATTCGGCATC
GCGTACACCGCCGTGTTTCTCAACCAGGCCGGGGCGCTCGTCCTGGTGTA
CACTGACGGCTCTGTCCTCCTCTCCCACGGGGGCACCGAGATGGGCCAGG
GACTCCACACCAAGATGATTCAGGTGGCTGCCAGAACCCTCAAGATCCCA
GCTTCCAGGATCTTCATCGCCGAGACGAGCACAGACAAGGTCCCCAACAC
GTCTCCCACGGCTGCGTCTGCGTCGTCAGATCTCAACGGAATGGCGGTTT
TGAACGCTTGCAACACGATCATGCAGCGGCTGGAACCCTACATGGCAAGC
AACCCCAAAGGAAGCTGGGATGACTGGGTAAAAGCGGCCTACTTCGACCG
GGTGTCTCTGTCGGCCACGGGATTCTATAAAACCCCTGATATTTCCGGGT
ACGATTTCGAGAAGGGGGAAGGACGGCCGTTCAATTACTTCAGTTACGGA
GCGTCTGTCTCTGAGGTCGAGATAGACTGCCTCACGGGTGATCACTCGGT
CCTCCGCACAGACATCGTGATGGACGTCGGCGACTCGCTCAACCCCGCCA
TCGACATCGGGCAGGTGGAGGGCGCCTTCGCTCAGGGCCTCGGACTCTTC
ACCCTAGAGGAACTCCGGTTCTCCCCCGAGGGCGTGCTGCTCACCCGTGG
CCCCGGCGCCTACAAGATTCCAGGTTTCCAAGATATTCCGCGAGAATTCA
ACGTGTCCCTACTCCGCGGGGCGCCCAACCCGAGAGCTGTCTTCTCGTCC
AAGGCTGTCGGAGAACCCCCTCTGTTCCTCGCGGCTTCGGTGCTCTTCGC
CCTCAAGGAAGCCGTGGCCGCCGCTCGAGCCGACCAAGGCCTCGACCCCG
TGTTCCGCTTCGACTCCCCGGCCACGGCTGAGAAGATCCGAATGGCCTGC
CAGGACTTCCTTACGCAGAAGATTGAGTCGGCTGCCCCGGGTACATTCAA
GCCATGGTCGGTGACGGTGTAGAAGCGACCACCTCCTCGCCCCCTCTTCG
CCCCCTCCCCCCGCTTGTTAATGCTCAACATTTTTACCATTATCACGAAG
AGAATAGAAAAATGGTGATATTTTTTACACTTTACCTGAAATGCTGTTAC
GAATAAATATGAAGTTTTATTTTGTTCTTTATCGTTGTTGTTTTAGGTGG
GCAAGTTCGCCTCGTGAATGGGTAGTAATATGGGTTTAATTATTTCGCTG
CTTTTTCTCCTGCCTTTCCTCTTCCACCGTTTCATCGCTTCCGTATCCTC
CTCAGTCTCCTCATCCTCAATTTCGCCGTTTTCTCCTCTTCGCTGTTTCG
CTTTCTCTTATTCCTTCTCTTCTTGTTGCCAGACCTCTGTCCTACTCCAG
TCCTCTTCCCCCTTCTCGCATTCTTTTCCTCTACCTTTTTACTCTAACTC
CCCTTCCCCCTCCTGTGACAATCCTCTAATTTCCCCTCTCCTATTTTTCT
TTTTTTCCTTCTTCGTCTTCTTGTCCTTGTTCTTGTTTTTGTTTTTGTTC
ATCTTTTTCTTCCTCTTCTCCTTCTTTCTCCTTTCTTTTTTCTTTCTCTT
TCTCCTATCCCTTTTTTCATCTCAGTGACCTTGTTATTTAGGTGTCACGT
GATCTTTTTTTCATCTAGATTCTGATATAGATTAACATTCATTATGGTCC
TTTCATTTTAATTTTCTTTTTTTTCCGTCATATTAAAAAATAATCAGCGA
AGATTAACATTGCATAAGTATATACTATATTTTTAATACATCTTATAGAT
ATTGTCTATTCTCTGATCCTTATGTTGGCTAAGAGCAAAAAAGCAACAAC
AACAACAAAACAAGCAAATGAAAAACAAATGTGATTGGTTTATGGTTAAA
TACACCAGAAGTGAAACTTATCATGTTTATATTTGGAATTGTAAATAATA
TATTTCTATTCACGATTCTTCTTATATAGTTTACAGAGATGTGTTCCTGT
AAAATCTTTCGTTATTTCTCTTTCTTTTTGGTCCGTTTTCTTTATAGTCT
CCCAATTTTTCCCTGTTTTATTTAGTTTTTCGTTATTTCGTCATTTCATT
ATTCTCTTCTTCCATCGTCTTTTCTTCATCTACTGCTTCATCTCTTTTGC
CACCAATATTATCTTTTATTTTGTTTTTCTCCATTTGGTTTCGTTTTTTT
CTGTGTTCTTTCCATCTTCGGTGTTTTTCTTTCATTTTAGTTTCTTGTCC
ATCACTTCTTTTTCTGTTGCTTTATCTGTCTATACCATCTGTCTTTTTTG
TTTTTCTTTTTGTTTCATTTTCTTTATACTCTTCATTCCCCTTTCGTTTT
TTTATTATCTGTCTTCCTTTTCCTCTTCCGCTGCTTCATCTCTATCCTAC
CATCCCAACTTCCGGTCATGTGCCAATATGTCTTTTGATTCAGTAAAGAT
TAAGTATTAGAATTACAGATTTTATTGGCATAATATTAGTTAAAAGTCAC
AGACTATGAAGTGTTTTTATTTAGTTTTAATCGTATGAATTTGAATCCTT
TATTTGGATTTTTGGATAACAAAATTAGTGGGTGATATATGATATTTTTT
AACTCATTGTTAATGTTGTTAACATAACTATTTATTTCCTTCTAAAATAA
ATATTTGTAGGTTTCTCTCTTATAAAAAAGTTCAAAATCAAAAGAGGCAA
TGGAAACTATCAAGAAGTTACTAACTTTCAAAATGAATATATGTATTTTG
TCTATAGGTCTTTGTTTCGTGTACAGTCCCATACACATTTTACTGGGATA
GTTTAACTCAAACAATTTTACAAATGTTTGTAAACTTTCTCATATGGAAA
CACTAACGAGTATGTAGCTACCTAATTATATAAATATATTTTGGTATGTC
TATTTTGGTAATATTAATATTTGTATTTGACTCTTTTTTGTGCCTTCTTT
CATGGTCAAATGTGTATGCTGGTTTGCGTCCACACTAATTAATATGGG
>CL41.Contig4_All
ATGGCTGCATCATCAAGTGGGACATGCGTACAGGAGTTTCGTTATTTCAT
TATTCTCTTCTTCCATCGTCTTTTCTTCATCTACTGCTTCATCTCTTTTG
CCACCAATATTATCTTTTATTTTGTTTTTCTCCATTTGGTTTCGTTTTTT
TCTGTTCTTTCCATCTTCGGTGTTTTTCTTTCATTTTAGTTTCTTGTCCA
TCATTTCTTTTTCTGTTGCTTTATCTGTCTATACCATCTGTCTTTTTTGT
TTTTCTTTTTGTTTCATTTTCTTTATACTCTTCATTCCCCTTTCGTTTTT
TTATTATCTGTCTTCCTTTTCCTCTTCCGCTGCTTCATCTCTATCCTACC
ATCCCAACTTCCGGTCATGTGCCAATATGTCTTTTGATTCAGTAAAGATT
AAGTATTAGAATTACAGATTTTATTGGCATAATATTAGTTAAAAGTCACA
GACTATGAAGTGTTTTTATTTAGTTTTAATCGTATGAATTTGAATCCTTT
ATTTGGATTTTTGGATAACAAAATTAGTGGGTGATATATGATATTTTTTA
ACTCATTGTTAATGTTGTTAACATAACTATTTATTTCCTTCTAAAATAAA
TATTTGTAGGTTTCTCTCTTATAAAAAAGTTCAAAATCAAAAGAGGCAAT
GGAAACTATCAAGAAGTTACTAACTTTCAAAATGAATATATGTATTTTGT
CTATAGGTCTTTGTTTCGTGGCTCGGTGCCAAGGGGGTTTCCTGGGTGTT
AGTGGGCCAGGGAAAGTGTGTGCCTTAGACTCTGTTAG
>CL41.Contig5_All
GTTATTTCTCTTTCTTTTTGGTCCGTTTTCTTTATAGTCTCCCAATTTTC
CCCTGTTTTATTTAGTTTTTTGTTATTTCGTTATTTCATTATTCTCTTCT
TCCATCGTCTTTTCTTCATCTACTGCTTCATCTCTTTTGCCACCAATATT
ATCTTTTATTTTGTTTTTCTCCATTTGGTTTCGTTTTTTTCTGTTCTTTC
CATCTTCGGTGTTTTTCTTTCATTTTAGTTTCTTGTCCATCATTTCTTTT
TCTGTTGCTTTATCTGTCTATACCATCTGTCTTTTTTGTTTTTCTTTTTG
TTTCATTTTCTTTATACTCTTCATTCCCCTTTCGTTTTTTTATTATCTGT
CTTCCTTTTCCTCTTCCGCTGCTTCATCTCTATCCTACCATCCCAACTTC
CGGTCATGTGCCAATATGTCTTTTGATTCAGTAAAGATTAAGTATTAGAA
TTACAGATTTTATTGGCATAATATTAGTTAAAAGTCACAGACTATGAAGT
GTTTTTATTTAGTTTTAATCGTATGAATTTGAATCCTTTATTTGGATTTT
TGGATAACAAAATTAGTGGGTGATATATGATATTTTTTAACTCATTGTTA
ATGTTGTTAACATAACTATTTATTTCCTTCTAAAATAAATATTTGTAGGT
TTCTCTCTTATAAAAAAGTTCAAAATCAAAAGAGGCAATGGAAACTATCA
AGAAGTTACTAACTTTCAAAATGAATATATGTATTTTGTCTATAGGTCTT
TGTTTCGTGGCTCGGTGCCAAGGGGGTTTCCTGGGTGTTAGTGGGCCAGG
GAAAGTGTGTGCCTTAGACTCTGTTAG
>CL41.Contig6_All
ATGGCTGCATCATCAAGTGGGACATGCGTACAGGAGTTTCGTTATTTCAT
TATTCTCTTCTTCCATCGTCTTTTCTTCATCTACTGCTTCATCTCTTTTG
CCACCAATATTATCTTTTATTTTGTTTTTCTCCATTTGGTTTCGTTTTTT
TCTGTTCTTTCCATCTTCGGTGTTTTTCTTTCATTTTAGTTTCTTGTCCA
TCATTTCTTTTTCTGTTGCTTTATCTGTCTATACCATCTGTCTTTTTTGT
TTTTCTTTTTGTTTCATTTTCTTTATACTCTTCATTCCCCTTTCGTTTTT
TTATTATCTGTCTTCCTTTTCCTCTTCCGCTGCTTCATCTCTATCCTACC
ATCCCAACTTCCGGTCATGTGCCAATATGTCTTTTGATTCAGTAAAGATT
AAGTATTAGAATTACAGATTTTATTGGCATAATATTAGTTAAAAGTCACA
GACTATGAAGTGTTTTTATTTAGTTTTAATCGTATGAATTTGAATCCTTT
ATTTGGATTTTTGGATAACAAAATTAGTGGGTGATATATGATATTTTTTA
ACTCATTGTTAATGTTGTTAACATAACTATTTATTTCCTTCTAAAATAAA
TATTTGTAGGTTTCTCTCTTATAAAAAAGTTCAAAATCAAAAGAGGCAAT
GGAAACTATCAAGAAGTTACTAACTTTCAAAATGAATATATGTATTTTGT
CTATAGGTCTTTGTTTCGTGTACAGTCCCATACACATTTTACTGGGATAG
TTTAACTCAAACAATTTTACAAATGTTTGTAAACTTTCTCATATGGAAAC
ACTAACGAGTATGTAGCTACCTAATTATATAAATATATTTTGGTATGTCT
ATTTTGGTAATATTAATATTTGTATTTGACTCTTTTTTGTGCCTTCTTTC
ATGGTCAAATGTGTATGCTGGTTTGCGTCCACACTAATT
>CL42.Contig1_All
CTGGCAACCACATCTCTCATAAAATGGATTAACTGGTCTCATCATGAAAA
ACTTTACCACTAGAGTAAAGGCAAATGTTTATTTGGCTCATGTAGAGTAT
CAACCAAAACTCGGTAGAGGTTGAAGACCATGACGCGTGTAGATAGAGGA
AAATGGCCCCGCCATCTTAAAGAGCGGTAGAAATAGAGTAGGATAGGAGT
AATCTTAAGATGCACAGGCCTTATATTTACCGTTAAATGGAAAAAAATGG
CGGCGCTGCGCACCGCCCAGAGACTAAATCCAAATCGACTTTCTGCAGCA
GAGTCGTTTGTTTATATCTGCATTTTCTATAAACTCGTTTTCTATACATG
TCTAGTTTTCTGTATTTCCATTTTCTATACCCGCATTTTCTCTAAGCGTC
ACGTTTTCTTTGCACTACTTTCAACCAACGTGGAAGCATTACCGATTACT
AATATTTTGATCCATTATTTAATACTATTTCTAATAACATTTCCTCTTCC
TTTTATGCTTGTACATTTCAAGTATTGTTCTTTGTAATGTATATATTTTA
TGATCTATAATTTTGTTATCATAACGTAGATTCACTGTTAACAATGTAAC
AATGTTACTGCCTCTTTACCTTAATTGCCTCCCATGTCGGAAAAAAAAAT
GTTGATTACATGAACACTTTCCGGTAAGCTCTTGACGTGTAAGGACCTAG
CAGTTTTTGTGTGCGGTGTGACATGTGGTAAGTTAAAGATATTTGTTTCA
ATGTTTGTTTTATATTTATAGGTGTATTAAAGACAATTGAAAAAATAGTG
TATCTTTTATCATAGTGGATAAATAGTGTTGTTCAACCATAGTTTTTACG
GTAGGTTCTAATAATTCGT
>CL42.Contig2_All
GGATGGAACATAGTATAAGTTGTGACGGACTTATATTTACCGTTATATAT
ATATAAAAAAAAAACGGCACTAGCGCCACGCAGAGACAAAGTCGAAATCG
ACCTTCTGCGGCAGAGTCGTTTGTTTATGTCTACATTTTCTATAAACTTG
TTTTCTATACGTGTCTAGTTTTCTGTATCTTTATTTTCGTTTTCTCTAAA
TGTCATGCTTTCTTTGCACTACTTTCAACCAACGTGGAAGCATTACCAAT
TACTAATATTTTGATCCATTATTTAATACTATTTCTAATAACATTTCCTC
TTCCTTTTATGCTTGTACATTTCAAGTATTGTTCTTTGTAATGTATATAT
TTTATGATCTATAATTTTGTTATCATAACGTAGATTCACTGTTAATTTAA
CGTTATT
>CL42.Contig3_All
GAAACACCGCTCAAGTAAACAAGCGCAACTCGCAATGTGTACAAACCCGA
TATGTGATACACAATTTTTTCACAAACATTAAATGTTATGCTAACCAAAA
TAACGAAAACAAAATATCAAATTAATTCTCACCCCTCCGCGTATTCGCAT
GTCAATTTATTTTAAAAATTATTAAACAATATACAACTCATAACGTCACT
CTACAGACGAGATGCGGCGTGGAGGAACTAATGAAATATTTTATTCTCCG
CCGGATACAACATTTTTAATATGTGCTTGGCAAAGTACCCGGCGAAGTGA
AATTGCATCTAACTTTTCTATTATCATTTTTGGGGGGTTTGTCGCATCTA
CATGAATGTCGTTGCATTTGGGGCATTTAAGGGCTACCGATATGAGGGCA
TGCAACCAGCATATTCCTCCACGAATTATCAGAACCTACCGTAAAAACTA
TGGTTGAATAACACTATTTATCCACTATGATAAAAGATACACTATTTTTT
CAATTGTCTTTAATACACCTATAAATATAAAACAAACATTGAAACAAATA
TCTTTAACTTACCACATGTCACACCGCACACAAAAACTGCTAGGTCCTTA
CACGTCAAGAGCTTACCGGAAAGTGTTCATGTAATCAACATTTTTTTTTC
CGACATGGGAGGCAATTAAGGTAAAGAGGCAGTAACATTGTTACATTGTT
AACAGTGAATCTACGTTATGATAACAAAATTATAGATCATAAAATATATA
CATTACAAAGAACAATACTTGAAATGTACAAGCATAAAAGGAAGAGGAAA
TGTTATTAGAAATAGTATTAAATAATGGATCAAAATATTAGTAATCGGTA
ATGCTTCCACGTTGGTTGAAAGTAGTGCAAAGAAAACGTGACGCTTAGAG
AAAATGCGGGTATAGAAAATGGAAATACAGAAAACTAGACATGTATAGAA
AACGAGTTTATAGAAAATGCAGATATAAACAAACGACTCTGCTGCAGAAA
GTCGATTTGGATTTAGTCTCTGGGCGGTGCGCAGCGCCGCCATTTTTTTC
CATTTAACGCATCCATCATGAAGATCAATAAAATGGTAACGGAGTCCCGG
CGTAAAAACCGGCAACGTTACTTCAGCGCCCCTTCCCATATCAAG
>CL43.Contig1_All
CTTTCCATACAATCCGAATAATTTTCTGAATAATTTTACACAATTCAATA
TATCTTTCCATACAATCTAAATTATTTTACATATTCGTTTAAAAAGTAAC
TAGGCAAAAAATACGTTAACTCGAGAGCACTTTAAAATTATGTATTTTTT
TGGGATTATTTCCATTGTTATTTATTTGTCTATTTCTCGAGATTATTTCA
TAAGCGATGTTCTAATTCTGTTTTTCGTGTCTGAAATTCGTAGTTCTCCT
GTGTTGATTTCTCTTTTCTTCTGCCTGTTCTTTGTCTTGTTCTTCTTGTT
CTTCGTCTTCTTCTCCTTCTTCTTGTTCTTGTTTTTTTTTTCGTTTTCTT
CTTTATCTTGTTGTTGTTGTTCTTTTTCTTCTTCGTCATCTTCTTCTTC
>CL43.Contig2_All
AAAAAGAACAACAACAAGATGATGAAGAAGAAAACGAAAGAAAAACAAGA
ACAAGAAGAAGGAGAAGAAGATGATGATGAAGAAGAACAAGAACAAACAG
AAGAAAAGAGAAATCAACAAAACTACGAATTTCAGACACGAAAAACAAAT
TTAGAACATCGCTTATGAAATAATCTCGAGAAATAGACTAATAAATAACA
ATGGAAATAATGATAAAAAAAACAAACATTTAAAAGTAATCGTAGACGAC
ATAACAGCAATTGCC
>CL44.Contig1_All
AGGTTATTAGAACAAAACGGTTACTTAAACAAAAAGGTTATTAGAACAAA
ACGGTTACTTAAACAAAAAGGTTATTAGAACAAAACGGTTATTTAGAAAT
TATGCCAGATTCATCGGTCAAAAATAAGTCTTGGGTATCTTCGCAAATGG
CAGGACATCGAGTGTTCTTTGTTCTATTCCGAAAATTCAAGAGAACTTTT
GAAAACCGAAAAGCAAACTAGTAGTTTTTTTTTTTTACTCTTCTTCATCC
CAAGAGGACTTTTGAAACCGAAAAGCAAACTAGTGTTTTTTTTTTTTTT
>CL44.Contig2_All
GGTTATTTGAACAAAACGATTATTTGAACAAGATTATATGAACAAAACGA
GTATTAGAACAAAACGGTTATTTGGAAATTATGCCAGATTCATCGGTCAA
AAATAAGTCTTGGGAATCTTGGCAAATTGCAGGACATCGAGTGTTCTTTG
TTCTATTCCGAAAATTCAAGAGAACTTTTGAAAACCGAAAAGCAAACTAG
TAGTTTTTTTTTTTTACTCTTCTTCATCCCAAGAGGACTTTTGAAACCGA
AAAGCAAACTAGTGTTTTTTTTTTTTTT
>CL44.Contig3_All
AAAACGATTATTTGAACAAACGATTATTTGAACAAAACGATTATTTGAAC
AAAACGATTATTTGAACAAACGGTTATTTGAATAAAACGATTATTTGAAC
AAACGGTTATTTGAACAAAACGATTATTTGAACAAACGGTTATTTGAACA
AAACGATTATTTGAACAAAACGATTATTTGAACAAAACGATTATTTGAAC
AAAACGATTATTTGAACAAAACGATTATTTGAACAAACGGTTATTTGAAC
AAAACGATTATTTGAACAAAACGATTATTTGAACAAAACGATTATTTGAA
CAAAACGATTATTTGAACAAAACGATTATTTGAACAAAACGATTATTTGA
ATAAAACGATTATTAGAACAGAACGGTTATTTGGAAATTATGCCAGATTC
ATCGGTCAAAAATAAGTCGGGAATCTTTGCAAATTGCAGGACATCGAGTG
TTCTTTGTCTTTGTTCTATTCCGAAAATTCAAGAGAACTTTTGAAAACCG
AAAAGCAAACTAGTAGTTTTTTTTTATTTTTT
>CL44.Contig4_All
GGTTATTTGAACAAACGTTTATTTGAACAAACGATTATTTGAACATAAAT
ATTATTTGAACAAAACGATTATTTGAACAAACGGTTACTTAAACAAAACG
ATTATTAGAACAAAACGGTTACTTAAACAAAACGATTATTAGAACAAAAC
GGTTATTTGAATAAAACGGTTATTTGAACAAACGATTATTTGAATAAAAC
GATTATTAGAACAAAAAGATTATCTGAAAATTATGCCAGATTCA
>CL44.Contig5_All
CAGAACGATTATTTGAATAAAACGATTATTTGAACAAAACGATTATTCGA
ATAAAACGGTTATTAGAACAAAACGGTTATTTGGAAATTATGCCAGATTC
ATCGGTCAAAAATAAGTCTTGGGTATCTTGGCAAATGGCAGGACATCGAG
TGTTCTTTGTTCTATTCCGAAAATTCAAGAGAACTTTTGAAAACCGAAAA
GCAAACTAGTGTTTTTTTTTTTATTTTTTTTTTTTATTTTTTTTATTTAT
TTATTTTTTTT
>CL44.Contig6_All
AAACGATTATTTGAATAAAACGATTATTTGAACAAAACGATTATTCGAAT
AAAACGGTTATTAGAACAAAACGGTTATTTGGAAATTATGCCAGATTCAT
CGGTCAAAAATAAGTCTTGGGTATCTTGGCAAATGGCAGGACATCGAGTG
TTCTTTGTTCTATTCCGAAAATTCAAGAGGACTTTTGAAAACCGAAAAGC
AAACTAGTATTTTTTTTTTTTAATTATTATTATTATTATTATTATTATTA
TTATTATTATTATTAT
>CL45.Contig1_All
AGGAGAAGGAAGGAGGTAAAGGTAGAATGGGAAATGGGTGAGGAAGGAGG
AAGGAGAAGGAAGAATGGGGAAAGGGAGAAGAGGGAAAGAAGGAAAAAGA
GAAAAAGGAAGGAGAAAAAGGTAGAATGAGAAATGTGAGAGAAGGGAAAG
AAAGAGAAGGAAGGAGAGCAGTAGGACGGAGAATGGGAAAGGGGGGGAAA
TAAGGAGCAGGGGAAAGAAAAGGAAGGAGACAAAAAAAGATGAAGAGAAT
GAAAAGAATGAAAAGTTGAGAGGAAACAGAAAACGGAGAAAAGCAAAAGA
AGAAAAAAGAAAAGAAGAAAAAGATTAGCGACGAAGGAAACAAGACTTGA
AAATGAGGAAAGATTTAAGAAAAAAAGAAAGTCTTAGCTGTTTCGCGGAA
TTAGAAAAATAGTCATCTCTTTTCTTCTCCCTCGCCCTCTCCCTATTCCC
TTTCATTCTACTCCTTCTCCTATTCCTGATTCTTCTCCTTCTTCTATCCT
CTCTCTCTCATTCGATTCTTCCTCCCTTCCCTTCACTCTATCCCTCTTCC
TCCCCTTTGCCCTTTTCCCTTCCTCCTATCTT
>CL45.Contig2_All
GGAGAAGATAGGAGGAAGGGAAAAGGGCAAAGGGGAGGAAAAGGGATAGA
GTGAAGGGAAGGGAGGAAGAATCGAATGAGAGAGAGAGGATAGAAGAAGG
AGAAGAATCAGGAATAGGAGAAGGAGTAGAATGAAAGGGAATAGGGAGAG
GGCGAGGGAGAAGAAAAGAGATGACTATTTTTCTAATTCCGCGAAACAGC
TAAGACTTTCTTTTTTTCTTAAATCTTTCCTCATTTTCAAGTCTTGTTTC
CTTCGTCGCAGTACTGTAACAAACGACGCTAATCTTTTTCTTCTTTTCTT
TTTTCTTCTTTTGCTTTTCTCCGTTTTCTGTTTCCTCTCAACTTTTCATT
CTTTTCATTCTCTTCATCTTTTTTTGTCTCCTTCCTTTTCTTTCCCCTGC
TCCTTATTTCCCCCCCTTTCCCATTCTCCGTCCTACTGCTCTCCTTCCTT
CTCTTTCTTTCCCTTCTCTCACATTTCTCATTCTACCTTTTTCTCCTTCC
TTTTTCTCTTTTTCCTTCTTTCCCTCTTCTCCCTTTCCCCATTCTTCCTT
CTCCTTCCTCCTTCCTCACCCATTTCCCATTCTACCTTTATCTCCTTCCT
TCTCCTTCTCCTTCTTTCCTTCTTCTCCCATTCTCCATTCTTCCTTCTCC
TTCCTCCTTCC
>CL46.Contig1_All
GCGAGAGCGAGAGCGAGAGCATGAGTAAGAGAGAGCGAGAGAGAGTAAGA
GCGAGCTAGAGAGAGTGAGAGTGAGAGTGAGAGTGTGTGTGTGTGAGAGA
GAGAGAGAGAGATTGGGAAAGCAAGGGACTAAAGAGCGAGAGAGAGATGA
GAAAGTGAGATAAGAGACAAAGAGAAAAGTGCGAGAAAAGAGGGCGAGGA
TAGATCAAGAGATAGAGGAAAGAGTAAGAGATAGAAGAGAAAGCAAGAGA
TAGAGGAGAGAGTAAGAGATAGAAGAGAGAGCAAGAGATAGAAGAGAGAG
GAAGAAATGGAGGAGAGAGCAAGAGCAAGAGAAAGAGAATGAGTCAGAAC
GAGATTGAACGAGAAACACACACACACACACACAAAAAAGCACAAAACGG
CGGAACAAGCCACACACGCACACGTGCAAGAAAACGAAAAAAATAAGATA
GAACATCGGGTAAAAAAAAACAAAAAACAGTTGAATAGATAAATAGATAA
ATAAACTAGATCCATAGCGGAATATGAAAACAGCGACGTCATGCACTGCT
TGGGGTCACCTGGAAAAGTTCGCGGCTCGGGTTCGACTCTGCGAAATCAG
GAACGGGAATCGCATGGTGTCATAGCATCGTCTTTAAGGGTGCCATGAGG
GGAGG
>CL46.Contig2_All
AGAGCATGAGTAAGAGAGAGCGAGAGAGAGTAAGAGCGAGCTAGAGAGAG
TGAGAGTGAGAGTGAGAGTGTGTGTGTGTGAGAGAGAGAGAGAGAGATTG
GGAAAGCAAGGGACTAAAGAGCGAGAGAGAGATGAGAAAGTGAGATAAGA
GACAAAGAGAAAAGTGCGAGAAAAGAGGGCGAGGATAGATCAAGAGATAG
AGGAAAGAGTAAGAGATAGAAGAGAAAGCAAGAGATAGAGGAGAGAGTAA
GAGATAGAAGAGAGAGCAAGAGATAGAAGAGAGAGGAAGAAATGGAGGAG
AGAGCAAGAGCAAGAGCAAGAGAAAGAGAATGAGTCAGG
>CL46.Contig3_All
GTGAGAGTGTGTGTGTGTGTGAGAGAGAGAGAGAGAGAGAGAGAGAGAGA
GAGAGATTGGGAAAGCAAGGGACTAAAGAGCGAGAGAGAGATGAGAAAGT
GAGATAAGAGACAAAGAGAAAAGTGCGAGAAAAGAGAGCGAGGATAGACC
AAGAGACAGAGGAAAGAGTAAGAGATAGAATAGAAAGCAAGAGATAGAGG
AGAGAGTAAGAGATAGAAGAGAGAGCAAGAGATAGAAGAGAGAGGAAGAA
ATGGAGGAGAGAGCAAGAGCAAGAGCAAGAGAAAGAGAATGAGTCAGAAC
GAGATTGAACGAGAAACACACACAAAAAAAACACAAAACGGCGGAACAAG
CCACACACGCACACGTGCAAGAAAACGAAAAAAATAAGATAGAAC
>CL46.Contig4_All
GAAAGAAATAAAGAGAAAGAGAGAGAAGGGAAAGATAGATAAAGAAAAAG
AGAGAGAAGGGAAAGAGAGATAAAGAGAGAGAGAGAGCGAGAGCAAGAGC
GACAGCAAGAAAGCGATAGCAAGAGAGCGAGAGCGACAGCAAGAAAGCGA
GAGCGAGAGTATGAGTAAGAGCGAGAGCATGAGTAAGAGAGAGCGAGAGA
GAGTAAGAGCGAGCTAGAGAGAGTGAGAGTGAGAGTGAGAGTGTGTTTGT
GTGAGAGAGAGAGAGAGATTGGGAAAGCAAGGGACTAAAGAGCGAGAGAG
AGATGAGAAAGTGAGATAAGAGACAAAGAGAAAAGTGCGAGAAAAGAGGG
CGAGGATAGACCAAGAGATAGAGGAAAGAGTAAGAGATAGAAGAGAAAGC
AAGAGATAGAGGAGAGAGTAAGAGATAGAAGAGAGAGCAAGAGATAGAAG
AGAGAGGAAGAAATGGAGGAGAGAGCAAGAGCAAGAGAAAGAGAATGAGT
CAGAACGAGATTGAACGAGAAACACACACAAAAAAACACAAAAA
>CL47.Contig1_All
GGTTAATGAACTAGAGAAATGTAAGCGTGAAAGGATGGAGGATAAAGAGT
GAAATGGAGAGGGAGAGACGAAAGATAAAAAGGCTAATGAACGAGAAAGA
GATAAAAAAAACACCAGAAGAGAGAAAAGAGGAAGGGAAACTCGCGGGAC
GATGCCACAGCGGAGTGCCATAGGCCGGCACCGCGGGAGAGTTGCACGGC
TTAATTAAAACATCGGGAAACGCAGATACAGG
>CL47.Contig2_All
AGGTCAATGAACGAGAGAGATTTAAGCGTGAAAGGATGGAGGATAAAGGG
TGAAAGGGAGAGGAAGAATAAAAAGAGAAAAAGGTTAATGAACGAGAAAG
AGGGAAAAAAACAACACCAGAAGAGAGAAAAGAGAAAGGGAAACTCGCGG
GACGATGGCACAGCGGAGTGCCATAGGCCGGCACCGCGGGAGAGTTGCAC
GGCTTAATTAAAACATCGGGAAACGCAGATACAGGCCGG
>CL48.Contig1_All
GAAGGTAAATAAAGGAATAAATAAGAATGGAAAACAGAGATAAATTAAAT
CGGGAGATGTAGAGAAACGAAAAAGAACTAAAAAAACAGGGAATGAAGGT
AAATAAAGGAATAAATAAGAATGGAAAACAGAGATAAATTAAATCGGGAG
ATGTAGAGAAACGAAAAAGAACTAAAAAAACAGGGAATGAAGGTAAATAA
AGGAATAAATAAGAATGGAAAACAGAGATAAATTAAATCGGGAGATGTAG
AGAAACGAAAAAGAACTAAAAAAACAGGGAATGAAGGTAAATAAAGGAAT
AAATA
>CL48.Contig2_All
AAAGACTGTGTTTAAGTTGAAAAGAAAAAAATGTGTGCGAATGATATCCT
TGTCAAATGAAAATGAAAGTACTGAATCACATCTATCTTTAATATGATGA
GGTTTAAAATAAGACGTGTCATACCGTTCAAAACCCTTATGACTGTCTTA
ACACTTTTTCATTCTTTTTTCTACTTTCAATCAGAAAAGCCACGGAATTC
AAGAATGCCGGTATATAGGGCATCAACCCTCTCTTTCTGTCCCTCCTAAG
TTATCAAGAAATAGACAATGGGAAATAGATAAGGAGAGATTGCAACGCGT
TGTGCCATACTTACCTCCAAGTCGAGTGTTGGCAACATGTTGGCGGTGTG
TTGAGGATCCTCGTCCCGCGCGCAGTTGCCAGTCCTCCCTGGCGCGGATA
TCCAGGTGCGCGCGCGAGAGAGAGAAAGAAAAGAAGGTCCGTGGCGTGTG
GTAACACTTCGGGCTATAGGCCTACCCGCGACTCTGAGGCCGGCCGGACC
CCCTCAGCAGGTGCGCCGCCGGAGCTCCTGTGGCCACGCGATCATATCCC
GCAGCCAAAAGCACTTTCATCCGCACGCGAGGGCCTCGCCGCAGTCCCCG
CTCGCATGCTATCCGCACCGCTAACCGCACCGCTATCCGCACCGCTATCC
ACAGCGCTATCCGCAGCGCTATCCGCCCAAGACGCTCGGGACGGCGCAGG
TGGCGGTCGCAGCTACCCGGCGGGAGTGTGAGGACGCGAGGTAGAGAGCC
TGAGAGCCCTCAAGGACGCCATGCTACTCGGGTTGCCTGCACTCGCCTGA
AAACTGAGTTGCGGCGTCCCCTGTTCGCTGGGCGGTCTTCGCTGGGCGGT
CTTCGCTGCGGGCGCCGGGAAGGGCCCTCCTCCTCGCAAATTTTGTTCTT
TATGTGTTCTTTATTCTTTTTTTTGTTTTGATTTCCTTCGGTATTGCTTA
TTTCTTTGTATGTTCTTTATTCTTTATTTTCCTTCGGTAATTTTTATTTC
TTTAATTCTATCGTTGTTTATTCATTTTTCGTGTTTTTTTTTCTTTCGGT
ATTGTTTATTTTTTATTCTGTTATTGTTTATTTGTTTAACTATTATTGTT
TATCTATTTTTTTTCTTTTTATTCTATCATTGTTTGATTGTTCATCTCTT
TCTTCCCCTTTTCTCTGTCTAAAAAAATAAAATTCAAAATCAGTTTTTCT
CTCTTAGCTTTCCATCTTTATTTATTCCTCTATCTACCTTCGTTTTCCCT
TTTCTTGTTTTTCTTTAAATCTCCCGTATTAGTTTTCTTTCTGTTTTCCA
GTCTTATTTATTCCTTTATTTACCTTCGTTCCCCGTTTTCTTTAGTTCTA
TTTTGTCTCTCTACATCTCCCTTATTTATTCCTTTATTTATTCCTTTATT
CCATTCTTATTTATTCCTTTATTTACCTTCGTTTTCCTTTTTCTTTTTTT
TTCGTCTCTCTCTAAATCTACCGAATTAATTTTTCTCTCTGTTTTTCATC
CTTATTAATTCCTTTATTTACCTTCGTTTTCCGTTTTTTATAAGTTCTTT
TTTGTCTTTCTACATCTCCCGAATTAATCTTTCTCTGTTTTCCATCCTTA
TTTATTCCTTTATTTACCTTCGTTTTCCTTTTTTTTTCTTTTTTCTTTTT
TCTTTTTTTTCTTTTTTGTCTCTCTACATTTCCCGAATCAATTTTTTCTC
TCCTATCGAAACATAAAAAAAAAAAATTCGCCGATTCTCAACGAAGGAAT
TGGAACTTGGACAAGGAAGACAGACTCACTGTGTTAATATTTGTTCTTCT
CACCGCGAATCACTGTTTGTTCTGCGGTGTGGCGAGGTTGGCAGGGAACA
AAATGACCAAAGGTATGATTGTACAAGTTAGCGGGAGTAATAAACGTATT
TTTTTTAATCGAAAAACAACAATAACAAAATTACGTGTGGTTAATTAAAA
TCATTGCAAAGGGGAATTCATAATGATCAATATTGTAATTAAGGTCATAG
TTATTATCATTATTGTTCTCGTTTTTATCCTAATCATTATCATTATCAAA
ATTAGTATTGCCACTATTATTAACATCATTATCATAATTGTTATCAACAT
TATCATTATCATATTTTTCATCATAATCATCACCATTTTTTATTGATATT
ACAATTGCTTAAATCGTCATAGTTAAAATCATACTGATAATTATTATATT
ACACAGTTATCATTTTTATCATTATTTGTTCGTCATTATTTTTCTGAATA
TCCTTAATTGGTAGTACCATTATCACTTTATTATCCAAGTATAATTAACA
TCAACAGTAGTAATATGATGTTATTAATAGTGACAGGAACGATAACCAAC
ACCATTAATGATAATGATGATGATGATAATA
>CL48.Contig3_All
ATTTTTTCTTGTTTTATTTTATCATTGTTTGATTGTTCATCTCTTTCTTC
CCCTTTTCTCTCTCTAAAAAAATAAAATTCAAAATCAGTTTTTCTCTCTC
AGCTTTCCAGCTTTATTTATTCCTCTATCTACCTTCGCTTTCCTTTTTCT
TGTTTTTCTTTAAATCTCCCGTATCAGTTTTCTTTCTGTTTTCCAGTCTT
ATTTATTCCTTTATTTACCTTCGTTTTCCTTTTTCTTTTCTTTTTGTTTC
TCTACATCTCCCGAATTAATTTTGCTCTCTGTTTTCCATCCTTATTT
>CL49.Contig1_All
ACACACACACACACACACACACATGCTTGCATACATGTTTATGTGTACTT
GTACTAGCAAATATAAACACACGTAAATATATAAGCTTCATACAGTAATG
TAAGCATGAACATGACCATATGTCGAAGAACTTATATTCTAAAGAAAATG
GGTTTGACATACATGTGTAAATCCTGTTATATATATATTAAAAAAAAAAC
ATGTTAATGCTTACCACTTACAGCTTCGTCATTAAATGTTTCAAACTCAG
TATAATATTTATACTGAGGCTTTATCAGTGTTGTCAAGACTAGGAAGTTG
GTCAAATAGCATCGGAAAGAAGGGAATGCAGACACGTAGAAGCCAAATAA
GAGCTCAGTATATCACAGCTAAGTACAGTATATTATTACTACGTCAATAT
ATATCTATAAAAACTATTCTTTAGAGATTATTTTTTTCCATTTTCAGATC
GATAAAATCTCCTTCTTTGTACATCCCGCCTGTTTTGCCAGCAATGCATT
CCCAAAAAAAATAATTTCAACAAAGAAGAAAACTTTTATAAGATATAACG
TAATTTTTTTATTGCATGAGAATGTTTCCTTAACCTTAGAATATTAAACT
TCTTTCTCTTTGTCTCTATTGCAGAAAGAAAATTCACCCTTTCCCACAAA
CAAACCTTGTTTTGGGCAAGTTGCAAAAACATTCAAATTAAAGCTCAACG
TTAAAAAAAATCCAAACCATCGGCTCGTGAAGTCAAGATAAAAGATAAAT
ACAATGTAGCATTCTAGTATTCGAAAGATAAACTGTATATCTATAAATAC
TTTGTTAACATATATATTTTTTCTCTTAAATCGGAAGGCCATCGTGTGAG
TAGCATTTGGGAGAGTTTCTAAACCTATTTAGGTAGTAGAAAAACAAACA
CAATGCACAAACTAGATTTACTGAAACAATTTATTTATTTCAATAAATTT
TGTTTGTGCATTATGGGTTTTTCTACCATAGTATCAACACGGTCGAGTGT
TTTCAACCTATTAAGGCTTATTTCTGCGAGTGTGGGGGAGAAAAAAATGA
CCAATCTTAGAAGAAAAAAAAAACACACGAAATCTTACATGCTAAACAGA
GACTGTGTATGCACAAAGGTGGCTGAGGGTCTGACGGTGGTTGGGGTGGT
CGTCTCTAGCTACGACTGGGACGACCATGCTCCTTGGACGACCTTCAAAC
CATACAAGAGAGACACCGTGGTCTTGAACCCTGAAGTTTCGACATGGTGT
TGCAAGGCCTCGCGTGTGTTTACGTAGTGAATTTTGCATGAATTTTATCC
AAACAATCTTGATTTTTTTTTTAACATATACACAATAATGCCATTTTGAT
TTTTTAAAAAGTATTACAAGTGAATCCGCTGGTTTTGTTGTAGTTCTAAT
CATATCAACAGAAAGAATCCAGGTTTTCTTTTAAAAAGGTGTTACAAGAG
ATGACGACTCCGTTCCTTTCACACGAATAAAGAAAAACAGAATGAACATA
GTCACTGATGAAGCTACAGTTTCTTCCTTCTTTCCCTAACCGGCCGCTGA
CTCTCGCTCTCGTAAGCTATGTCTCGGGGTTACCGCTTGAGAGTCGTCAG
CAGGGAGAAGAGGCGCGAGTTCTTCCTCGGGGAGGTCTTGCCGCTGCAGG
AGGAGTCGGAGTCGCTGCCGTTGGTCTGGGCGTGGACCTGGGACCGTGAG
GCTCCGGCGGCCATCTCCAGCTTGGACAGCTTCTTCCTCATCTGCTCGTC
CAGGAGCTGCTGCATGTCCACCTGCCACTGCTCCAGCTGCTGCGAGAGCT
CGACCTTCTGCTGGATGGCCTCCATGAGCTGCGAGTTGATCTGCATGACG
TCGATGCGGGTCCTTGCCAGCTCGATCTCGCACGCGTTCTTCCGGGCCAC
GGCGTTGTCTCGCATGTCCCACGCCTTCTTGACCAGTTCGTCCTTGGCAA
GGTGCGTGTTCTCAAGGTCATGCTTGAGGTTGTCTCTCTCCTCTGTGACG
GCTTTGAGCTGCGCCTCCCCGAGTGTCACTTGATGACTGAACTCATCGGC
CTCGTCGCTCTTGGCCTTGAGTTTATCTTTGGTCTCGTTCAGCTCGATGT
TCAGCTTGTCGACAGCTTCGAGGGCGCGGTGGACCTCCTGTTCCAGCTGA
ACACGGTCCTCTCCGCCGCGTCCGCAAGCACCGCACTGCCCCTGGGCCTC
TCGACGAAGGAGGTCCCGCACCAGGCCGCGTAACTCCTTCGCCACAGCTC
CTAGGACGCCGGTCTTCAACTTATCCGGCGAGAGCTCATCCGAGGAGTTG
GTCGAGAGGGACGTCAGGGAGTTCCTTCTGCGGTGCCTCAGCTGGTCCGT
CAGAACCCGCAGCTGACCGATCACTTCCACCACCTCCTGACGCAGAGAAG
GTGTGTCGGTCTTGAGAGTCTCGGCGTCCGAAGTCGGGTAAATGATGGGG
TCGTCGCACTCGAACTCGTCCATGTCCAGCAGGTCCTCTTGCATGCTGGG
GTGCGAGTGGGGTCGGGACGCCTCGTGGTCCGACATGTCCATCTCGTTGA
GGAGCGACGTCTGCCCCATGGAAGGCGAGGAGGAATTTCGACTCACGGCC
TCCAGACGACCCGTCAAGGACTCGTTCGTGTGGCGGAGGTCCTCGAGTTC
TCGGTGGCTGTTTCGGAGCATGATCTCCTGCTCCCTGTACTGTTTCTCGA
GCATCTGGATCCTGTCGGCGGACTCGTCGAGGTTGACGCTGAGTCCTTCG
CGGTCGCTCAAGAGGCTGTCGATCCTTCGCTCAAGTTCGATCTTCTTGTC
GGTCAAGATGTCGATTTCCTGCCGCAGGACCTCCAGCGTCGACACCTGTT
CCGACATGTTCGACTTTCGGATGTTGAACTGATCCCGAAGGAGTTGCAGT
TGTTGCTCCAGTTGCTGCTCATGCTTGGAGCTGTCTTTCAGCTGTGTGGT
GAGTCGCTGGTTCTGTTCCGTGAGTTGGTCGATCAGCTGACTTTTGTCTC
GCTCGCTCTGGCGCACGGCCTCGCGCTGCTCTGCGATCTCGGACTTTGCA
TGATGAAGGTCAACGGAGAGTTCTTGGATTTTGACCTCATATTCGCTCTC
GGTCGCGGTCAGCTTCCGGCGCAGTCCGTGCTTCTCTTGTTCGAGAATCT
CAAGTTTGTGGCTGTAGTCCTCCGCCAGGCGCTCGTTCTGCTGCACTAGG
AGCTCGTTCCTCTCCAGGAGGGCCTTGCCCAGCTCGGCCGCGAGGATCAG
GTCCCTCTCCTTCTGGGCGAGGCGAGAGTACACATCCTCGTTCTCGGCTC
CGTCCGCCATTTCGCCCGCCCGACACTCCATCTCGTAAACGTAATCTTCC
AACTCGTACTTGGTTGTGGCCATGTCCCCGGGCATTCTGGAGGCGCCCTT
GTGCTCACCTGAAGTTACTTTACCGACCCCGACGCCCGGGCTCGGCTCCG
TTACTGGCATTGCGACATGGGGGCATCACACGCCCTCAGCGCCCATCACA
GTGCTGGCGGCGACGGTGCCTGGCCTGCTCGTGGGTGCCTCTACGAGTTT
CGCTTCTTATGGGTAGGTCGTTATAAATATATATATATAAAAACTTGGGT
ATTTCTTTACTGGCCGTCTGCAGGTCAGTTTCGATACACTATTATTTTTT
TTTCTTATAATCTGACTTCAATGATTTTTCACAGTGGGAAATCAATAGCA
CCAAATCACAATCACTCAGGAATCACAATAAGATAATCTCAAAAGAGGCT
TTACAACCACGCAGCTGTACAAAGATACCACAAAAGTACCAGGACACCAG
TAAGGTTTAGCCCGGTCTTGCTCCAGCACGACCGGGCCACTCACTCTTAT
GTAGGCCTATCCTGCACTCCCGATGGGCCTATGGTACCGCACACTTGAGC
ATGTGCCACTTCAAACACTGCAAGATCTGTGTCAGACGCGCGTATCACCG
TCCATGGTCAAGACACACACCGCAATAATGGTGTTGATCCTTCGTCAATC
TTTCGACAACACATTTCTATCATAACTCTTTCGCAAGTTTTGTATCGGTA
TTTCCCAGAGAAACGTGACTGATTTCGAAGTCGCCAGAGGACTGCACTTA
TTATCGCAAAATATTCCTCCTCGATAGGCCAAGTTCTGGGGGTTTTAAGT
TCATTATAAAGTTTTCTCGTGCATATACAGTCACGGCGGAGGAGCGTAAC
CAC
>CL49.Contig2_All
GGGATTTTCTACCATAGTATCAACACGGTCGAGTGTTTTCAACCTATTAA
GGCTTATTTCTGCGAGTGTGGGGGAGAAAAAAATGACCAATCTTAGAAGA
AAAAAAAAACACACGAAATCTTACATGCTAAACAGAGACTGTGTATGCAC
AAAGGTGGCTGAGGGTCTGACGGTGGTTGGGGTGGTCGTCTCTAGCTACG
ACTGGGACGACCATGCTCCTTGGACGACCTTCGAACCATACAAGAGAGAC
ACCGTGGTCTTGAACCCTGAAGTTTCGACATGGTGTTGCAAGGCCTCGCG
TGTGTTTACGTAGTGAATTTTGCATGAATTTTATCCAAACAATCTTGATT
TTTTTTTTAACATATACACAATAATGCCATTTTGATTTTTTAAAAAGTAT
TACAAGTGAATCCGCTGGTTTTGTTGTAGTTCTAATCATATCAACAGAAA
GAATCCAGGTTTTCTTTTAAAAAGGTGTTACAAGAGATGACGACTCCGTT
CCTTTCACACGAATAAAGAAAAACAGAATGAACATAGTCACTGATGAAGC
TACAGTTTCTTCCTTCTTTCCCTAACCGGCCGCTGACTCTCGCTCTCGTA
AGCTATGTCTCGGGGTTACCGCTTGAGAGTCGTCAGCAGGGAGAAGAGGC
GCGAGTTCTTCCTCGGGGAGGTCTTGCCGCTGCAGGAGGAGTCGGAGTCG
CTGCCGTTGGTCTGGGCGTGGACCTGGGACCGTGAGGCTCCGGCGGCCAT
CTCCAGCTTGGACAGCTTCTTCCTCATCTGCTCGTCCAGGAGCTGCTGCA
TGTCCACCTGCCACTGCTCCAGCTGCTGCGAGAGCTCGACCTTCTGCTGG
ATGGCCTCCATGAGCTGCGAGTTGATCTGCATGACGTCGATGCGGGTCCT
TGCCAGCTCGATCTCGCACGCGTTCTTCCGGGCCACGGCGTTGTCTCGCA
TGTCCCACGCCTTCTTGACCAGTTCGTCCTTGGCAAGGTGCGTGTTCTCA
AGGTCATGCTTGAGGTTGTCTCTCTCCTCTGTGACGGCTTTGAGCTGCGC
CCGTGCTGTTGGTGTTCTGGGCGAGGGTCGACCCCGCGGCCAGGCACAGC
AGCAGCACTCTCAGCATCGTGATAAAATTGTTT
>CL50.Contig1_All
GGGGGGGTGGGTGGTAAGGTGGTGGATGGTGTGGTGATGGTTGCTGATGA
TGGTGATGATGGTGGTGGTGGTGATGATGTGTTGTTGTGCCTCCTGGACT
CATCACAGGTTGCATGACAGACAGTGCCTCAAGTGGTGTGTAGTTTGCTG
GTTTTTGAGGTGGTTGAGGTTGTACATGGTGTGTGGGTGGAATGTAAGCA
GTGGGAGGAGCAGAAGAAGTAGAACATCCAGTGGTTGTTGACTTCCGCTT
CACTTCTTTAACCATTGTGGTTGTCTTTCCATCACTTGAAGAGATACAGT
AAGTGCTTTCCCCTGATATGGTGACAGTCTGTGGTGCAGAGGGAGACTGA
GTTGTAACATAAGTCAGAGTTGACTCAACAACTATTCTCTCTGGATCACC
TGGGCTCTTTGTTAATATATCAGGATCCATTTCCAAGTGATCTGTCCCAT
GGCTGTCTTCCTCTCGGTCTGTGTCCAAACCACTCTGTCTCTTGACTTTT
TTCTTGACTATGATGTGTTCTTCCACTTCAGTTTCTCTACTTCCTTGAGC
CTTTTTCACTTTCTTGGTAGTTTCTTCGACTGTTATTACACTTCGAGTTG
TTGAACTCCTGTTAGTTGACTTCACTGATATTTTGCGTTTAATGTCAACA
TTTGTCACCTCACTCTCAGCTGAAGAGCTTGTGTTAGCTGTTGGATTCCG
TCTTCGAGATTCATTTGAATAACTTGCTGCCATAATAGCTGATGCATTGA
GGAGGGCCATCCGCTTCTTGGCGACCATGTCTCGCATCTCCATATGGACA
TCCAACTCTCCTGCACGTCTTTTACTTTTCTTTTTCACTTTCTTCTCTGT
TTCCTCTTCATTCTTCCTTTTGGTATTTTTACGGCGTTTTCCATGTTTAT
TACTGTGTGAATTATAGTCCCTATCTTCATCATCTGATTCCTCATCTGTA
TTGCTATCACCAATGCCCTGTCCATGCAGGACTAGTGCCATACTTTCACT
TTTGTTAACTGCAGCTGGCAGGGCAGGAAGAGGAATTCTTGCATCTTCAT
TCATGCAATGCATCATGGCTCTTGCATTCAAATATGCCATTCGTACCTTA
CGTCCTCTGGGAGGAGCCGAATCTTCTCTTCTTTTCTTTCCTTTTGGTAA
ATGCTTTTTGCTCTTCAGTATTGACTTGCCAATCTTCTTCTTTCGACCTT
TTGCTTCGTAGTCACTATCACTGTCCTTATCACTCTCATCAACATCTGAT
GTGTCATCCCTACTTCTTGCTGGTTTCTTTACAAAAGTCACCTTCTTACT
TTTCCTACCAACAGAGCTTTCTTCCTTGGAAGACTTCTTTGACTTCTTTT
TAGGAGACAGTCTGACTTCATCTTCCTCATCATTCTCTTCAGAGGATGAT
TCTACTTTTGGCCGGCCTTTAGGAGTGTCCTTATCCTTTCGCTGGCTACT
AGACTTTTCTAACTTCTGCTTATTTTTCTTGCCTGCAGGCCCTCTTCTGT
TACTCACAGGATAGTCTTCATAATCTGCATCGTCCTCCCCTTCATCACCA
TCATCTTCATCCTCATCTTCATCCACATCACTTTTCTCAGCTTGTTTTTC
CACTGGAGCCTTCTTTTTGTTCCTCTTCCCAGTCAGTCCTGTTCTTCTTC
TTCCACCTCTCTTGTTCCTTCTCTTGCCTTTCACTGCCTCCCAGTCTTCA
TCATCATCACTCTGCTCATCATCTGTTATTTCTCCTTTCAGATGTGCAAC
ACTGTTTAATAGAGCCTTTTTAATATCTTCATTATCACTGGTGTCACTTT
CATCAGACCGAATCTTAGCAATTCTACTTATTCTTGTCCTGGATCGTTTC
TTGTCCTCATTCTCCTCCTCTGAATCTGATGCATCAGAATTTTGCTTCTT
GGTTCTCCTTCCCTTTGAGGCTGCTGGTAGCTTTTTATGACCTCGTGGTT
TAGCAGATTTCTTCTTCAGCTTTGATACCACACTACCAAGTACTTTCTTT
GAACCTTTCCGCACCTGAGAGCTCTTTAATTTGTTATCTTTATGCTTATC
CTTGTGACTGCTTTTATCAACATCTTTGGTTTCTTCATCAGTCAGTCCAT
TGTCTGTACTAGAGTTACCATCCTCTACTTTCTCATGCTCCTTTGCCTTT
CTACCTTTATTCTGCGCTGTCTTGGTCTTCTTCTTTGACACCTTCTCCAC
TTTTTCACCATCACTTTCTGAAAAGGAAAAGACACTTCTCTCTTTCTTGG
ATTTACTCTCTGCCTTTTCTTGCAACTGTTTTGCACTAGCCTTCTTCTTG
TCTTTCTTGGGTCTTGCAGGTGGCAAACCATCATTTTTTCTCTTATTCTT
GCTGCCCTTTGGCCTCCCTCTCTTCTTGGGCATTGGTGTTTCCTGAGAGA
CTGTTGTAGCTGTCTTTTCCTTCTCCTCAGTCGAAGTGCTGCTCATATTA
TCCAACTTTTTCTTGTCGGATGACTCCTTTTCCTGAGAACTGTCCTTCTC
AGGGGAAGCTTCACCCTTCTCACTTTGTTCACCATTTTCATTCATCTCTT
TTTGATTACACTTAGAACTGTCTTCCCCTTCACTATCTACCGACACCTTT
CTAACACTTTTGTTCTTTGGTTTGTTTGCGGAAGGGCTAGCATCAACACT
TTCTTCTTTGGTATCACTTTTCAACACTTCCTTTTGAGGTTCCTCTTCTG
GGGAGGCTTTACTAGACGGATTATCTCTTGCCATCACACTAACCTCCTTT
TCAAGTGCTTTTGAATCTTTCTCATCTTTCAAAACTTCTGGTTTCTCCAT
TTTCTTTTTCTCCTCTTTATCACTTTCTTCTTTTTCACTGACAGATTTTT
TGTTTTTCTTTTTATTATCCTTGTCACTTTCGTCCTTTGGAGAAGTTTCT
ACTTGTTTCTTTGACTTTCTTTTCATTTCTTTCTCCTTTAATTCACTTTC
ATCTACTATTCTCTTCCCTTTCTTCTTTACTTCTTTTTCCTTATCATCTT
TCTCCCCACCCACTTTCTGATCTTTTTTCTTTCCTTCTTTTATGTTTTCA
GTTTTGTCCTTTGACTTCTTTTTTGATTCCTTTTCTTGAGCACTCGTCAC
TTCATCTACACTTTTCTTTACTTTCTTTTTTACCTCTTTATCTGTTTCAT
CCTGTATTTTTTTCACTTTCTTTTTCATATCTTTATCACTGTCTGATTTT
TCATCCACAACTTTGTTGACTTTCTTTTTCACTTCCTTATCAGTTTCCTC
TATTTCTGTCACTGTCTTCTTCCCCTTCTTCTTTGCATCTTTGTCATTAT
CCTCCTTTTCGTCTTGAGTTTTCTTTGTCTTTTTCTTCACTTCCTTGTCA
CTCTCCTCCTTCTCACTAACTATTTCCTTATTATTTTTCTTTGCCTTTTT
CTTCCCATCCTTGTCATCATTGGACTTGCCACTGGTGTCACTTTTGGACT
CGGAGTTCCGTCTGGAGGGAACCGTTGTCGCAGACTTTTTCCCCTTGTCC
GACACCGCCTTGACAGTCTGGGAGGTATCGCTTTCCGAAGACGTGTCCTT
CCCCGCCTTCGCCTCCGCTCTCTCCTTCTCCGCCTTCACCTTCGCGGCGC
TAGAGGAATCGGCCGTCTTTCCGGACTTGGAAGCCTCCGCGTCGCTCTTC
ACGGCGGTCTTCCCGGGCCGCCCCGCAGCCTTCGGGGCGTCGCTGGAGCC
TCTCTGGGGAGACCTCCCCGGCGACCGCTTTGCAGGGGACTTCACTGAGG
ACTTCCCCGGTGGCGACGTGTGCGACGATGCCCGGCCCGGAGAGTGGCTT
CTGGCCTTCAATGTGCGCCCTCTCGAGGCCCCTGAGGAGCCCTTGCTGGA
AGAGTCGCTGCTGGAACTCGCTGGGGAATGTTTGGGGATGGCTTTGCCTC
CGTTGCTCTGGCGTGGCGAGGGGGTTTTTCCACTCTCATGTTTTGATGCT
GGGGTATTGTACCACCAAAATGTTCACAAGGAAGGACTAAAGCATGGCCC
AATACTAAAAAAAGAAAACAAAAGGAAAAGATTCATAACAGAACCGGACT
AACAGAACCCTTCTCAAATATACTTTAACAGAATCTTTTCAATACACAGT
ACTTTAATAAAACCTCACAATACTGTAACAGAACCATTAATATACTTTAA
CAGAAAACCTCTTCAATCTACTTCAAAAGAAACAAGATCCTTCTTAATAT
ACTTTAGCTTTAAACTTGAGCGCGGAGGTTTTCTTGTTGGCGGCGGGGTT
CTTCACTCTCCTGAGCGACGACCCTGCTGGCTGCTGGCCCCGCCCCTTCG
CCTGCGCTCTGGACGATGCCTTCATCCCGTCACCGCCCCATGCTTGGCCT
TCTACAAGAGGAGTGTCCCTGCAGTCACCATTCCGCCCCCAACGCGTCTG
TCACCGTTTGTTTTCCTAGGGTGAGGTTGAGGTCACGCCTTGTGGAACCG
GTTTCGCAGAATCGTCGCCACCACCACCTCCGTCGTTGTCGCCTGGCCCT
GCTCGAGCGTCGATCGTGTCGAATGTGGGTCGGCCAAGCA
>CL50.Contig2_All
GGGGAGGAGGATGTGGGGGTGGGTGGTAAGGTGGTGGATGGTGTGGTGAT
GGTTGCTGATGATGGTGATGATGGTGGTGGTGGTGATGATGTGTTGTTGT
GCCTCCTGGACTCATCACAGGTTGCATGACAGACAGTGCCTCAAGTGGTG
TGTAGTTTGCTGGTTTTTGAGGTGGTTGAGGTTGTACATGGTGTGTGGGT
GGAATGTAAGCAGTGGGAGGAGCAGAAGAAGTAGAACATCCAGTGGTTGT
TGACTTCCGCTTCACCTCTTTAACCATTGTGGTTGTCTTTCCATCACTTG
AAGAGATACAGTAAGTGCTTTCCCCTGATATGGTGACAGTCTGTGGTGCA
GAGGGAGACTGAGTTGTAACATAAGTCAGAGTTGACTCAACAACTATTCT
CTCTGGATCACCTGGGCTCTTTGTTAATATATCAGGATCCATTTCCAAGT
GATCTGTCCCATGGCTGTCTTCCTCTCGGTCTGTGTCCAAACCACTCTGT
CTCTTGACTTTTTTCTTGACTATGATGTGTTCTTCCACTTCAGTTTCTCT
ACTTCCTTGAGCCTTTTTCACTTTCTTGGTAGTTTCTTCGACTGTTATTA
CACTTCGAGTTGTTGAACTCCTGTTAGTTGACTTCACTGATATTTTGCGT
TTAATGTCAACATTTGTCACCTCACTCTCAGCTGAAGAGCTTGTGTTAGC
TGTTGGATTCCGTCTTCGAGATTCATTTGAATAACTTGCTGCCATAATAG
CTGATGCATTGAGGAGGGCCATCCGCTTCTTGGCGACCATGTCTCGCATC
TCCATATGGACATCCAACTCTCCTGCACGTCTTTTACTTTTCTTTTTCAC
TTTCTTCTCTGTTTCCTCTTCATTCTTCCTTTTGGTATTTTTACGGCGTT
TTCCATGTTTATTACTGTGTGAATTATAGTCCCTATCTTCATCATCTGAT
TCCTCATCTGTATTGCTATCACCAATGCCCTGTCCATGCAGGACTAGTGC
CATACTTTCACTTTTGTTAACTGCAGCTGGCAGGGCAGGAAGAGGAATTC
TTGCATCTTCATTCATGCAATGCATCATGGCTCTTGCATTCAAATATGCC
ATTCGTACCTTACGTCCTCTGGGAGGAGCCGAATCTTCTCTTCTTTTCTT
TCCTTTTGGTAAATGCTTTTTGCTCTTCAGTATTGACTTGCCAATCTTCT
TCTTTCGACCTTTTGCTTCGTAGTCACTATCACTGTCCTTATCACTCTCA
TCAACATCTGATGTGTCATCCCTACTTCTTGCTGGTTTCTTTACAAAAGT
CACCTTCTTACTTTTCCTACCAACAGAGCTTTCTTCCTTGGAAGACTTCT
TTGACTTCTTTTTAGGAGACAGTCTGACTTCATCTTCCTCATCATTCTCT
TCAGAGGATGATTCTACTTTTGGCCGGCCTTTAGGAGTGTCCTTATCCTT
TCGCTGGCTACTAGACTTTTCTAACTTCTGCTTATTTTTCTTGCCTGCAG
GCCCTCTTCTGTTACTCACAGGATAGTCTTCATAATCTGCATCGTCCTCC
CCTTCATCACCATCATCTTCATCCTCATCTTCATCCACATCACTTTTCTC
AGCTTGTTTTTCCACTGGAGCCTTCTTTTTGTTCCTCTTCCCAGTCAGTC
CTGTTCTTCTTCTTCCACCTCTCTTGTTCCTTCTCTTGCCTTTCACTGCC
TCCCAGTCTTCATCATCATCACTCTGCTCATCATCTGTTATTTCTCCTTT
CAGATGTGCAACACTGTTTAATAGAGCCTTTTTAATATCTTCATTATCAC
TGGTGTCACTTTCATCAGACCGAATCTTAGCAATTCTACTTATTCTTGTC
CTGGACCGTTTCTTGTCCTCATTCTCCTCCTCTGAATCTGATGCATCAGA
ATTTTGCTTCTTGGTTCTCCTTCCCTTTGAGGCTGCTGGTAGCTTTTTAT
GACCTCGTGGTTTAGCAGATTTCTTCTTCAGCTTTGATACCACACTACCA
AGTACTTTCTTTGAACCTTTCCGCACCTGAGAGCTCTTTAATTTGTTATC
TTTATGCTTATCCTTGTGACTGCTTTTATCAACATCTTTGGTTTCTTCAT
CAGTCAGTCCATTGTCTGTACTAGAGTTACCATCCTCTACTTTCTCATGC
TCCTTTGCCTTTCTACCTTTATTCTGCGCTGTCTTAGTCTTCTTCTTTGA
CACCTTCTCCACTTTTTCACCATCACTTTCTGAAAAGGAAAAGACACTTC
TCTCTTTCTTGGATTTACTCTCTGCCTTTTCTTGCAACTGTTTTGCACTA
GCCTTCTTCTTGTCTTTCTTGGGTCTTGCAGGTGGCAAACCATCATTTTT
TCTCTTATTCTTGCTGCCCTTTGGCCTCCCTCTCTTTTTGGGCATTGGTG
TTTCCTGAGCGACTGTTGTAGCTGTCTTTTCCTTCTCCTCAGTCGAAGTG
CTGCTCATATTATCCAACTTTTTCTTGTCGGATGATTCCTTTTCCTGAGA
ACTGTCCTTCTCAGGGGAAGCTTCACCCTTCTCACTTTGTTCACCATTTT
CATTCATCTCTTTTTGATTACACTTAGAACTGTCTTCCCCTTCACTATCT
ACCGACACCTTTCTAACACTTTTGTTCTTTGGTTTGTTTGCGGAAGGGCT
AGCATCAACACTTTCTTCTTTGGTATCACTTTTCAACACTTCCTTTTGAG
GTTCCTCTTCTGGGGAGGCTTTACTAGACGGATTATCTCTTGCCATCACA
CTAACCTCCTTTTCAAGTGCTTTTGAATCTTTCTCATCTTTCAAAACTTC
TGGTTTCTCCATTTTCTTTTTCTCCTCTTTATCACTTTCTTCTTTTTCAC
TGACAGATTTTTTGTTTTTCTTTTTATTATCCTTGTCACTTTCGTCCTTT
GGAGAAGTTTCTACTTGTTTCTTTGACTTTCTTTTCATTTCTTTCTCCTT
TAATTCACTTTCATCTACTATTCTCTTCCCTTTCTTCTTTACTTCTTTTT
CCTTATCATCTTTCTCCCCACCCACTTTCTGATCTTTTTTCTTTCCTTCT
TTTATGTTTTCAGTTTTGTCCTTTGACTTCTTTTTTGATTCCTTTTCTTG
AGCACTCGTCACTTCATCTACACTTTTCTTTACTTTCTTTTTTACCTCTT
TATCTGTTTCATCCTGTATTTTTTTCACTTTCTTTTTCATATCTTTATCA
CTGTCTGATTTTTCATCCACAACTTTGTTGACTTTCTTTTTCACTTCCTT
ATCAGTTTCCTCTATTTCTGTCACTGTCTTCTTCCCCTTCTTCTTTGCAT
CTTTGTCATTATCCTCCTTTTCGTCTTGAGTTTTCTTTGTCTTTTTCTTC
ACTTCCTTGTCACTCTCCTCCTTCTCACTAACTATTTCCTTATTATTTTT
CTTTGCCTTTTTCTTCCCATCCTTGTCATCATTGGACTTGCCACTGGTGT
CACTTTTGGACTCGGAGTTCCGTCTGGAGGGAACCGTTGTCGCAGACTTT
TTCCCCTTGTCCGACACCGCCTTGACAGTCTGGGAGGTATCGCTTTCCGA
AGACGTGTCCTTCCCCGCCTTCGCCTCCGCTCTCTCCTTCTCCGCCTTCA
CCTTCGCGGCGCTAGAGGAATCGGCCGTCTTTCCGGACTTGGAAGCCTCC
GCGTCGCTCTTCACGGCGGTCTTCCCGGGCCGCCCCGCAGCCTTCGGGGC
GTCGCTGGAGCCTCTCTGGGGAGACCTCCCCGGCGACCGCTTTGCAGGGG
ACTTCACTGAGGACTTCCCCGGTGGCGACGTGTGCGACGATGCCCGGCCC
GGAGAGTGGCTTCTGGCCTTCAATGTGCGCCCTCTCGAGGCCCCTGAGGA
GCCCTTGCTGGAAGAGTCGCTGCTGGAACTCGCTGGGGAATGTTTGGGGA
TGGCTTTGCCTCCGTTGCTCTGGCGTGGCGAAGGGGTTTTTCCACTCTCA
TGTTTTGATGCTTTAGCTTTAAACTTGAGCGCGGAGGTTTTCTTGTTGGC
GGCGGGGTTCTTCACTCTCCTGAGCGACGACCCTGCTGGCTGCTGGCCCC
GCCCCTTCGCCTGCGCTCTGGACGATGCCTTCATCCCGTCACCGCCCCAT
GCTTGGCCTTCTACAAGAGGAGTGTCCCTGCAGTCACCATTCCGCCCCCA
ACGCGTCTGTCACCGTTTGTTTTCCTAGGGTGAGGTTGAGGTCACGCCTG
CTTGTGGAACCGGTTTCGCAGAATCGTCGCCACCACCACCTCCGTCGTTG
TCGCCTGGCCCTGCTCGAGCGTCGACTTAATGCTGGTCCTGGCAGGGTCC
GCCGCCGCCGCCGCCGCCGCAGAAGGGTCGTGAGGCCGCACCAGAGGAGG
CATATTCGCCCCCGACCCCCGGAAAATCCAGTCGTACGTGGCGCCCTGGC
CCGAGCTCGCCCCCAAGCTGCTGTAGGGCGGCCGCTTGTACGACTCCGAG
CTGGAATGGAAAAACTGGCGGGTCTTCTCGTCCAGGGACCTCAGGCTCCT
CAACATGGGGAAAACTTGGCTCCTCCGCCCGGGCACACTCCGCGGAAACG
ACTACACTACGCGACGCATCCACCGATCGGAAATCACCACCTGATCTCGA
CGTCACTCACAAACCTCGAATCACTGAACCATCAAAAGACACATGACAAA
ACGCCAAAACCACTGGCGACATCGAACAACACCTCCCTCTCCCACTGCC
>CL50.Contig3_All
GGGGAGGAGGATGTGGGGGTGGGTGGTAAGGTGGTGGATGGTGTGGTGAT
GGTTGCTGATGATGGTGATGATGGTGGTGGTGGTGATGATGTGTTGTTGT
GCCTCCTGGACTCATCACAGGTTGCATGACAGACAGTGCCTCAAGTGGTG
TGTAGTTTGCTGGTTTTTGAGGTGGTTGAGGTTGTACATGGTGTGTGGGT
GGAATGTAAGCAGTGGGAGGAGCAGAAGAAGTAGAACATCCAGTGGTTGT
TGACTTCCGCTTCACCTCTTTAACCATTGTGGTTGTCTTTCCATCACTTG
AAGAGATACAGTAAGTGCTTTCCCCTGATATGGTGACAGTCTGTGGTGCA
GAGGGAGACTGAGTTGTAACATAAGTCAGAGTTGACTCAACAACTATTCT
CTCTGGATCACCTGGGCTCTTTGTTAATATATCAGGATCCATTTCCAAGT
GATCTGTCCCATGGCTGTCTTCCTCTCGGTCTGTGTCCAAACCACTCTGT
CTCTTGACTTTTTTCTTGACTATGATGTGTTCTTCCACTTCAGTTTCTCT
ACTTCCTTGAGCCTTTTTCACTTTCTTGGTAGTTTCTTCGACTGTTATTA
CACTTCGAGTTGTTGAACTCCTGTTAGTTGACTTCACTGATATTTTGCGT
TTAATGTCAACATTTGTCACCTCACTCTCAGCTGAAGAGCTTGTGTTAGC
TGTTGGATTCCGTCTTCGAGATTCATTTGAATAACTTGCTGCCATAATAG
CTGATGCATTGAGGAGGGCCATCCGCTTCTTGGCGACCATGTCTCGCATC
TCCATATGGACATCCAACTCTCCTGCACGTCTTTTACTTTTCTTTTTCAC
TTTCTTCTCTGTTTCCTCTTCATTCTTCCTTTTGGTATTTTTACGGCGTT
TTCCATGTTTATTACTGTGTGAATTATAGTCCCTATCTTCATCATCTGAT
TCCTCATCTGTATTGCTATCACCAATGCCCTGTCCATGCAGGACTAGTGC
CATACTTTCACTTTTGTTAACTGCAGCTGGCAGGGCAGGAAGAGGAATTC
TTGCATCTTCATTCATGCAATGCATCATGGCTCTTGCATTCAAATATGCC
ATTCGTACCTTACGTCCTCTGGGAGGAGCCGAATCTTCTCTTCTTTTCTT
TCCTTTTGGTAAATGCTTTTTGCTCTTCAGTATTGACTTGCCAATCTTCT
TCTTTCGACCTTTTGCTTCGTAGTCACTATCACTGTCCTTATCACTCTCA
TCAACATCTGATGTGTCATCCCTACTTCTTGCTGGTTTCTTTACAAAAGT
CACCTTCTTACTTTTCCTACCAACAGAGCTTTCTTCCTTGGAAGACTTCT
TTGACTTCTTTTTAGGAGACAGTCTGACTTCATCTTCCTCATCATTCTCT
TCAGAGGATGATTCTACTTTTGGCCGGCCTTTAGGAGTGTCCTTATCCTT
TCGCTGGCTACTAGACTTTTCTAACTTCTGCTTATTTTTCTTGCCTGCAG
GCCCTCTTCTGTTACTCACAGGATAGTCTTCATAATCTGCATCGTCCTCC
CCTTCATCACCATCATCTTCATCCTCATCTTCATCCACATCACTTTTCTC
AGCTTGTTTTTCCACTGGAGCCTTCTTTTTGTTCCTCTTCCCAGTCAGTC
CTGTTCTTCTTCTTCCACCTCTCTTGTTCCTTCTCTTGCCTTTCACTGCC
TCCCAGTCTTCATCATCATCACTCTGCTCATCATCTGTTATTTCTCCTTT
CAGATGTGCAACACTGTTTAATAGAGCCTTTTTAATATCTTCATTATCAC
TGGTGTCACTTTCATCAGACCGAATCTTAGCAATTCTACTTATTCTTGTC
CTGGACCGTTTCTTGTCCTCATTCTCCTCCTCTGAATCTGATGCATCAGA
ATTTTGCTTCTTGGTTCTCCTTCCCTTTGAGGCTGCTGGTAGCTTTTTAT
GACCTCGTGGTTTAGCAGATTTCTTCTTCAGCTTTGATACCACACTACCA
AGTACTTTCTTTGAACCTTTCCGCACCTGAGAGCTCTTTAATTTGTTATC
TTTATGCTTATCCTTGTGACTGCTTTTATCAACATCTTTGGTTTCTTCAT
CAGTCAGTCCATTGTCTGTACTAGAGTTACCATCCTCTACTTTCTCATGC
TCCTTTGCCTTTCTACCTTTATTCTGCGCTGTCTTAGTCTTCTTCTTTGA
CACCTTCTCCACTTTTTCACCATCACTTTCTGAAAAGGAAAAGACACTTC
TCTCTTTCTTGGATTTACTCTCTGCCTTTTCTTGCAACTGTTTTGCACTA
GCCTTCTTCTTGTCTTTCTTGGGTCTTGCAGGTGGCAAACCATCATTTTT
TCTCTTATTCTTGCTGCCCTTTGGCCTCCCTCTCTTTTTGGGCATTGGTG
TTTCCTGAGCGACTGTTGTAGCTGTCTTTTCCTTCTCCTCAGTCGAAGTG
CTGCTCATATTATCCAACTTTTTCTTGTCGGATGATTCCTTTTCCTGAGA
ACTGTCCTTCTCAGGGGAAGCTTCACCCTTCTCACTTTGTTCACCATTTT
CATTCATCTCTTTTTGATTACACTTAGAACTGTCTTCCCCTTCACTATCT
ACCGACACCTTTCTAACACTTTTGTTCTTTGGTTTGTTTGCGGAAGGGCT
AGCATCAACACTTTCTTCTTTGGTATCACTTTTCAACACTTCCTTTTGAG
GTTCCTCTTCTGGGGAGGCTTTACTAGACGGATTATCTCTTGCCATCACA
CTAACCTCCTTTTCAAGTGCTTTTGAATCTTTCTCATCTTTCAAAACTTC
TGGTTTCTCCATTTTCTTTTTCTCCTCTTTATCACTTTCTTCTTTTTCAC
TGACAGATTTTTTGTTTTTCTTTTTATTATCCTTGTCACTTTCGTCCTTT
GGAGAAGTTTCTACTTGTTTCTTTGACTTTCTTTTCATTTCTTTCTCCTT
TAATTCACTTTCATCTACTATTCTCTTCCCTTTCTTCTTTACTTCTTTTT
CCTTATCATCTTTCTCCCCACCCACTTTCTGATCTTTTTTCTTTCCTTCT
TTTATGTTTTCAGTTTTGTCCTTTGACTTCTTTTTTGATTCCTTTTCTTG
AGCACTCGTCACTTCATCTACACTTTTCTTTACTTTCTTTTTTACCTCTT
TATCTGTTTCATCCTGTATTTTTTTCACTTTCTTTTTCATATCTTTATCA
CTGTCTGATTTTTCATCCACAACTTTGTTGACTTTCTTTTTCACTTCCTT
ATCAGTTTCCTCTATTTCTGTCACTGTCTTCTTCCCCTTCTTCTTTGCAT
CTTTGTCATTATCCTCCTTTTCGTCTTGAGTTTTCTTTGTCTTTTTCTTC
ACTTCCTTGTCACTCTCCTCCTTCTCACTAACTATTTCCTTATTATTTTT
CTTTGCCTTTTTCTTCCCATCCTTGTCATCATTGGACTTGCCACTGGTGT
CACTTTTGGACTCGGAGTTCCGTCTGGAGGGAACCGTTGTCGCAGACTTT
TTCCCCTTGTCCGACACCGCCTTGACAGTCTGGGAGGTATCGCTTTCCGA
AGACGTGTCCTTCCCCGCCTTCGCCTCCGCTCTCTCCTTCTCCGCCTTCA
CCTTCGCGGCGCTAGAGGAATCGGCCGTCTTTCCGGACTTGGAAGCCTCC
GCGTCGCTCTTCACGGCGGTCTTCCCGGGCCGCCCCGCAGCCTTCGGGGC
GTCGCTGGAGCCTCTCTGGGGAGACCTCCCCGGCGACCGCTTTGCAGGGG
ACTTCACTGAGGACTTCCCCGGTGGCGACGTGTGCGACGATGCCCGGCCC
GGAGAGTGGCTTCTGGCCTTCAATGTGCGCCCTCTCGAGGCCCCTGAGGA
GCCCTTGCTGGAAGAGTCGCTGCTGGAACTCGCTGGGGAATGTTTGGGGA
TGGCTTTGCCTCCGTTGCTCTGGCGTGGCGAAGGGGTTTTTCCACTCTCA
TGTTTTGATGCTGGGGTATTGTACCACCAAAATGTTCACAAGGAAGGACT
AAAGCATGGCCCAATATTTAGCTTTAAACTTGAGCGCGGAGGTTTTCTTG
TTGGCGGCGGGGTTCTTCACTCTCCTGAGCGACGACCCTGCTGGCTGCTG
GCCCCGCCCCTTCGCCTGCGCTCTGGACGATGCCTTCATCCCGTCACCGC
CCCATGCTTGGCCTTCTACAAGAGGAGTGTCCCTGCAGTCACCATTCCGC
CCCCAACGCGTCTGTCACCGTTTGTTTTCCTAGGGTGAGGTTGAGGTCAC
GCCTGCTTGTGGAACCGGTTTCGCAGAATCGTCGCCACCACCACCTCCGT
CGTTGTCGCCTGGCCCTGCTCGAGCGTCGACTTAATGCTGGTCCTGGCAG
GGTCCGCCGCCGCCGCCGCCGCCGCAGAAGGGTCGTGAGGCCGCACCAGA
GGAGGCATATTCGCCCCCGACCCCCGGAAAATCCAGTCGTACGTGGCGCC
CTGGCCCGAGCTCGCCCCCAAGCTGCTGTAGGGCGGCCGCTTGTACGACT
CCGAGCTGGAATGGAAAAACTGGCGGGTCTTCTCGTCCAGGGACCTCAGG
CTCCTCAACATGGGGAAAACTTGGCTCCTCCGCCCGGGCACACTCCGCGG
AAACGACTACACTACGCGACGCATCCACCGATCGGAAATCACCACCTGAT
CTCGACGTCACTCACAAACCTCGAATCACTGAACCATCAAAAGACACATG
ACAAAACGCCAAAACCACTGGCGACATCGAACAACACCTCCCTCTCCCAC
TGCC
>CL50.Contig4_All
GCGAGCCCTGGTGAGGTGTGGAACCCACGGTCGGTGCTGATCATTACCGT
CTCCATCCTGCGAGGATTCCCTTATCCACTGAGGATTTCCGTTCCCCTTC
GTCCCATAGCGGGATCTTGCCCCAAGCAGGCTCAGGGAGAGTCTGACCTG
CAGTGTGTGTGGATTTCGTCGGATTCACGCGAAGATATTCAGCGGCGCGG
GAGTGAGGGTGTGTCAGTGTTCGCCCCCGAGTGTAGGGAAACCTATCGGG
AGGCCCCAGTGTTTTAGTGAGGATTACTGTTCACGAGCAAGGATTCCGTT
ATTCGCTGAGGATTACAACCTGTACGCCAAGGATCTCCCGCCATTCAGCG
AGGATTTGAGTGTCCACAAAGGGTCACCGTAATTGCCCAGGAGAATTCCG
AACGCCATTGAGGGATTCCAGGATCCATCGACGCTCGAGCAGGGCCAGGC
GACAACGACGGAGGTGGTGGTGGCGACGATTCTGCGAAACCGGTTCCACA
AGCAGGCGTGACCTCAACCTCACCCTAGGAAAACAAACGGTGACAGACGC
GTTGGGGGCGGAATGGTGACTGCAGGGACACTCCTCTTGTAGAAGGCCAA
GCATGGGGCGGTGACGGGATGAAGGCATCGTCCAGAGCGCAGGCGAAGGG
GCGGGGCCAGCAGCCAGCAGGGTCGTCGCTCAGGAGAGTGAAGAACCCCG
CCGCCAACAAGAAAACCTCCGCGCTCAAGTTTAAAGCTAAATATTGGGCC
ATGCTTTAGTCCTTCCTTGTGAACATTTTGGTGGTACAATACCCCAGCAT
CAAAACATGAGAGTGGAAAAACCCCCTCGCCACGCCAGAGCAACGGAGGC
AAAGCCATCCCCAAACATTCCCCAGCGAGTTCCAGCAGCGACTCTTCCAG
CAAGGGCTCCTCAGGGGCCTCGAGAGGGCGCACATTGAAGGCCAGAAGCC
ACTCTCCGGGCCGGGCATCGTCGCACACGTCGCCACCGGGGAAGTCCTCA
GTGAAGTCCCCTGCAAAGCGGTCGCCGGGGAGGTCTCCCCAGAGAGGCTC
CAGCGACGCCCCGAAGGCTGCGGGGCGGCCCGGGAAGACCGCCGTGAAGA
GCGACGCGGAGGCTTCCAAGTCCGGAAAGACGGCCGATTCCTCTAGCGCC
GCGAAGGTGAAGGCGGAGAAGGAGAGAGCGGAGGCGAAGGCGGGGAAGGA
CACGTCTTCGGAAAGCGATACCTCCCAGACTGTCAAGGCGGTGTCGGACA
AGGGGAAAAAGTCTGCGACAACGGTTCCCTCCAGACGGAACTCCGAGTCC
AAAAGTGACACCAGTGGCAAGTCCAATGATGACAAGGATGGGAAGAAAAA
GGCAAAGAAAAATAATAAGGAAATAGTTAGTGAGAAGGAGGAGAGTGACA
AGGAAGTGAAGAAAAAGACAAAGAAAACTCAAGACGAAAAGGAGGATAAT
GACAAAGATGCAAAGAAGAAGGGGAAGAAGACAGTGACAGAAATAGAGGA
AACTGATAAGGAAGTGAAAAAGAAAGTCAACAAAGTTGTGGATGAAAAAT
CAGACAGTGATAAAGATATGAAAAAGAAAGTGAAAAAAATACAGGATGAA
ACAGATAAAGAGGTAAAAAAGAAAGTAAAGAAAAGTGTAGATGAAGTGAC
GAGTGCTCAAGAAAAGGAATCAAAAAAGAAGTCAAAGGACAAAACTGAAA
ACATAAAAGAAGGAAAGAAAAAAGATCAGAAAGTGGGTGGGGAGAAAGAT
GATAAGGAAAAAGAAGTAAAGAAGAAAGGGAAGAGAATAGTAGATGAAAG
TGAATTAAAGGAGAAAGAAATGAAAAGAAAGTCAAAGAAACAAGTAGAAA
CTTCTCCAAAGGACGAAAGTGACAAGGATAATAAAAAGAAAAACAAAAAA
TCTGTCAGTGAAAAAGAAGAAAGTGATAAAGAGGAGAAAAAGAAAATGGA
GAAACCAGAAGTTTTGAAAGATGAGAAAGATTCAAAAGCACTTGAAAAGG
AGGTTAGTGTGATGGCAAGAGATAATCCGTCTAGTAAAGCCTCCCCAGAA
GAGGAACCTCAAAAGGAAGTGTTGAAAAGTGATACCAAAGAAGAAAGTGT
TGATGCTAGCCCTTCCGCAAACAAACCAAAGAACAAAAGTGTTAGAAAGG
TGTCGGTAGATAGTGAAGGGGAAGACAGTTCTAAGTGTAATCAAAAAGAG
ATGAATGAAAATGGTGAACAAAGTGAGAAGGGTGAAGCTTCCCCTGAGAA
GGACAGTTCTCAGGAAAAGGAGTCATCCGACAAGAAAAAGTTGGATAATA
TGAGCAGCACTTCGACTGAGGAGAAGGAAAAGACAGCTACAACAGTCTCT
CAGGAAACACCAATGCCCAAGAAGAGAGGGAGGCCAAAGGGCAGCAAGAA
TAAGAGAAAAAATGATGGTTTGCCACCTGCAAGACCCAAGAAAGACAAGA
AGAAGGCTAGTGCAAAACAGTTGCAAGAAAAGGCAGAGAGTAAATCCAAG
AAAGAGAGAAGTGTCTTTTCCTTTTCAGAAAGTGATGGTGAAAAAGTGGA
GAAGGTGTCAAAGAAGAAGACCAAGACAGCGCAGAATAAAGGTAGAAAGG
CAAAGGAGCATGAGAAAGTAGAGGATGGTAACTCTAGTACAGACAATGGA
CTGACTGATGAAGAAACCAAAGATGTTGATAAAAGCAGTCACAAGGATAA
GCATAAAGATAACAAATTAAAGAGCTCTCAGGTGCGGAAAGGTTCAAAGA
AAGTACTTGGTAGTGTGGTATCAAAGCTGAAGAAGAAATCTGCTAAACCA
CGAGGTCATAAAAAGCTACCAGCAGCCTCAAAGGGAAGGAGAACCAAGAA
GCAAAATTCTGATGCATCAGATTCAGAGGAGGAGAATGAGGACAAGAAAC
GGTCCAGGACAAGAATAAGTAGAATTGCTAAGATTCGGTCTGATGAAAGT
GACACTAGTGATAATGAAGATATTAAAAAGGCTCTATTAAACAGTGTTGC
ACATCTGAAAGGAGAAATAACAGATGATGAGCAGAGTGATGATGATGAAG
ACTGGGAGGCAGTGAAAGGCAAGAGAAGGAACAAGAGAGGTGGAAGAAGA
AGAACAGGACTGACTGGGAAGAGGAACAAAAAGAAGGCTCCAGTGGAAAA
ACAAGCTGAGAAAAGTGATGTGGATGAAGATGAGGATGAAGATGATGGTG
ATGAAGGGGAGGACGATGCAGATTATGAAGACTATCCTGTGAGTAACAGA
AGAGGGCCTGCAGGCAAGAAAAATAAGCAGAAGTTAGAAAAGTCTAGTAG
CCAGCGAAAGGATAAGGACACTCCTAAAGGCCGGCCAAAAGTAGAATCAT
CCTCTGAAGAGAATGATGAGGAAGATGAAGTCAGACTGTCTCCTAAAAAG
AAGTCAAAGAAGTCTTCCAAGGAAGAAAGCTCTGTTGGTAGGAAAAGTAA
GAAGGTGACTTTTGTAAAGAAACCAGCAAGAAGTAGGGATGACACATCAG
ATGTTGATGAGAGTGATAAGGACAGTGATAGTGACTACGAAGCAAAAGGT
CGAAAGAAGAAGATTGGCAAGTCAATACTGAAGAGCAAAAAGCATTTACC
AAAAGGAAAGAAAAGAAGAGAAGATTCGGCTCCTCCCAGAGGACGTAAGG
TACGAATGGCATATTTGAATGCAAGAGCCATGATGCATTGCATGAATGAA
GATGCAAGAATTCCTCTTCCTGCCCTGCCAGCTGCAGTTAACAAAAGTGA
AAGTATGGCACTAGTCCTGCATGGACAGGGCATTGGTGATAGCAATACAG
ATGAGGAATCAGATGATGAAGATAGGGACTATAATTCACACAGTAATAAA
CATGGAAAACGCCGTAAAAATACCAAAAGGAAGAATGAAGAGGAAACAGA
GAAGAAAGTGAAAAAGAAAAGTAAAGAGACTAAAGGAAATGATAAAGTGA
AAGAAATTAAGAGTGAAGTGAAAGTAGAGTCTATGCAAGAAGATAGTCAA
GTAAATGGTATTGATGATGATAGGATGAGTTTATCTAGTTTAAGTTCAAC
TGAAGATCCGATCTTACATGTCCCTATTCCACCTGCGGGAAGTGCTGTTC
CTCCACCTGCAGGACCTTTTACTGCTCCTCCCCCCGGTTACTCCCAGTAT
GCACCCCCTCCAGGTTATCCTCCCTCTTATCTACCCCCTGGGTATCCCCC
CCCTCATGCCATGCCCCA
>CL50.Contig5_All
GCGAGCCCTGGTGAGGTGTGGAACCCACGGTCGGTGCTGATCATTACCGT
CTCCATCCTGCGAGGATTCCCTTATCCACTGAGGATTTCCGTTCCCCTTC
GTCCCATAGCGGGATCTTGCCCCAAGCAGGCTCAGGGAGAGTCTGACCTG
CAGTGTGTGTGGATTTCGTCGGATTCACGCGAAGATATTCAGCGGCGCGG
GAGTGAGGGTGTGTCAGTGTTCGCCCCCGAGTGTAGGGAAACCTATCGGG
AGGCCCCAGTGTTTTAGTGAGGATTACTGTTCACGAGCAAGGATTCCGTT
ATTCGCTGAGGATTACAACCTGTACGCCAAGGATCTCCCGCCATTCAGCG
AGGATTTGAGTGTCCACAAAGGGTCACCGTAATTGCCCAGGAGAATTCCG
AACGCCATTGAGGGATTCCAGGATCCATCGACGCTCGAGCAGGGCCAGGC
GACAACGACGGAGGTGGTGGTGGCGACGATTCTGCGAAACCGGTTCCACA
AGCAGGCGTGACCTCAACCTCACCCTAGGAAAACAAACGGTGACAGACGC
GTTGGGGGCGGAATGGTGACTGCAGGGACACTCCTCTTGTAGAAGGCCAA
GCATGGGGCGGTGACGGGATGAAGGCATCGTCCAGAGCGCAGGCGAAGGG
GCGGGGCCAGCAGCCAGCAGGGTCGTCGCTCAGGAGAGTGAAGAACCCCG
CCGCCAACAAGAAAACCTCCGCGCTCAAGTTTAAAGCTAAAGCATCAAAA
CATGAGAGTGGAAAAACCCCCTCGCCACGCCAGAGCAACGGAGGCAAAGC
CATCCCCAAACATTCCCCAGCGAGTTCCAGCAGCGACTCTTCCAGCAAGG
GCTCCTCAGGGGCCTCGAGAGGGCGCACATTGAAGGCCAGAAGCCACTCT
CCGGGCCGGGCATCGTCGCACACGTCGCCACCGGGGAAGTCCTCAGTGAA
GTCCCCTGCAAAGCGGTCGCCGGGGAGGTCTCCCCAGAGAGGCTCCAGCG
ACGCCCCGAAGGCTGCGGGGCGGCCCGGGAAGACCGCCGTGAAGAGCGAC
GCGGAGGCTTCCAAGTCCGGAAAGACGGCCGATTCCTCTAGCGCCGCGAA
GGTGAAGGCGGAGAAGGAGAGAGCGGAGGCGAAGGCGGGGAAGGACACGT
CTTCGGAAAGCGATACCTCCCAGACTGTCAAGGCGGTGTCGGACAAGGGG
AAAAAGTCTGCGACAACGGTTCCCTCCAGACGGAACTCCGAGTCCAAAAG
TGACACCAGTGGCAAGTCCAATGATGACAAGGATGGGAAGAAAAAGGCAA
AGAAAAATAATAAGGAAATAGTTAGTGAGAAGGAGGAGAGTGACAAGGAA
GTGAAGAAAAAGACAAAGAAAACTCAAGACGAAAAGGAGGATAATGACAA
AGATGCAAAGAAGAAGGGGAAGAAGACAGTGACAGAAATAGAGGAAACTG
ATAAGGAAGTGAAAAAGAAAGTCAACAAAGTTGTGGATGAAAAATCAGAC
AGTGATAAAGATATGAAAAAGAAAGTGAAAAAAATACAGGATGAAACAGA
TAAAGAGGTAAAAAAGAAAGTAAAGAAAAGTGTAGATGAAGTGACGAGTG
CTCAAGAAAAGGAATCAAAAAAGAAGTCAAAGGACAAAACTGAAAACATA
AAAGAAGGAAAGAAAAAAGATCAGAAAGTGGGTGGGGAGAAAGATGATAA
GGAAAAAGAAGTAAAGAAGAAAGGGAAGAGAATAGTAGATGAAAGTGAAT
TAAAGGAGAAAGAAATGAAAAGAAAGTCAAAGAAACAAGTAGAAACTTCT
CCAAAGGACGAAAGTGACAAGGATAATAAAAAGAAAAACAAAAAATCTGT
CAGTGAAAAAGAAGAAAGTGATAAAGAGGAGAAAAAGAAAATGGAGAAAC
CAGAAGTTTTGAAAGATGAGAAAGATTCAAAAGCACTTGAAAAGGAGGTT
AGTGTGATGGCAAGAGATAATCCGTCTAGTAAAGCCTCCCCAGAAGAGGA
ACCTCAAAAGGAAGTGTTGAAAAGTGATACCAAAGAAGAAAGTGTTGATG
CTAGCCCTTCCGCAAACAAACCAAAGAACAAAAGTGTTAGAAAGGTGTCG
GTAGATAGTGAAGGGGAAGACAGTTCTAAGTGTAATCAAAAAGAGATGAA
TGAAAATGGTGAACAAAGTGAGAAGGGTGAAGCTTCCCCTGAGAAGGACA
GTTCTCAGGAAAAGGAGTCATCCGACAAGAAAAAGTTGGATAATATGAGC
AGCACTTCGACTGAGGAGAAGGAAAAGACAGCTACAACAGTCTCTCAGGA
AACACCAATGCCCAAGAAGAGAGGGAGGCCAAAGGGCAGCAAGAATAAGA
GAAAAAATGATGGTTTGCCACCTGCAAGACCCAAGAAAGACAAGAAGAAG
GCTAGTGCAAAACAGTTGCAAGAAAAGGCAGAGAGTAAATCCAAGAAAGA
GAGAAGTGTCTTTTCCTTTTCAGAAAGTGATGGTGAAAAAGTGGAGAAGG
TGTCAAAGAAGAAGACCAAGACAGCGCAGAATAAAGGTAGAAAGGCAAAG
GAGCATGAGAAAGTAGAGGATGGTAACTCTAGTACAGACAATGGACTGAC
TGATGAAGAAACCAAAGATGTTGATAAAAGCAGTCACAAGGATAAGCATA
AAGATAACAAATTAAAGAGCTCTCAGGTGCGGAAAGGTTCAAAGAAAGTA
CTTGGTAGTGTGGTATCAAAGCTGAAGAAGAAATCTGCTAAACCACGAGG
TCATAAAAAGCTACCAGCAGCCTCAAAGGGAAGGAGAACCAAGAAGCAAA
ATTCTGATGCATCAGATTCAGAGGAGGAGAATGAGGACAAGAAACGGTCC
AGGACAAGAATAAGTAGAATTGCTAAGATTCGGTCTGATGAAAGTGACAC
TAGTGATAATGAAGATATTAAAAAGGCTCTATTAAACAGTGTTGCACATC
TGAAAGGAGAAATAACAGATGATGAGCAGAGTGATGATGATGAAGACTGG
GAGGCAGTGAAAGGCAAGAGAAGGAACAAGAGAGGTGGAAGAAGAAGAAC
AGGACTGACTGGGAAGAGGAACAAAAAGAAGGCTCCAGTGGAAAAACAAG
CTGAGAAAAGTGATGTGGATGAAGATGAGGATGAAGATGATGGTGATGAA
GGGGAGGACGATGCAGATTATGAAGACTATCCTGTGAGTAACAGAAGAGG
GCCTGCAGGCAAGAAAAATAAGCAGAAGTTAGAAAAGTCTAGTAGCCAGC
GAAAGGATAAGGACACTCCTAAAGGCCGGCCAAAAGTAGAATCATCCTCT
GAAGAGAATGATGAGGAAGATGAAGTCAGACTGTCTCCTAAAAAGAAGTC
AAAGAAGTCTTCCAAGGAAGAAAGCTCTGTTGGTAGGAAAAGTAAGAAGG
TGACTTTTGTAAAGAAACCAGCAAGAAGTAGGGATGACACATCAGATGTT
GATGAGAGTGATAAGGACAGTGATAGTGACTACGAAGCAAAAGGTCGAAA
GAAGAAGATTGGCAAGTCAATACTGAAGAGCAAAAAGCATTTACCAAAAG
GAAAGAAAAGAAGAGAAGATTCGGCTCCTCCCAGAGGACGTAAGGTACGA
ATGGCATATTTGAATGCAAGAGCCATGATGCATTGCATGAATGAAGATGC
AAGAATTCCTCTTCCTGCCCTGCCAGCTGCAGTTAACAAAAGTGAAAGTA
TGGCACTAGTCCTGCATGGACAGGGCATTGGTGATAGCAATACAGATGAG
GAATCAGATGATGAAGATAGGGACTATAATTCACACAGTAATAAACATGG
AAAACGCCGTAAAAATACCAAAAGGAAGAATGAAGAGGAAACAGAGAAGA
AAGTGAAAAAGAAAAGTAAAGAGACTAAAGGAAATGATAAAGTGAAAGAA
ATTAAGAGTGAAGTGAAAGTAGAGTCTATGCAAGAAGATAGTCAAGTAAA
TGGTATTGATGATGATAGGATGAGTTTATCTAGTTTAAGTTCAACTGAAG
ATCCGATCTTACATGTCCCTATTCCACCTGCGGGAAGTGCTGTTCCTCCA
CCTGCAGGACCTTTTACTGCTCCTCCCCCCGGTTACTCCCAGTATGCACC
CCCTCCAGGTTATCCTCCCTCTTATCTACCCCCTGGGTATCCCCCCCCTC
ATGCCATGCCCCA
>CL50.Contig6_All
CCCCGCCATATTGTGCTTGGCCGACCCACATTCGACACGAAGTTGTTCGG
TGCCGGGTTGAACCTCTTTATGGGACGCCGAGACTCGGGTGGAACGAGAA
CGCTCGGCGGCTGCGGCGGCGGCGGCGGCGGCGGACCCTGCCAGGACCAG
CATTAAGTCGACGCTCGAGCAGGGCCAGGCGACAACGACGGAGGTGGTGG
TGGCGGCGATTCTGCGAAACCGGTTCCACAAGCAGGCGTGACCTCAACCT
CACCCTAGGAAAACAAACGGTGACAGACGCGTTGGGGGCGGAATGGTGAC
TGCAGGGACACTCCTCTTGTAGAAGGCCAAGCATGGGGCGGTGACGGGAT
GAAGGCATCGTCCAGAGCGCAGGCGAAGGGGCGGGGCCAGCAGCCAGCAG
GGTCGTCGCTCAGGAGAGTGAAGAACCCCGCCGCCAACAAGAAAACCTCC
GCGCTCAAGTTTAAAGCTAAAGCATCAAAACATGAGAGTGGAAAAACCCC
CTCGCCACGCCAGAGCAACGGAGGCAAAGCCATCCCCAAACATTCCCCAG
CGAGTTCCAGCAGCGACTCTTCCAGCAAGGGCTCCTCAGGGGCCTCGAGA
GGGCGCACATTGAAGGCCAGAAGCCACTCTCCGGGCCGGGCATCGTCGCA
CACGTCGCCACCGGGGAAGTCCTCAGTGAAGTCCCCTGCAAAGCGGTCGC
CGGGGAGGTCTCCCCAGAGAGGCTCCAGCGACGCCCCGAAGGCTGCGGGG
CGGCCCGGGAAGACCGCCGTGAAGAGCGACGCGGAGGCTTCCAAGTCCGG
AAAGACGGCCGATTCCTCTAGCGCCGCGAAGGTGAAGGCGGAGAAGGAGA
GAGCGGAGGCGAAGGCGGGGAAGGACACGTCTTCGGAAAGCGATACCTCC
CAGACTGTCAAGGCGGTGTCGGACAAGGGGAAAAAGTCTGCGACAACGGT
TCCCTCCAGACGGAACTCCGAGTCCAAAAGTGACACCAGTGGCAAGTCCA
ATGATGACAAGGATGGGAAGAAAAAGGCAAAGAAAAATAATAAGGAAATA
GTTAGTGAGAAGGAGGAGAGTGACAAGGAAGTGAAGAAAAAGACAAAGAA
AACTCAAGACGAAAAGGAGGATAATGACAAAGATGCAAAGAAGAAGGGGA
AGAAGACAGTGACAGAAATAGAGGAAACTGATAAGGAAGTGAAAAAGAAA
GTCAACAAAGTTGTGGATGAAAAATCAGACAGTGATAAAGATATGAAAAA
GAAAGTGAAAAAAATACAGGATGAAACAGATAAAGAGGTAAAAAAGAAAG
TAAAGAAAAGTGTAGATGAAGTGACGAGTGCTCAAGAAAAGGAATCAAAA
AAGAAGTCAAAGGACAAAACTGAAAACATAAAAGAAGGAAAGAAAAAAGA
TCAGAAAGTGGGTGGGGAGAAAGATGATAAGGAAAAAGAAGTAAAGAAGA
AAGGGAAGAGAATAGTAGATGAAAGTGAATTAAAGGAGAAAGAAATGAAA
AGAAAGTCAAAGAAACAAGTAGAAACTTCTCCAAAGGACGAAAGTGACAA
GGATAATAAAAAGAAAAACAAAAAATCTGTCAGTGAAAAAGAAGAAAGTG
ATAAAGAGGAGAAAAAGAAAATGGAGAAACCAGAAGTTTTGAAAGATGAG
AAAGATTCAAAAGCACTTGAAAAGGAGGTTAGTGTGATGGCAAGAGATAA
TCCGTCTAGTAAAGCCTCCCCAGAAGAGGAACCTCAAAAGGAAGTGTTGA
AAAGTGATACCAAAGAAGAAAGTGTTGATGCTAGCCCTTCCGCAAACAAA
CCAAAGAACAAAAGTGTTAGAAAGGTGTCGGTAGATAGTGAAGGGGAAGA
CAGTTCTAAGTGTAATCAAAAAGAGATGAATGAAAATGGTGAACAAAGTG
AGAAGGGTGAAGCTTCCCCTGAGAAGGACAGTTCTCAGGAAAAGGAGTCA
TCCGACAAGAAAAAGTTGGATAATATGAGCAGCACTTCGACTGAGGAGAA
GGAAAAGACAGCTACAACAGTCTCTCAGGAAACACCAATGCCCAAGAAGA
GAGGGAGGCCAAAGGGCAGCAAGAATAAGAGAAAAAATGATGGTTTGCCA
CCTGCAAGACCCAAGAAAGACAAGAAGAAGGCTAGTGCAAAACAGTTGCA
AGAAAAGGCAGAGAGTAAATCCAAGAAAGAGAGAAGTGTCTTTTCCTTTT
CAGAAAGTGATGGTGAAAAAGTGGAGAAGGTGTCAAAGAAGAAGACCAAG
ACAGCGCAGAATAAAGGTAGAAAGGCAAAGGAGCATGAGAAAGTAGAGGA
TGGTAACTCTAGTACAGACAATGGACTGACTGATGAAGAAACCAAAGATG
TTGATAAAAGCAGTCACAAGGATAAGCATAAAGATAACAAATTAAAGAGC
TCTCAGGTGCGGAAAGGTTCAAAGAAAGTACTTGGTAGTGTGGTATCAAA
GCTGAAGAAGAAATCTGCTAAACCACGAGGTCATAAAAAGCTACCAGCAG
CCTCAAAGGGAAGGAGAACCAAGAAGCAAAATTCTGATGCATCAGATTCA
GAGGAGGAGAATGAGGACAAGAAACGGTCCAGGACAAGAATAAGTAGAAT
TGCTAAGATTCGGTCTGATGAAAGTGACACTAGTGATAATGAAGATATTA
AAAAGGCTCTATTAAACAGTGTTGCACATCTGAAAGGAGAAATAACAGAT
GATGAGCAGAGTGATGATGATGAAGACTGGGAGGCAGTGAAAGGCAAGAG
AAGGAACAAGAGAGGTGGAAGAAGAAGAACAGGACTGACTGGGAAGAGGA
ACAAAAAGAAGGCTCCAGTGGAAAAACAAGCTGAGAAAAGTGATGTGGAT
GAAGATGAGGATGAAGATGATGGTGATGAAGGGGAGGACGATGCAGATTA
TGAAGACTATCCTGTGAGTAACAGAAGAGGGCCTGCAGGCAAGAAAAATA
AGCAGAAGTTAGAAAAGTCTAGTAGCCAGCGAAAGGATAAGGACACTCCT
AAAGGCCGGCCAAAAGTAGAATCATCCTCTGAAGAGAATGATGAGGAAGA
TGAAGTCAGACTGTCTCCTAAAAAGAAGTCAAAGAAGTCTTCCAAGGAAG
AAAGCTCTGTTGGTAGGAAAAGTAAGAAGGTGACTTTTGTAAAGAAACCA
GCAAGAAGTAGGGATGACACATCAGATGTTGATGAGAGTGATAAGGACAG
TGATAGTGACTACGAAGCAAAAGGTCGAAAGAAGAAGATTGGCAAGTCAA
TACTGAAGAGCAAAAAGCATTTACCAAAAGGAAAGAAAAGAAGAGAAGAT
TCGGCTCCTCCCAGAGGACGTAAGGTACGAATGGCATATTTGAATGCAAG
AGCCATGATGCATTGCATGAATGAAGATGCAAGAATTCCTCTTCCTGCCC
TGCCAGCTGCAGTTAACAAAAGTGAAAGTATGGCACTAGTCCTGCATGGA
CAGGGCATTGGTGATAGCAATACAGATGAGGAATCAGATGATGAAGATAG
GGACTATAATTCACACAGTAATAAACATGGAAAACGCCGTAAAAATACCA
AAAGGAAGAATGAAGAGGAAACAGAGAAGAAAGTGAAAAAGAAAAGTAAA
GAGACTAAAGGAAATGATAAAGTGAAAGAAATTAAGAGTGAAGTGAAAGT
AGAGTCTATGCAAGAAGATAGTCAAGTAAATGGTATTGATGATGATAGGA
TGAGTTTATCTAGTTTAAGTTCAACTGAAGATCCGATCTTACATGTCCCT
ATTCCACCTGCGGGAAGTGCTGTTCCTCCACCTGCAGGACCTTTTACTGC
TCCTCCCCCCGGTTACTCCCAGTATGCACCCCCTCCAGGTTATCCTCCCT
CTTATCTACCCCCTGGGTATCCCCCCCCTCATGCCATGCCCCA
>CL50.Contig7_All
GGCCGACCCACATTCGACACGAAGTTGCTCGGTGCCGGGTTGAACCTCTT
TATGGGACGCCGAGACTCGGGTGGATCGAGAACGCTCGGCGGCTGCGGCG
GCGGCGGCGGCGGCGGACCCTGCCAGGACCAGCATTAAGTCGACGCTCGA
GCAGGGCCAGGCGACAACGACGGAGGTGGTGGTGGCGACGATTCTGCGAA
ACCGGTTCCACAAGCAGGCGTGACCTCAACCTCACCCTAGGAAAACAAAC
GGTGACAGACGCGTTGGGGGCGGAATGGTGACTGCAGGGACACTCCTCTT
GTAGAAGGCCAAGCATGGGGCGGTGACGGGATGAAGGCATCGTCCAGAGC
GCAGGCGAAGGGGCGGGGCCAGCAGCCAGCAGGGTCGTCGCTCAGGAGAG
TGAAGAACCCCGCCGCCAACAAGAAAACCTCCGCGCTCAAGTTTAAAGCT
AAAGCATCAAAACATGAGAGTGGAAAAACCCCTTCGCCACGCCAGAGCAA
CGGAGGCAAAGCCATCCCCAAACATTCCCCAGCGAGTTCCAGCAGCGACT
CTTCCAGCAAGGGCTCCTCAGGGGCCTCGAGAGGGCGCACATTGAAGGCC
AGAAGCCACTCTCCGGGCCGGGCATCGTCGCACACGTCGCCACCGGGGAA
GTCCTCAGTGAAGTCCCCTGCAAAGCGGTCGCCGGGGAGGTCTCCCCAGA
GAGGCTCCAGCGACGCCCCGAAGGCTGCGGGGCGGCCCGGGAAGACCGCC
GTGAAGAGCGACGCGGAGGCTTCCAAGTCCGGAAAGACGGCCGATTCCTC
TAGCGCCGCGAAGGTGAAGGCGGAGAAGGAGAGAGCGGAGGCGAAGGCGG
GGAAGGACACGTCTTCGGAAAGCGATACCTCCCAGACTGTCAAGGCGGTG
TCGGACAAGGGGAAAAAGTCTGCGACAACGGTTCCCTCCAGACGGAACTC
CGAGTCCAAAAGTGACACCAGTGGCAAGTCCAATGATGACAAGGATGGGA
AGAAAAAGGCAAAGAAAAATAATAAGGAAATAGTTAGTGAGAAGGAGGAG
AGTGACAAGGAAGTGAAGAAAAAGACAAAGAAAACTCAAGACGAAAAGGA
GGATAATGACAAAGATGCAAAGAAGAAGGGGAAGAAGACAGTGACAGAAA
TAGAGGAAACTGATAAGGAAGTGAAAAAGAAAGTCAACAAAGTTGTGGAT
GAAAAATCAGACAGTGATAAAGATATGAAAAAGAAAGTGAAAAAAATACA
GGATGAAACAGATAAAGAGGTAAAAAAGAAAGTAAAGAAAAGTGTAGATG
AAGTGACGAGTGCTCAAGAAAAGGAATCAAAAAAGAAGTCAAAGGACAAA
ACTGAAAACATAAAAGAAGGAAAGAAAAAAGATCAGAAAGTGGGTGGGGA
GAAAGATGATAAGGAAAAAGAAGTAAAGAAGAAAGGGAAGAGAATAGTAG
ATGAAAGTGAATTAAAGGAGAAAGAAATGAAAAGAAAGTCAAAGAAACAA
GTAGAAACTTCTCCAAAGGACGAAAGTGACAAGGATAATAAAAAGAAAAA
CAAAAAATCTGTCAGTGAAAAAGAAGAAAGTGATAAAGAGGAGAAAAAGA
AAATGGAGAAACCAGAAGTTTTGAAAGATGAGAAAGATTCAAAAGCACTT
GAAAAGGAGGTTAGTGTGATGGCAAGAGATAATCCGTCTAGTAAAGCCTC
CCCAGAAGAGGAACCTCAAAAGGAAGTGTTGAAAAGTGATACCAAAGAAG
AAAGTGTTGATGCTAGCCCTTCCGCAAACAAACCAAAGAACAAAAGTGTT
AGAAAGGTGTCGGTAGATAGTGAAGGGGAAGACAGTTCTAAGTGTAATCA
AAAAGAGATGAATGAAAATGGTGAACAAAGTGAGAAGGGTGAAGCTTCCC
CTGAGAAGGACAGTTCTCAGGAAAAGGAGTCATCCGACAAGAAAAAGTTG
GATAATATGAGCAGCACTTCGACTGAGGAGAAGGAAAAGACAGCTACAAC
AGTCTCTCAGGAAACACCAATGCCCAAGAAGAGAGGGAGGCCAAAGGGCA
GCAAGAATAAGAGAAAAAATGATGGTTTGCCACCTGCAAGACCCAAGAAA
GACAAGAAGAAGGCTAGTGCAAAACAGTTGCAAGAAAAGGCAGAGAGTAA
ATCCAAGAAAGAGAGAAGTGTCTTTTCCTTTTCAGAAAGTGATGGTGAAA
AAGTGGAGAAGGTGTCAAAGAAGAAGACCAAGACAGCACAGAATAAAGGT
AGAAAGGCAAAGGAGCATGAGAAAGTAGAGGATGGTAACTCTAGTACAGA
CAATGGACTGACTGATGAAGAAACCAAAGATGTTGATAAAAGCAGTCACA
AGGATAAGCATAAAGATAACAAATTAAAGAGCTCTCAGGTGCGGAAAGGT
TCAAAGAAAGTACTTGGTAGTGTGGTATCAAAGCTGAAGAAGAAATCTGC
TAAACCACGAGGTCATAAAAAGCTACCAGCAGCCTCAAAGGGAAGGAGAA
CCAAGAAGCAAAATTCTGATGCATCAGATTCAGAGGAGGAGAATGAGGAC
AAGAAACGGTCCAGGACAAGAATAAGTAGAATTGCTAAGATTCGGTCTGA
TGAAAGTGACACCAGTGATAATGAAGATATTAAAAAGGCTCTATTAAACA
GTGTTGCACATCTGAAAGGAGAAATAACAGATGATGAGCAGAGTGATGAT
GATGAAGACTGGGAGGCAGTGAAAGGCAAGAGAAGGAACAAGAGAGGTGG
AAGAAGAAGAACAGGACTGACTGGGAAGAGGAACAAAAAGAAGGCTCCAG
TGGAAAAACAAGCTGAGAAAAGTGATGTGGATGAAGATGAGGATGAAGAT
GATGGTGATGAAGGGGAGGACGATGCAGATTATGAAGACTATCCTGTGAG
TAACAGAAGAGGGCCTGCAGGCAAGAAAAATAAGCAGAAGTTAGAAAAGT
CTAGTAGCCAGCGAAAGGATAAGGACACTCCTAAAGGCCGGCCAAAAGTA
GAATCATCCTCTGAAGAGAATGATGAGGAAGATGAAGTCAGACTGTCTCC
TAAAAAGAAGTCAAAGAAGTCTTCCAAGGAAGAAAGCTCTGTTGGTAGGA
AAAGTAAGAAGGTGACTTTTGTAAAGAAACCAGCAAGAAGTAGGGATGAC
ACATCAGATGTTGATGAGAGTGATAAGGACAGTGATAGTGACTACGAAGC
AAAAGGTCGAAAGAAGAAGATTGGCAAGTCAATACTGAAGAGCAAAAAGC
ATTTACCAAAAGGAAAGAAAAGAAGAGAAGATTCGGCTCCTCCCAGAGGA
CGTAAGGTACGAATGGCATATTTGAATGCAAGAGCCATGATGCATTGCAT
GAATGAAGATGCAAGAATTCCTCTTCCTGCCCTGCCAGCTGCAGTTAACA
AAAGTGAAAGTATGGCACTAGTCCTGCATGGACAGGGCATTGGTGATAGC
AATACAGATGAGGAATCAGATGATGAAGATAGGGACTATAATTCACACAG
TAATAAACATGGAAAACGCCGTAAAAATACCAAAAGGAAGAATGAAGAGG
AAACAGAGAAGAAAGTGAAAAAGAAAAGTAAAAGACGTGCAGGAGAGTTG
GATGTCCATATGGAGATGCGAGACATGGTCGCCAAGAAGCGGATGGCCCT
CCTCAATGCATCAGCTATTATGGCAGCAAGTTATTCAAATGAATCTCGAA
GACGGAATCCAACAGCTAACACAAGCTCTTCAGCTGAGAGTGAGGTGACA
AATGTTGACATTAAACGCAAAATATCAGTGAAGTCAACTAACAGGAGTTC
AACAACTCGAAGTGTAATAACAGTCGAAGAAACTACCAAGAAAGTGAAAA
AGGCTCAAGGAAGTAGAGAAACTGAAGTGGAAGAACACATCATAGTCAAG
AAAAAAGTCAAGAGACAGAGTGGTTTGGACACAGACCGAGAGGAAGACAG
CCATGGGACAGATCACTTGGAAATGGATCCTGATATATTAACAAAGAGCC
CAGGTGATCCAGAGAGAATAGTTGTTGAGTCAACTCTGACTTATGTTACA
ACTCAGTCTCCCTCTGCACCACAGACTGTCACCATATCAGGGGAAAGCAC
TTACTGTATCTCTTCAAGTGATGGAAAGACAACCACAATGGTTAAAGAAG
TGAAGCGGAAGTCAACAACCACTGGATGTTCTACTTCTTCTGCTCCTCCC
ACTGCTTACATTCCACCCACACACCATGTACAACCTCAACCACCTCAAAA
ACCAGCAAACTACACACCACTTGAGGCACTGTCTGTCATGCAACCTGTGA
TGAGTCCAGGAGGCACAACAACACATCATCACCACCACCACCATCATCAC
CATCATCAGCAACCATCACCACACCATCCACCACCT
>CL50.Contig8_All
CCCCGCCATATTGTGCTTGGCCGACCCACATTCGACACGAAGTTGTTCGG
TGCCGGGTTGAACCTCTTTATGGGACGCCGAGACGCGGGTGGATCGAGAA
CGCTCGGCGGCTGCGGCGGCGGCGGCGGCGGCGGACCCTGCCAGGACCAG
CATTAAGTCGACGCTCGAGCAGGGCCAGGCGACAACGACGGAGGTGGTGG
TGGCGGCGATTCTGCGAAACCGGTTCCACAAGCAGGCGTGACCTCAACCT
CACCCTAGGAAAACAAACGGTGACAGACGCGTTGGGGGCGGAATGGTGAC
TGCAGGGACACTCCTCTTGTAGAAGGCCAAGCATGGGGCGGTGACGGGAT
GAAGGCATCGTCCAGAGCGCAGGCGAAGGGGCGGGGCCAGCAGCCAGCAG
GGTCGTCGCTCAGGAGAGTGAAGAACCCCGCCGCCAACAAGAAAACCTCC
GCGCTCAAGTTTAAAGCTAAATATTGGGCCATGCTTTAGTCCTTCCTTGT
GAACATTTTGGTGGTACAATACCCCAGCATCAAAACATGAGAGTGGAAAA
ACCCCCTCGCCACGCCAGAGCAACGGAGGCAAAGCCATCCCCAAACATTC
CCCAGCGAGTTCCAGCAGCGACTCTTCCAGCAAGGGCTCCTCAGGGGCCT
CGAGAGGGCGCACATTGAAGGCCAGAAGCCACTCTCCGGGCCGGGCATCG
TCGCACACGTCGCCACCGGGGAAGTCCTCAGTGAAGTCCCCTGCAAAGCG
GTCGCCGGGGAGGTCTCCCCAGAGAGGCTCCAGCGACGCCCCGAAGGCTG
CGGGGCGGCCCGGGAAGACCGCCGTGAAGAGCGACGCGGAGGCTTCCAAG
TCCGGAAAGACGGCCGATTCCTCTAGCGCCGCGAAGGTGAAGGCGGAGAA
GGAGAGAGCGGAGGCGAAGGCGGGGAAGGACACGTCTTCGGAAAGCGATA
CCTCCCAGACTGTCAAGGCGGTGTCGGACAAGGGGAAAAAGTCTGCGACA
ACGGTTCCCTCCAGACGGAACTCCGAGTCCAAAAGTGACACCAGTGGCAA
GTCCAATGATGACAAGGATGGGAAGAAAAAGGCAAAGAAAAATAATAAGG
AAATAGTTAGTGAGAAGGAGGAGAGTGACAAGGAAGTGAAGAAAAAGACA
AAGAAAACTCAAGACGAAAAGGAGGATAATGACAAAGATGCAAAGAAGAA
GGGGAAGAAGACAGTGACAGAAATAGAGGAAACTGATAAGGAAGTGAAAA
AGAAAGTCAACAAAGTTGTGGATGAAAAATCAGACAGTGATAAAGATATG
AAAAAGAAAGTGAAAAAAATACAGGATGAAACAGATAAAGAGGTAAAAAA
GAAAGTAAAGAAAAGTGTAGATGAAGTGACGAGTGCTCAAGAAAAGGAAT
CAAAAAAGAAGTCAAAGGACAAAACTGAAAACATAAAAGAAGGAAAGAAA
AAAGATCAGAAAGTGGGTGGGGAGAAAGATGATAAGGAAAAAGAAGTAAA
GAAGAAAGGGAAGAGAATAGTAGATGAAAGTGAATTAAAGGAGAAAGAAA
TGAAAAGAAAGTCAAAGAAACAAGTAGAAACTTCTCCAAAGGACGAAAGT
GACAAGGATAATAAAAAGAAAAACAAAAAATCTGTCAGTGAAAAAGAAGA
AAGTGATAAAGAGGAGAAAAAGAAAATGGAGAAACCAGAAGTTTTGAAAG
ATGAGAAAGATTCAAAAGCACTTGAAAAGGAGGTTAGTGTGATGGCAAGA
GATAATCCGTCTAGTAAAGCCTCCCCAGAAGAGGAACCTCAAAAGGAAGT
GTTGAAAAGTGATACCAAAGAAGAAAGTGTTGATGCTAGCCCTTCCGCAA
ACAAACCAAAGAACAAAAGTGTTAGAAAGGTGTCGGTAGATAGTGAAGGG
GAAGACAGTTCTAAGTGTAATCAAAAAGAGATGAATGAAAATGGTGAACA
AAGTGAGAAGGGTGAAGCTTCCCCTGAGAAGGACAGTTCTCAGGAAAAGG
AGTCATCCGACAAGAAAAAGTTGGATAATATGAGCAGCACTTCGACTGAG
GAGAAGGAAAAGACAGCTACAACAGTCTCTCAGGAAACACCAATGCCCAA
GAAGAGAGGGAGGCCAAAGGGCAGCAAGAATAAGAGAAAAAATGATGGTT
TGCCACCTGCAAGACCCAAGAAAGACAAGAAGAAGGCTAGTGCAAAACAG
TTGCAAGAAAAGGCAGAGAGTAAATCCAAGAAAGAGAGAAGTGTCTTTTC
CTTTTCAGAAAGTGATGGTGAAAAAGTGGAGAAGGTGTCAAAGAAGAAGA
CCAAGACAGCGCAGAATAAAGGTAGAAAGGCAAAGGAGCATGAGAAAGTA
GAGGATGGTAACTCTAGTACAGACAATGGACTGACTGATGAAGAAACCAA
AGATGTTGATAAAAGCAGTCACAAGGATAAGCATAAAGATAACAAATTAA
AGAGCTCTCAGGTGCGGAAAGGTTCAAAGAAAGTACTTGGTAGTGTGGTA
TCAAAGCTGAAGAAGAAATCTGCTAAACCACGAGGTCATAAAAAGCTACC
AGCAGCCTCAAAGGGAAGGAGAACCAAGAAGCAAAATTCTGATGCATCAG
ATTCAGAGGAGGAGAATGAGGACAAGAAACGGTCCAGGACAAGAATAAGT
AGAATTGCTAAGATTCGGTCTGATGAAAGTGACACCAGTGATAATGAAGA
TATTAAAAAGGCTCTATTAAACAGTGTTGCACATCTGAAAGGAGAAATAA
CAGATGATGAGCAGAGTGATGATGATGAAGACTGGGAGGCAGTGAAAGGC
AAGAGAAGGAACAAGAGAGGTGGAAGAAGAAGAACAGGACTGACTGGGAA
GAGGAACAAAAAGAAGGCTCCAGTGGAAAAACAAGCTGAGAAAAGTGATG
TGGATGAAGATGAGGATGAAGATGATGGTGATGAAGGGGAGGACGATGCA
GATTATGAAGACTATCCTGTGAGTAACAGAAGAGGGCCTGCAGGCAAGAA
AAATAAGCAGAAGTTAGAAAAGTCTAGTAGCCAGCGAAAGGATAAGGACA
CTCCTAAAGGCCGGCCAAAAGTAGAATCATCCTCTGAAGAGAATGATGAG
GAAGATGAAGTCAGACTGTCTCCTAAAAAGAAGTCAAAGAAGTCTTCCAA
GGAAGAAAGCTCTGTTGGTAGGAAAAGTAAGAAGGTGACTTTTGTAAAGA
AACCAGCAAGAAGTAGGGATGACACATCAGATGTTGATGAGAGTGATAAG
GACAGTGATAGTGACTACGAAGCAAAAGGTCGAAAGAAGAAGATTGGCAA
GTCAATACTGAAGAGCAAAAAGCATTTACCAAAAGGAAAGAAAAGAAGAG
AAGATTCGGCTCCTCCCAGAGGACGTAAGGTACGAATGGCATATTTGAAT
GCAAGAGCCATGATGCATTGCATGAATGAAGATGCAAGAATTCCTCTTCC
TGCCCTGCCAGCTGCAGTTAACAAAAGTGAAAGTATGGCACTAGTCCTGC
ATGGACAGGGCATTGGTGATAGCAATACAGATGAGGAATCAGATGATGAA
GATAGGGACTATAATTCACACAGTAATAAACATGGAAAACGCCGTAAAAA
TACCAAAAGGAAGAATGAAGAGGAAACAGAGAAGAAAGTGAAAAAGAAAA
GTAAAAGACGTGCAGGAGAGTTGGATGTCCATATGGAGATGCGAGACATG
GTCGCCAAGAAGCGGATGGCCCTCCTCAATGCATCAGCTATTATGGCAGC
AAGTTATTCAAATGAATCTCGAAGACGGAATCCAACAGCTAACACAAGCT
CTTCAGCTGAGAGTGAGGTGACAAATGTTGACATTAAACGCAAAATATCA
GTGAAGTCAACTAACAGGAGTTCAACAACTCGAAGTGTAATAACAGTCGA
AGAAACTACCAAGAAAGTGAAAAAGGCTCAAGGAAGTAGAGAAACTGAAG
TGGAAGAACACATCATAGTCAAGAAAAAAGTCAAGAGACAGAGTGGTTTG
GACACAGACCGAGAGGAAGACAGCCATGGGACAGATCACTTGGAAATGGA
TCCTGATATATTAACAAAGAGCCCAGGTGATCCAGAGAGAATAGTTGTTG
AGTCAACTCTGACTTATGTTACAACTCAGTCTCCCTCTGCACCACAGACT
GTCACCATATCAGGGGAAAGCACTTACTGTATCTCTTCAAGTGATGGAAA
GACAACCACAATGGTTAAAGAAGTGAAGCGGAAGTCAACAACCACTGGAT
GTTCTACTTCTTCTGCTCCTCCCACTGCTTACATTCCACCCACACACCAT
GTACAACCTCAACCACCTCAAAAACCAGCAAACTACACACCACTTGAGGC
ACTGTCTGTCATGCAACCTGTGATGAGTCCAGGAGGCACAACAACACATC
ATCACCACCACCACCATCATCACCATCATCAGCAACCATCACCACACCAT
CCACCACCT
>CL50.Contig9_All
GGGGAGGAGGATGTGGGGGTGGGTGGTAAGGTGGTGGATGGTGTGGTGAT
GGTTGCTGATGATGGTGATGATGGTGGTGGTGGTGATGATGTGTTGTTGT
GCCTCCTGGACTCATCACAGGTTGCATGACAGACAGTGCCTCAAGTGGTG
TGTAGTTTGCTGGTTTTTGAGGTGGTTGAGGTTGTACATGGTGTGTGGGT
GGAATGTAAGCAGTGGGAGGAGCAGAAGAAGTAGAACATCCAGTGGTTGT
TGACTTCCGCTTCACTTCTTTAACCATTGTGGTTGTCTTTCCATCACTTG
AAGAGATACAGTAAGTGCTTTCCCCTGATATGGTGACAGTCTGTGGTGCA
GAGGGAGACTGAGTTGTAACATAAGTCAGAGTTGACTCAACAACTATTCT
CTCTGGATCACCTGGGCTCTTTGTTAATATATCAGGATCCATTTCCAAGT
GATCTGTCCCATGGCTGTCTTCCTCTCGGTCTGTGTCCAAACCACTCTGT
CTCTTGACTTTTTTCTTGACTATGATGTGTTCTTCCACTTCAGTTTCTCT
ACTTCCTTGAGCCTTTTTCACTTTCTTGGTAGTTTCTTCGACTGTTATTA
CACTTCGAGTTGTTGAACTCCTGTTAGTTGACTTCACTGATATTTTGCGT
TTAATGTCAACATTTGTCACCTCACTCTCAGCTGAAGAGCTTGTGTTAGC
TGTTGGATTCCGTCTTCGAGATTCATTTGAATAACTTGCTGCCATAATAG
CTGATGCATTGAGGAGGGCCATCCGCTTCTTGGCGACCATGTCTCGCATC
TCCATATGGACATCCAACTCTCCTGCACGTCTTTTACTTTTCTTTTTCAC
TTTCTTCTCTGTTTCCTCTTCATTCTTCCTTTTGGTATTTTTACGGCGTT
TTCCATGTTTATTACTGTGTGAATTATAGTCCCTATCTTCATCATCTGAT
TCCTCATCTGTATTGCTATCACCAATGCCCTGTCCATGCAGGACTAGTGC
CATACTTTCACTTTTGTTAACTGCAGCTGGCAGGGCAGGAAGAGGAATTC
TTGCATCTTCATTCATGCAATGCATCATGGCTCTTGCATTCAAATATGCC
ATTCGTACCTTACGTCCTCTGGGAGGAGCCGAATCTTCTCTTCTTTTCTT
TCCTTTTGGTAAATGCTTTTTGCTCTTCAGTATTGACTTGCCAATCTTCT
TCTTTCGACCTTTTGCTTCGTAGTCACTATCACTGTCCTTATCACTCTCA
TCAACATCTGATGTGTCATCCCTACTTCTTGCTGGTTTCTTTACAAAAGT
CACCTTCTTACTTTTCCTACCAACAGAGCTTTCTTCCTTGGAAGACTTCT
TTGACTTCTTTTTAGGAGACAGTCTGACTTCATCTTCCTCATCATTCTCT
TCAGAGGATGATTCTACTTTTGGCCGGCCTTTAGGAGTGTCCTTATCCTT
TCGCTGGCTACTAGACTTTTCTAACTTCTGCTTATTTTTCTTGCCTGCAG
GCCCTCTTCTGTTACTCACAGGATAGTCTTCATAATCTGCATCGTCCTCC
CCTTCATCACCATCATCTTCATCCTCATCTTCATCCACATCACTTTTCTC
AGCTTGTTTTTCCACTGGAGCCTTCTTTTTGTTCCTCTTCCCAGTCAGTC
CTGTTCTTCTTCTTCCACCTCTCTTGTTCCTTCTCTTGCCTTTCACTGCC
TCCCAGTCTTCATCATCATCACTCTGCTCATCATCTGTTATTTCTCCTTT
CAGATGTGCAACACTGTTTAATAGAGCCTTTTTAATATCTTCATTATCAC
TGGTGTCACTTTCATCAGACCGAATCTTAGCAATTCTACTTATTCTTGTC
CTGGACCGTTTCTTGTCCTCATTCTCCTCCTCTGAATCTGATGCATCAGA
ATTTTGCTTCTTGGTTCTCCTTCCCTTTGAGGCTGCTGGTAGCTTTTTAT
GACCTCGTGGTTTAGCAGATTTCTTCTTCAGCTTTGATACCACACTACCA
AGTACTTTCTTTGAACCTTTCCGCACCTGAGAGCTCTTTAATTTGTTATC
TTTATGCTTATCCTTGTGACTGCTTTTATCAACATCTTTGGTTTCTTCAT
CAGTCAGTCCATTGTCTGTACTAGAGTTACCATCCTCTACTTTCTCATGC
TCCTTTGCCTTTCTACCTTTATTCTGCGCTGTCTTGGTCTTCTTCTTTGA
CACCTTCTCCACTTTTTCACCATCACTTTCTGAAAAGGAAAAGACACTTC
TCTCTTTCTTGGATTTACTCTCTGCCTTTTCTTGCAACTGTTTTGCACTA
GCCTTCTTCTTGTCTTTCTTGGGTCTTGCAGGTGGCAAACCATCATTTTT
TCTCTTATTCTTGCTGCCCTTTGGCCTCCCTCTCTTCTTGGGCATTGGTG
TTTCCTGAGAGACTGTTGTAGCTGTCTTTTCCTTCTCCTCAGTCGAAGTG
CTGCTCATATTATCCAACTTTTTCTTGTCGGATGACTCCTTTTCCTGAGA
ACTGTCCTTCTCAGGGGAAGCTTCACCCTTCTCACTTTGTTCACCATTTT
CATTCATCTCTTTTTGATTACACTTAGAACTGTCTTCCCCTTCACTATCT
ACCGACACCTTTCTAACACTTTTGTTCTTTGGTTTGTTTGCGGAAGGGCT
AGCATCAACACTTTCTTCTTTGGTATCACTTTTCAACACTTCCTTTTGAG
GTTCCTCTTCTGGGGAGGCTTTACTAGACGGATTATCTCTTGCCATCACA
CTAACCTCCTTTTCAAGTGCTTTTGAATCTTTCTCATCTTTCAAAACTTC
TGGTTTCTCCATTTTCTTTTTCTCCTCTTTATCACTTTCTTCTTTTTCAC
TGACAGATTTTTTGTTTTTCTTTTTATTATCCTTGTCACTTTCGTCCTTT
GGAGAAGTTTCTACTTGTTTCTTTGACTTTCTTTTCATTTCTTTCTCCTT
TAATTCACTTTCATCTACTATTCTCTTCCCTTTCTTCTTTACTTCTTTTT
CCTTATCATCTTTCTCCCCACCCACTTTCTGATCTTTTTTCTTTCCTTCT
TTTATGTTTTCAGTTTTGTCCTTTGACTTCTTTTTTGATTCCTTTTCTTG
AGCACTCGTCACTTCATCTACACTTTTCTTTACTTTCTTTTTTACCTCTT
TATCTGTTTCATCCTGTATTTTTTTCACTTTCTTTTTCATATCTTTATCA
CTGTCTGATTTTTCATCCACAACTTTGTTGACTTTCTTTTTCACTTCCTT
ATCAGTTTCCTCTATTTCTGTCACTGTCTTCTTCCCCTTCTTCTTTGCAT
CTTTGTCATTATCCTCCTTTTCGTCTTGAGTTTTCTTTGTCTTTTTCTTC
ACTTCCTTGTCACTCTCCTCCTTCTCACTAACTATTTCCTTATTATTTTT
CTTTGCCTTTTTCTTCCCATCCTTGTCATCATTGGACTTGCCACTGGTGT
CACTTTTGGACTCGGAGTTCCGTCTGGAGGGAACCGTTGTCGCAGACTTT
TTCCCCTTGTCCGACACCGCCTTGACAGTCTGGGAGGTATCGCTTTCCGA
AGACGTGTCCTTCCCCGCCTTCGCCTCCGCTCTCTCCTTCTCCGCCTTCA
CCTTCGCGGCGCTAGAGGAATCGGCCGTCTTTCCGGACTTGGAAGCCTCC
GCGTCGCTCTTCACGGCGGTCTTCCCGGGCCGCCCCGCAGCCTTCGGGGC
GTCGCTGGAGCCTCTCTGGGGAGACCTCCCCGGCGACCGCTTTGCAGGGG
ACTTCACTGAGGACTTCCCCGGTGGCGACGTGTGCGACGATGCCCGGCCC
GGAGAGTGGCTTCTGGCCTTCAATGTGCGCCCTCTCGAGGCCCCTGAGGA
GCCCTTGCTGGAAGAGTCGCTGCTGGAACTCGCTGGGGAATGTTTGGGGA
TGGCTTTGCCTCCGTTGCTCTGGCGTGGCGAAGGGGTTTTTCCACTCTCA
TGTTTTGATGCTTTAGCTTTAAACTTGAGCGCGGAGGTTTTCTTGTTGGC
GGCGGGGTTCTTCACTCTCCTGAGCGACGACCCTGCTGGCTGCTGGCCCC
GCCCCTTCGCCTGCGCTCTGGACGATGCCTTCATCCCGTCACCGCCCCAT
GCTTGGCCTTCTACAAGAGGAGTGTCCCTGCAGTCACCATTCCGCCCCCA
ACGCGTCTGTCACCGTTTGTTTTCCTAGGGTGAGGTTGAGGTCACGCCTG
CTTGTGGAACCGGTTTCGCAGAATCGTCGCCACCACCACCTCCGTCGTTG
TCGCCTGGCCCTGCTCGAGCGTCGATGGATCCTGGAATCCCTCAATGGCG
TTCGGAATTCTCCTGGGCAATTACGGTGACCCTTTGTGGACACTCAAATC
CTCGCTGAATGGCGGGAGATCCTTGGCGTACAGGTTGTAATCCTCAGCGA
ATAACGGAATCCTTGCTCGTGAACAGTAATCCTCACTAAAACACTGGGGC
CTCCCGATAGGTTTCCCTACACTCGGGGGCGAACACTGACACACCCTCAC
TCCCGCGCCGCTGAATATCTTCGCGTGAATCCGACGAAATCCACACACAC
TGCAGGTCAGACTCTCCCTGAGCCTGCTTGGGGCAAGATCCCGCTATGGG
ACGAAGGGGAACGGAAATCCTCAGTGGATAAGGGAATCCTCGCAGGATGG
AGACGGTAATGATCAGCACCGACCGTGGGTTCCACACCTCACCAGGGCTC
GC
>CL50.Contig10_All
GGGGAGGAGGATGTGGGGGTGGGTGGTAAGGTGGTGGATGGTGTGGTGAT
GGTTGCTGATGATGGTGATGATGGTGGTGGTGGTGATGATGTGTTGTTGT
GCCTCCTGGACTCATCACAGGTTGCATGACAGACAGTGCCTCAAGTGGTG
TGTAGTTTGCTGGTTTTTGAGGTGGTTGAGGTTGTACATGGTGTGTGGGT
GGAATGTAAGCAGTGGGAGGAGCAGAAGAAGTAGAACATCCAGTGGTTGT
TGACTTCCGCTTCACTTCTTTAACCATTGTGGTTGTCTTTCCATCACTTG
AAGAGATACAGTAAGTGCTTTCCCCTGATATGGTGACAGTCTGTGGTGCA
GAGGGAGACTGAGTTGTAACATAAGTCAGAGTTGACTCAACAACTATTCT
CTCTGGATCACCTGGGCTCTTTGTTAATATATCAGGATCCATTTCCAAGT
GATCTGTCCCATGGCTGTCTTCCTCTCGGTCTGTGTCCAAACCACTCTGT
CTCTTGACTTTTTTCTTGACTATGATGTGTTCTTCCACTTCAGTTTCTCT
ACTTCCTTGAGCCTTTTTCACTTTCTTGGTAGTTTCTTCGACTGTTATTA
CACTTCGAGTTGTTGAACTCCTGTTAGTTGACTTCACTGATATTTTGCGT
TTAATGTCAACATTTGTCACCTCACTCTCAGCTGAAGAGCTTGTGTTAGC
TGTTGGATTCCGTCTTCGAGATTCATTTGAATAACTTGCTGCCATAATAG
CTGATGCATTGAGGAGGGCCATCCGCTTCTTGGCGACCATGTCTCGCATC
TCCATATGGACATCCAACTCTCCTGCACGTCTTTTACTTTTCTTTTTCAC
TTTCTTCTCTGTTTCCTCTTCATTCTTCCTTTTGGTATTTTTACGGCGTT
TTCCATGTTTATTACTGTGTGAATTATAGTCCCTATCTTCATCATCTGAT
TCCTCATCTGTATTGCTATCACCAATGCCCTGTCCATGCAGGACTAGTGC
CATACTTTCACTTTTGTTAACTGCAGCTGGCAGGGCAGGAAGAGGAATTC
TTGCATCTTCATTCATGCAATGCATCATGGCTCTTGCATTCAAATATGCC
ATTCGTACCTTACGTCCTCTGGGAGGAGCCGAATCTTCTCTTCTTTTCTT
TCCTTTTGGTAAATGCTTTTTGCTCTTCAGTATTGACTTGCCAATCTTCT
TCTTTCGACCTTTTGCTTCGTAGTCACTATCACTGTCCTTATCACTCTCA
TCAACATCTGATGTGTCATCCCTACTTCTTGCTGGTTTCTTTACAAAAGT
CACCTTCTTACTTTTCCTACCAACAGAGCTTTCTTCCTTGGAAGACTTCT
TTGACTTCTTTTTAGGAGACAGTCTGACTTCATCTTCCTCATCATTCTCT
TCAGAGGATGATTCTACTTTTGGCCGGCCTTTAGGAGTGTCCTTATCCTT
TCGCTGGCTACTAGACTTTTCTAACTTCTGCTTATTTTTCTTGCCTGCAG
GCCCTCTTCTGTTACTCACAGGATAGTCTTCATAATCTGCATCGTCCTCC
CCTTCATCACCATCATCTTCATCCTCATCTTCATCCACATCACTTTTCTC
AGCTTGTTTTTCCACTGGAGCCTTCTTTTTGTTCCTCTTCCCAGTCAGTC
CTGTTCTTCTTCTTCCACCTCTCTTGTTCCTTCTCTTGCCTTTCACTGCC
TCCCAGTCTTCATCATCATCACTCTGCTCATCATCTGTTATTTCTCCTTT
CAGATGTGCAACACTGTTTAATAGAGCCTTTTTAATATCTTCATTATCAC
TGGTGTCACTTTCATCAGACCGAATCTTAGCAATTCTACTTATTCTTGTC
CTGGACCGTTTCTTGTCCTCATTCTCCTCCTCTGAATCTGATGCATCAGA
ATTTTGCTTCTTGGTTCTCCTTCCCTTTGAGGCTGCTGGTAGCTTTTTAT
GACCTCGTGGTTTAGCAGATTTCTTCTTCAGCTTTGATACCACACTACCA
AGTACTTTCTTTGAACCTTTCCGCACCTGAGAGCTCTTTAATTTGTTATC
TTTATGCTTATCCTTGTGACTGCTTTTATCAACATCTTTGGTTTCTTCAT
CAGTCAGTCCATTGTCTGTACTAGAGTTACCATCCTCTACTTTCTCATGC
TCCTTTGCCTTTCTACCTTTATTCTGTGCTGTCTTGGTCTTCTTCTTTGA
CACCTTCTCCACTTTTTCACCATCACTTTCTGAAAAGGAAAAGACACTTC
TCTCTTTCTTGGATTTACTCTCTGCCTTTTCTTGCAACTGTTTTGCACTA
GCCTTCTTCTTGTCTTTCTTGGGTCTTGCAGGTGGCAAACCATCATTTTT
TCTCTTATTCTTGCTGCCCTTTGGCCTCCCTCTCTTCTTGGGCATTGGTG
TTTCCTGAGAGACTGTTGTAGCTGTCTTTTCCTTCTCCTCAGTCGAAGTG
CTGCTCATATTATCCAACTTTTTCTTGTCGGATGACTCCTTTTCCTGAGA
ACTGTCCTTCTCAGGGGAAGCTTCACCCTTCTCACTTTGTTCACCATTTT
CATTCATCTCTTTTTGATTACACTTAGAACTGTCTTCCCCTTCACTATCT
ACCGACACCTTTCTAACACTTTTGTTCTTTGGTTTGTTTGCGGAAGGGCT
AGCATCAACACTTTCTTCTTTGGTATCACTTTTCAACACTTCCTTTTGAG
GTTCCTCTTCTGGGGAGGCTTTACTAGACGGATTATCTCTTGCCATCACA
CTAACCTCCTTTTCAAGTGCTTTTGAATCTTTCTCATCTTTCAAAACTTC
TGGTTTCTCCATTTTCTTTTTCTCCTCTTTATCACTTTCTTCTTTTTCAC
TGACAGATTTTTTGTTTTTCTTTTTATTATCCTTGTCACTTTCGTCCTTT
GGAGAAGTTTCTACTTGTTTCTTTGACTTTCTTTTCATTTCTTTCTCCTT
TAATTCACTTTCATCTACTATTCTCTTCCCTTTCTTCTTTACTTCTTTTT
CCTTATCATCTTTCTCCCCACCCACTTTCTGATCTTTTTTCTTTCCTTCT
TTTATGTTTTCAGTTTTGTCCTTTGACTTCTTTTTTGATTCCTTTTCTTG
AGCACTCGTCACTTCATCTACACTTTTCTTTACTTTCTTTTTTACCTCTT
TATCTGTTTCATCCTGTATTTTTTTCACTTTCTTTTTCATATCTTTATCA
CTGTCTGATTTTTCATCCACAACTTTGTTGACTTTCTTTTTCACTTCCTT
ATCAGTTTCCTCTATTTCTGTCACTGTCTTCTTCCCCTTCTTCTTTGCAT
CTTTGTCATTATCCTCCTTTTCGTCTTGAGTTTTCTTTGTCTTTTTCTTC
ACTTCCTTGTCACTCTCCTCCTTCTCACTAACTATTTCCTTATTATTTTT
CTTTGCCTTTTTCTTCCCATCCTTGTCATCATTGGACTTGCCACTGGTGT
CACTTTTGGACTCGGAGTTCCGTCTGGAGGGAACCGTTGTCGCAGACTTT
TTCCCCTTGTCCGACACCGCCTTGACAGTCTGGGAGGTATCGCTTTCCGA
AGACGTGTCCTTCCCCGCCTTCGCCTCCGCTCTCTCCTTCTCCGCCTTCA
CCTTCGCGGCGCTAGAGGAATCGGCCGTCTTTCCGGACTTGGAAGCCTCC
GCGTCGCTCTTCACGGCGGTCTTCCCGGGCCGCCCCGCAGCCTTCGGGGC
GTCGCTGGAGCCTCTCTGGGGAGACCTCCCCGGCGACCGCTTTGCAGGGG
ACTTCACTGAGGACTTCCCCGGTGGCGACGTGTGCGACGATGCCCGGCCC
GGAGAGTGGCTTCTGGCCTTCAATGTGCGCCCTCTCGAGGCCCCTGAGGA
GCCCTTGCTGGAAGAGTCGCTGCTGGAACTCGCTGGGGAATGTTTGGGGA
TGGCTTTGCCTCCGTTGCTCTGGCGTGGCGAAGGGGTTTTTCCACTCTCA
TGTTTTGATGCTGGGGTATTGTACCACCAAAATGTTCACAAGGAAGGACT
AAAGCATGGCCCAATATTTAGCTTTAAACTTGAGCGCGGAGGTTTTCTTG
TTGGCGGCGGGGTTCTTCACTCTCCTGAGCGACGACCCTGCTGGCTGCTG
GCCCCGCCCCTTCGCCTGCGCTCTGGACGATGCCTTCATCCCGTCACCGC
CCCATGCTTGGCCTTCTACAAGAGGAGTGTCCCTGCAGTCACCATTCCGC
CCCCAACGCGTCTGTCACCGTTTGTTTTCCTAGGGTGAGGTTGAGGTCAC
GCCTGCTTGTGGAACCGGTTTCGCAGAATCGTCGCCACCACCACCTCCGT
CGTTGTCGCCTGGCCCTGCTCGAGCGTCGATGGATCCTGGAATCCCTCAA
TGGCGTTCGGAATTCTCCTGGGCAATTACGGTGACCCTTTGTGGACACTC
AAATCCTCGCTGAATGGCGGGAGATCCTTGGCGTACAGGTTGTAATCCTC
AGCGAATAACGGAATCCTTGCTCGTGAACAGTAATCCTCACTAAAACACT
GGGGCCTCCCGATAGGTTTCCCTACACTCGGGGGCGAACACTGACACACC
CTCACTCCCGCGCCGCTGAATATCTTCGCGTGAATCCGACGAAATCCACA
CACACTGCAGGTCAGACTCTCCCTGAGCCTGCTTGGGGCAAGATCCCGCT
ATGGGACGAAGGGGAACGGAAATCCTCAGTGGATAAGGGAATCCTCGCAG
GATGGAGACGGTAATGATCAGCACCGACCGTGGGTTCCACACCTCACCAG
GGCTCGC
>CL51.Contig1_All
GAAGGGAAGAGGAGGAAAAGAAAAGAGAAGACAAAGGAAGGGAAGAGGAG
GAAAAGAAAAGAGAAGACAAAGGAAGGGAAGAGGAGGAAAAGAAAGAGAA
AAGAAGGGAAGAGAAGACAAAGGAAAGAAGAGAAGAGAAGAGAAAACAAA
GGAAGAGAAGAGAAGTGAAGTGAGATAAGATAAGATGGTGAGAGAACTGA
ACAAAAATGGAAGACAGGAGAATAAAAGAGGAGCGAATGAAGGGGAGGGA
AATAAAGAGAGAAAGAGAAAGGAAAGAACCAAGAAAATACATTAGATGAG
TAAGAGAGAAAGAAAGAGAGAGAGAACAGCGCACGTTTTCTCTCCACGAT
AATACGATAACGCCCATACGATGTGTGAAACGCTGTTGTCTGGAACACCT
TTCACCGAGAGAGGGAGAGGGAGAGAAAGAAAGAGAGTGTGGAAGAAAGA
AAATAAAGAAGGGAGAGAGGGGAAAGAGAGAGATGGGAAAGAAAGAAAAT
AAAGAAGGAAT
>CL51.Contig2_All
GAGCGAATGAAGGGGAGGAAAAATGAAGAGAGAAAGAGAAAGAAAAGAAC
CCAGAAAATACACTAGATGAGTAAGAGAGAGAAAACATCGCACGTTTTCT
CTCCACGATAATACGATAACGCCCATACGATGTGTGAAACGCTGTTGTCT
GGAACACCTTTCACCGAGAGAGGGAGAGGGAGAGAAAGAAAGAGAGTGTG
GAAGAAAGAAAATAAAGAAGGGAGAGAGGGGAAAGAGAGAGATGGGAAAG
AAAGAAAATAAAGAAGGAATGGAGGCAAAAGAGAGAGGTGGGAGGAAGCG
AGAGAGAGCGAAGAAGGAAGGAAGGAAGGTAGTAAAGAAAGAAAGAAAGA
>CL52.Contig1_All
GGGAGATAAAGACAAATATGGAACGGCAGCGAACGTAGCTATAAACAACA
GCGAAGTGATATTATTAAGACGCGTAAACAAGGGAGAGATGAACGAACGA
ACGCACGGGGACGCGTGTTAATAAATCATAATATATCAGTGGGTATTTAG
CTTGATTTCATTGATTTGTGTTGATTCTAAGTTCTCTTTCTTTCCGTTCT
TTCTCTCTTTCTCTTTCTTTATTTATTTATTTATTTACTTATTATTTCTC
TCTCTCTCTTTTCAACATT
>CL52.Contig2_All
GGGAGATAAAGACAAATATGGAACGGCAGCGAACGTAGCTATAAACAACA
GCGAAGTGATATTATTAAGACGCGTAAACAAGGGAGAGATGAACGAACGA
ACGCACGGGGACGCGTGTTTATAAATCATAATATATTTGCGGGTATTTAG
CTTGATTTCATTGATTCTAGCTTCTCTTTCTTTCCGTTCTCTCTCTCTCT
TTATCT
>CL53.Contig1_All
CCTAGGCCCATTTATTTGTTGAAAATATTTTTGCTGCATCAACATATAAA
GTCATTAGTAGTGTATTCAAAATGTACCGATAAGGTGAAGCTTGGGGCAA
AGCCCTCAGGTTAGGAAGTTTTTCATAAGTCGATGTTTGTGGATCCCCAG
AAGGGTAATGGGTCAGAATAAATAATAAATAAAAGTGCCATATATCAATG
GTTATATAGCAGCACGATAAAGTATTATGGCAAAAAGGTTAAACATGCAT
CAATGATTAGGACAAAATATGTTAGATGTCAAGATTGTAGAGTGCTGAAT
GTTCGTTTGTTAGTGACAAAAGGTAAAGAGGGAATAGCAAACTAAGTACG
AAGGCCGTTCAGGACTGACACAAAGCCAGCCTTTCATCAGTTTAGCAAGG
CTCGCACACTTTAGGATGTGGACAGAAGAAGAGGAAAAGGAATGGGGGGA
AAAGAAATGACCATGCTAAACTAGTTGAGGCGAGGGCTGAGGTCCAAGGT
AGAAGTGATCCCCTACCTTGGGATTCAGTCTCCATCTCCTAAGCCCCCCA
TGACAACAATGAGCAAACACAAAGACAGCCAGATTTTCCCATGATGGATG
GTCATGCCACCTGCCTCTCAAGCTAAATTTTTTCATGTGATGGTCACGTC
ATCCGGATCATATGGGTTAACATAACTTTCCTCAAAAGAAGTTGGTTCAG
ATATACCAATCACCCACTAGGAGGAATAACAGACGCTAGAAAAGGAAAAT
CCAGAAATAAATAAGGAGTGGGGAATAAATTATTGCTATTCAAAGTATAA
TATTAATGCTAAAAAACTTGCTTGAGATTTTCAGAATAAATTTGTATCTG
TTATGTAAAGGCCATCAATCTCATGAAGAGTACAGAAAAATATGAAACTG
GTTTTGTTCATTTATCTAGTCATGAACCTAAGTATATACATTACTTTATT
ATTGTTCACTAAAGCGGTGAAAATTTCTGTTTGGTAGCTCCAGTCTCCTC
CAATCTGAAATTATTATGTTACTGGACAAATTTTGGAACCAGTCATCATT
ACTTTAAATCCAGAACTTGAGGGCTAAAGAATAGATCTGAAATATAGTTG
ATGTCCACCTTGTAGTACATAGTTTGTATGTATGAGGATACCCTGAGAGT
AATGTTGAA
>CL53.Contig2_All
ATATTTATTTATAGATTGAAAATTTTCTGCCATGCCAACATGAAAGGTCA
TATGCAGCATATTCAAAATATAGCTATAGAGTGAGGCTTGGGATGATGCT
CTGTGGTTAGGAAATTATTTTGTTTGTAGATTCCCAGAATGTTAATGGCC
AGAACAAATAATGTGCCAGACATAAAAGGTCATAAAACATTATGATAAAG
TATTATGGCAAAAAGGTTAAACATGCATCAATGATTAGGACAAAATATGT
TAGATGTCAAGATTGTAGAGTGCTGAATGTTCGTTTGTTAGTGACAAAAG
GTAAAGAGGGAATAGCAAACTAAGTACGAAGGCCGTTCAGGACTGACACA
AAGCCAGCCTTTCATCAGTTTAGCAAGGCTCGCACACTTTAGGATGTGGA
CAGAAGAAGAGGAAAAGGAATGGGGGGAAAAGAAATGACCATGCTAAACT
AGTTGAGGCGAGGGCTGAGGTCCAAGGTAGAAGTGATCCCCTACCTTGGG
ATTCAGTCTCCATCTCCTAAGCCCCCCATGACAACAATGAGCAAACACAA
AGACAGCCAGATTTTCCCATGATGGATGGTCATGCCACCTGCCTCTCAAG
CTAAATTTTTTCATGTGATGGTCACGTCATCCGGATCATATGGGTTAACA
TAACTTTCCTCAAAAGAAGTTGGTTCAGATATACCAATCACCCACTAGGA
GGAATAACAGACGCTAGAAAAGGAAAATCCAGAAATAAATAAGGAGTGGG
GAATAAATTATTGCTATTCAAAGTATAATATTAATGCTAAAAAACTTGCT
TGAGATTTTCAGAATAAATTTGTATCTGTTATGTAAAGGCCATCAATCAT
ATGAAGAGTACAGAAAAATATGAAACTGGTTTTGTTCATTTATCTAGTCA
TGAACCTAAGTATATACATTACTTTATTATTGTTCACTAAAGCGGTGAAA
ATTTCTGTTTGGTAGCTCCAGTCTCCTCCAATCTGAAATTATTATGTTAC
TGGACAAATTTTGGAACCAGTCATCATTACTTTAAATCCAGAACTTGAGG
GCTAAAGAATAGATCTGAAATATAGTTGATGTCCACCTTGTAGTACATAG
TTTGTATGTATGAGGATACCCTGAGAGTAATGTTGAAATAATGTACCCTC
TGTTTGTTAAATAAATTGTTG
>CL53.Contig3_All
GGCACAATGTAGGGGATCACCCCTACCTTAGACTTCAGCCCTCGTCTCAA
CTAATTTTGCTTGGTCTTTTCTTCTCCTCTCCTTTTCCTTCTCTTTAACC
CTTCTTCTGTCCTTGCCCTACAGTGTGAGAGCTGTGCTAAAAGGATGAAA
GGCTGGCTTTATGTAAGTCCTGAACGGCCTTCGTCCTCTGCTTGCCTTTC
CGTCTTTATCCTTTTCACTACCATAATAACACAACACTCTACAACCTTT
>CL54.Contig1_All
GCCGAGGCGAGGCGGCGGTGAGGGCGAATCAGGAATTACAGTTGAAAACT
CTATAAAAGAAGAAAAGAAAGAAAGAAGAACCGGAAATTAAGTCTAACAC
CCTATAAAAGAAGGAAGAAGAAGAAGAAGAATTGAAAATTAAGCGTAAAA
CCCTATAAAAGAAGGAACACGGAGAAGAATCGGAAATTCGGAATTTCGGA
ATATACTTTATTGTCAAGATAAAGGATAGTCATGAGTGATTCTGAAAGTG
GGGATGATGCCTATGGACCTCCTCTTCCTCCTGGCTTTAAATCACCAAAG
TCTAGATCTAGCAAAACTGAAGAAGATGATGACTCATTTATGCCAGCCCT
ACCTCCTCACATGGTGAAATCTGCAGCCAAGAAGGAAGCCACAAAAGACA
GTGAGGAGGAGGAGGATGCATGCGGCCCATCCCTACCGTCCCACGTACCG
AAAAGCACATCAAAGAGAAAAGGAGATGAAAGTGAGGACAGCCATAACAA
AGCTCCCAAGGTAGATACAGGAAACAGTGAAGAAGAATCTGGAGATGAGG
ATGATATGTATGGACCTGCATTACCACCACACCTGCTTCAGAAGAAGAAG
GATGGTATAGAACCATCCCAAAGCCAGAAGCGCGTGCTAGGACCTACTCT
GCCCAAGGGTTACGTTCCTTCTGCTTCAACAATGCCTGTGCCAGAGGAAG
GGGAGAGCAGCGAGAGCGATGAAGATGGTTTCGTTGTGGGACCAATACCA
TCTGCAGAAAAAATAGATGAAGAGGAATACAGAATAAGACAGCTTGAGTA
TAGAGCAAAGAAAATGAAGGATAAATTGCAAGGAAAAGGTGAAGACAAAC
CAATGCAAAGAGAATCTTGGATGCTAGAGCTTCCTGAAGACCGAAAAAGC
TTTTGTGGTTTGGAAGCAAGGCAGTTTAGAAGAAAAGCACCCATGGAAAG
GGGTGACCGATCAGTTTGGACAGACACACCAGCTGATAAAGAAAGAAAAG
CTCAGATGGGAACTGATGAAGATGGGAGAGATTATGCTCCAGAAGACATT
GCAGCCAAGAAAAGGGATGAAAAATTATCAGAAATGGTGGAGAGTTACAA
CTCAAAGAAGAGAGCAGAACCTTTGATCGATATGCATAAGAAGAAAAAGA
AGGAAATGGAACCCAAGGAAGGAAAGAAGGAGCGTCGTCCATTCAGCAGA
GAGGAAGACATGAATGTTAATAAGTTCGACGATGTTCAGAAAGAAAAGAT
TTTAAAGAAAGCTCGACACTTAAATGACAGATTTTCTTCTGGTGACAGAA
AGTTCCTGTAACTTCCCACACCTTGAAAAAAATTAATGTACGAATATTAT
AGTTATGCCTTAAAAAAGGTGAGGTTGCTTTTTTAAAAATATCAAGTACA
AAGAGGAACTTATTTTATTCAGGTCTCAATTTTCTTTAAAAAAGTTCTAA
GATTCTGTGTATCTATTGCCCTCTATCTTTACAGAAAATGTTTTATGGCT
TTTATTGTGAGATATGTTTGTATATTCCTTATCAATATGAATATTTGATA
TTTCCC
>CL54.Contig2_All
AAAACATTTTCTGTAAAGATAGAGGGCAATAGATACACAGAATCTTAGAA
CTTTTTGAAAGAAAATTGAGACCTGAATAAAATAAGTTCCTCTTTGTACT
TGATATTTTTAAAAAAGCAACCTCACCTTTTTTAAGGCATAACTATAATA
TTCGTACATTAATTTTTTTCAAGGTGTGGGAAGTTACAGGAACTTTCTGT
CACCAGAAGAAAATCTGTCATTTAAGTGTCGAGCTTTCTTTAAAATCTTT
TCTTTCTGAACATCGTCGAACTTATTAACATTCATGTCTTCCTCTCTGCT
GAATGGACGACGCTCCTTCTTTCCTTCCTTGGGTTCCATTTCCTTCTTTT
TCTTCTTATGCATATCGATCAAAGGTTCTGCTCTCTTCTTTGAGTTGTAA
CTCTCCACCATTTCTGATAATTTTTCATCCCTTTTCTTGGCTGCAATGTC
TTCTGGAGCATAATCTCTCCCATCTTCATCAGTTCCCATCTGAGCTTTTC
TTTCTTTATCAGCTGGTGTGTCTGTCCAAACTGATCGGTCACCCCTTTCC
ATGGGTGCTTTTCTTCTAAACTGCCTTGCTTCCAAACCACAAAAGCTTTT
TCGGTCTTCAGGAAGCTCTAGCATCCAAGATTCTCTTTGCATTGGTTTGT
CTTCACCTTTTCCTTGCAATTTATCCTTCATTTTCTTTGCTCTATACTCA
AGCTGTCTTATTCTGTATTCCTCTTCATCTATTTTTTCTGCAGATGGTAT
TGGTCCCACAACGAAACCATCTTCATCGCTCTCGCTGCTCTCCCCTTCCT
CTGGCACAGGCATTGTTGAAGCAGAAGGAACGTAACCCTTGGGCAGAGTA
GGTCCTAGCACGCGCTTCTGGCTTTGGGATGGTTCTATACCATCCTTCTT
CTTCTGAAGCAGGTGTGGTGGTAATGCAGGTCCATACATATCATCCTCAT
CTCCAGATTCTTCTTCACTGTTTCCTGTATCTACCTTGGGAGCTTTGTTA
TGGCTGTCCTCACTTTCATCTCCTTTTCTCTTTGATGTGCTTTTCGGTAC
GTGGGACGGTAGGGATGGGCCGCATGCATCCTCCTCCTCCTCACTGTCTT
TTGTGGCTTCCTTCTTGGCTGCAGATTTCACCATGTGAGGAGGTAGGGCT
GGCATAAATGAGTCATCATCTTCTTCAGTTTTGCTAGATCTAGACTTTGG
TGATTCTGAAATTTTGAATTTATCAGAACACCCACTGATTCAGGTCATGT
TTTGAACAGCAAATTATTAAAGTAGGATTAAGATAAATCATAAAGAAAAT
AAAGTGAAAAATACAAATGATTAAAATAAAAAAGTAAAAAGATGGGTGAT
AGCAAAACTGAAGAAG
>CL54.Contig3_All
GGAAATATCAAATATTCATATTGATAACGAATATACAAACATATCTCACA
ATAAAAGTCATAAAACATTTTCTGTAAAGATAGAGGGCAATAGATACACA
GAATCTTAGAACTTTTTGAAAGAAAATTGAGACCTGAATAAAATAAGTTC
CTCTTTGTACTTGATATTTTTAAAAAAGCAACCTCACCTTTTTTAAGGCA
TAACTATAATATTCGTACATTAATTTTTTTCAAGGTGTGGGAAGTTACAG
GAACTTTCTGTCACCAGAAGAAAATCTGTCATTTAAGTGTCGAGCTTTCT
TTAAAATCTTTTCTTTCTGAACATCGTCGAACTTATTAACATTCATGTCT
TCCTCTCTGCTGAATGGACGACGCTCCTTCTTTCCTTCCTTGGGTTCCAT
TTCCTTCTTTTTCTTCTTATGCATATCGATCAAAGGTTCTGCTCTCTTCT
TTGAGTTGTAACTCTCCACCATTTCTGATAATTTTTCATCCCTTTTCTTG
GCTGCAATGTCTTCTGGAGCATAATCTCTCCCATCTTCATCAGTTCCCAT
CTGAGCTTTTCTTTCTTTATCAGCTGGTGTGTCTGTCCAAACTGATCGGT
CACCCCTTTCCATGGGTGCTTTTCTTCTAAACTGCCTTGCTTCCAAACCA
CAAAAGCTTTTTCGGTCTTCAGGAAGCTCTAGCATCCAAGATTCTCTTTG
CATTGGTTTGTCTTCACCTTTTCCTTGCAATTTATCCTTCATTTTCTTTG
CTCTATACTCAAGCTGTCTTATTCTGTATTCCTCTTCATCTATTTTTTCT
GCAGATGGTATTGGTCCCACAACGAAACCATCTTCATCGCTCTCGCTGCT
CTCCCCTTCCTCTGGCACAGGCATTGTTGAAGCAGAAGGAACGTAACCCT
TGGGCAGAGTAGGTCCTAGCACGCGCTTCTGGCTTTGGGATGGTTCTATA
CCATCCTTCTTCTTCTGAAGCAGGTGTGGTGGTAATGCAGGTCCATACAT
ATCATCCTCATCTCCAGATTCTTCTTCACTGTTTCCTGTATCTACCTTGG
GAGCTTTGTTATGGCTGTCCTCACTTTCATCTCCTTTTCTCTTTCTTTTC
TTTTTGTTGTGGCTAGCTCCTTTTCGAGTATTTGACTGTGGTAATGGGCC
TTGCTTTTGACGCATAATCTCTGTGTAAGCTTCCCTATACCACTGCCCGA
TGAAGAAATGACGAGCGTGCAAGAGTGCTGTTTCACTTCCTGAGTTTACA
GCAAGCCAGTCCAAGAGGACTCTTTGCAAGAACATGGTCCTCTCTTCTTC
TTCATCTGATTGAACCTCAGCTTCTTTGGCCTTTTCACTACTACTCTTCT
TCTTTTTGCTCTTCTTACTGGATGGTGTAGATGGCCCTGTGGTGCCATTT
TCAGTAGGTGGAGAGCCATCTTCAAGCATGGGGGCATCACGATTT
>CL55.Contig1_All
TTCTTCTTTTACTCCAACCGAATTACACTTACAAAAATAAATCAGAATCT
CGCTCTCAATAAATCTTAGCCGTGGATCTCCGGGTCGGGTAGGCCTAGGA
ATGCACCCTTTTTTTCCATACATTTATAATTATGTCCTTCTACGGATAGG
CGTCGGCTGTGGGTGCATTGGAGGGTAGGCCTAAAAAAATCTCGGTAGTC
GATGGGGTTCGGAGATAACGAGCTGTGAACTGGTTCTAGTTTGGTGGTCT
GGTTGTTAGGTTGTTTGCTTGTTTGGGTGTTTGGTTGATTGGTTGTTAGG
TTGTTTGTTTGGCGGATTGGTTGTTTGGGTGTCCGGTTGTCTGGTTGTTT
GCTTGGCCGGTTGTTTGGTGGTCTGATGGTTCACTTGTTTGGTGATTCGC
TTGTTTGGTGGTTTGCTTGGCCGGTTGTTTGGTGGTTTGGCTGTGCGGTT
ATAGGTTGTCCGGTTGTTTGGGTGTTTGCTTGGCCGGTTGTTTGGCGGAT
TGGTTGTCTGATGGTCTGGTTGTTTGGTGGTTTGGCTGACCGGTTGTTTG
CTTTGCTGGTTGTTTGGTGGCTTGGTTGTTCAGTTGTTTGTTGTATGGTT
GTTTGGTGGTCTGGCTGTTTGGCTTGTTTATTTTGCGATATTGTTTCCTG
ACATTTTTCGATTTTTTTCTCTCCCTCTCTTTTCTTTTTTGTCTGTTGTG
CTTTTCAGTTATTCTAGGTTTCTTCTCAGACTTTCTCTCTCTCTCTCTCT
CTTTCTCTCCCAACATCCAAAACGACCCCCCAAA
>CL55.Contig2_All
AAAAAAATCGAAAAATGTCAGGAAACAATAACGCAAAATAGACAAGCCAA
GCAACCAGACCACCAAACAACCATACAACAAACAACTGAGCAACCAAGCC
ACCAAACAACCAGCAAAGCAAACAACCGGTCAACCAAACCACCAAACAAG
CAAACAACCAGACCACCAGACAACCAAACTGCCAAACAACCGGACAACCT
ATAACCGCACAACCGAACCACCAATCAATCAAACAACCTATAACCGCACA
GCCAAACCACCAAACAACCGGCCAAGCAAACAACCAAACAACCGAACACC
CAAACAACCAATACGCCAAACAAACAACCTAACAACCAAACAACCAAACA
AGCGAATCACCAAACAACCTAACAACCAGACCACCAAACTAGAACCAGTT
CACAGCTCGTTATCTCCGAACCCCATCGACTACCGAGATTTTTTTAGGCC
TACCCTCCAATGCACCCACAGCCGACGCCTATCCGTAGAAGGACATAATT
ATAAATGTATGGAAAAAAAGGGTGCATTCCTAGGCCTACCCGACCCGGAG
ATCCACGGCTAAGATTTATT
>CL55.Contig3_All
AAAAAAATCGAAAAATGTCAGGAAACAATAACGCAAAATAGACAAGCCAA
GCAACCAGACCACCAAACAACCATACAACAAACAACTGAGCAACCAAGCC
ACCAAACAACCAGCAAAGCAAACAACCGGTCAACCAAACCACCAAACAAG
CAAACAACCAGACCACCAGACAACCAAACTGCCAAACAACCGGACAACCT
ATAACCGCACAACCGAACCACCAATCAATCAAACAACCTATAACCGCACA
GCCAAACCACCAAACAACCGGCCAAGCAAATCACCAAACAAGCGAACACC
CAAACAACCGGCCAAATAAACAACCGGTCAACCAAACCGCCAAACAGCCG
AACAACCAAACAAGTGAACCATCAGACCACCAAACAACCGGCCAAGAAAA
CAACCTAACAACCAAACAACCTAACAACCAGACCACCAAACTAGAACCAG
TTCACAGCTCGTTATCTCCGAACCCCATCGACTACCGAGATTTTTTTAGG
CCTACCCTCCAATGCACCCACAGCCGACGCCTATCCGTAGAAGGACATAA
TTATAAATGTATGGAAAAAAAGGGTGCATTCCTAGGCCTACCCGACCCGG
AGATCCACGGCTAAGATTTATT
>CL55.Contig4_All
ACAGCCTATAACCAAACAACCGGCCAAACAAAAACAAACAACCTAACAAC
CAAACAACCTAACAACCAGACCACCAAACTAGAACCAGTTCACAGCTCGT
TATCTCCGAACCCCATCGACTACCGAGATTTTTTTAGGCCTACCCTCCAA
TGCACCCACAGCCGACGCCTACCCGTAGAAGGACATAATTATAAATGTAT
GGAAAAAAA
>CL56.Contig1_All
CTAATTATTTAGGCTTTGTTGTGTATATAGTCCATTCAGACTCCACTTCC
GGCTCCAGTTTATTAGATTCCTCTGACCAGCCGCGCACGATGCTCACCAG
CCCCGGCGGCCGACCGAGTACCCCGGAGTCTATTGTTACGCAAATATTTT
CCCGCTTGCAAAAGGGTATTGGAGTGCCATCCGGAGCGCGTTTCGATCCT
CCGTTCCCGGCTCCCTCGTCCGGCGACGCGTCCACCGGTCTAAACGGA
>CL56.Contig2_All
CGACCTGGTCCGTTTTCTATACAAGATCGAGGGGTAATATTATGTGTTTT
AATCTGTCCGATGCCCCGTCCATGTTTATAAATCTTGTTATTGCATAGTT
CCGGCAGCACAGGAATGCTCGACTTAATTTCGGTCTCCATCTAATAGAGA
AAGAGAGAGAGAGAGAGAGAGCGGGGAAGCATTACGAAATATTTCATCAA
TGAGCGAACCGTAATAAACAAGTAGGATCGAGCACCATCCTCCATGGGAT
CAGATCCGGCTCCAGTTTATTAGATTCCTCTGACCAGCCGCGCACGATGC
TCACCAGCCCCGGCGGCCGACCGAGTACCCCGGAGTCTATTGTTACGCAA
ATATTTTCCCGCTTGCAAAAGGGTATTGGAGTGCCATCCGGAGCGCGTTT
CGATCCTCCGTTCCCGGCTCCCTCGTCCGGCGACGCGTCCACCGGTCTAA
ACGGACGCGCCTTCGATGGAAAAACAAAAAAATAATCGACAAAAATGGGA
GATACATTGTCCTGCATCTGGC
>CL57.Contig1_All
TGCATCGTTCTTTACCATCTTCTTTACCATTTTCTTCTTAACCTTCTTTT
TCTTCTTCAACTCGTCCCCTTCCAAGTCTTTGTCCTTCTCTCTTCACTCC
CTCTTCCTCCCCAGGTAATCGACAGAAGACGAACAGAACGTCGTCTAGGC
AGAGTGGAGGTGGACCTGAACAGCGTCTTGAATGAGCCCAAGTTGGAGGT
CAGAGGGAAGGAGTTCGACCTCCAGGACAGTGGCGATGAAGAGGAAACGG
CAACACTCAAGTTAAACATTATACTGAGGATCCTAAAGAAAGCTGCCACA
GAGACTAACGAAAGAGTTGCTGTTGAATGAGACTAAAATATTTGAGTTTT
TGCATTTGTTGTTGATTTACAAACATGCTTATTTTTATCATAAGCAGTAG
AGCGAAATAAATTGCAAAAGGAATAACAGTTACAGAAAAAATGTATATAT
CTCTCGAGTTTCATATTTACGGGACAGATGAAGAAAAATAAGTGGTGAAC
AAAGTTTTTTTTGCATGGATACACTGTTCTTAATCTCAAGGCTCAAAATT
CTTCTGGTGATAAACAGACTATCTGAACCTTAGTTATTTACGTCAAAAAT
TATATGAAACTTCAAATATAAGCGTCGTGCAGAAGACTTGAAGTACCCAG
ACCCATCAGGCTGTTCTTTACGAGAGCAATCTGTCTTGAAGCAAAGATTT
ATAATCCCAAAACAATAGGGCTTGTGGTCATGACTGCCGTAGCCTCATTT
TGAAAGATTTTGAAAATATTTGTATGATTCCTAAGTGGCTAATGAATTCT
GTTGTCATTATTTTGGTCCTTTTTCAAGTATATCACATGTGATTTTTGTT
ATATAATTGTTGTATAGTGATTCTACAGTGTTATGTTCTAGTAAAATATA
TGAAAAA
>CL57.Contig2_All
GTTGAAGGAACGGATAGCGGGTGAGAGGGAGAGTGTCAGCAGTCGTCAGC
AGTTCGGTCAGTCGACAGAAGTCAGCACGTCGCAAGGTAACCTTCCCGGA
CATGGAGAGCGCGGAGTGGCTAAACCTTCTGATCCGCCAGCTGTGGCCGA
GCGCGGAGCAGTATGCAAATGAGCTGTGCAGAAACACCATTGGGCCGGCC
CTCCGCTCGGCCCTCGAGGTGTACAAGCTCAAGTCCTTCCGCTTCGAGGA
GGTCGAGCTCGGCCAGACGCCGCCGAGGTTTACGGGGATCAAGGTGTACG
ATGACCAGGCGCTGCCGGAGGTCGTCATGGACGTGGACTGCGAGTATTTC
GGTGACGGCAAGATCAAGGCGAGTATATCGGATATGCCAATCGGGATCGA
AGATATGCAGTTGAGTGGGAGGTTACGAATCGTGATGAAGCCTTTGGTGA
AGGACCTCCCTCTGGTGGGCGGAGTTCACGTTCTGTTCCTTGGCAAGCCG
AAGCTCTCGTACAATCTTACTGGTACTGCCAATGTCCTGGATCTGCCTGT
AGTCAAGAGCATCTTGTATAGGGCGGTGGAGGAGCAGGTTGAGCGGCTGA
TGGTGATGCCCAACAAGCTTCCCATACAAATAGTGAATAGTATTGACGTG
GCTGACTTTATGTGTCCCGTTCCAAGTGGCGTGGTGCGTCTCCACATCAT
TGAGGCGGAGAACCTCGCGAAAAAGGACATTGGGATTCTGAACATGAACA
AGCCCGATCCTTACTGCATCATGCGCATTGGCTTGCAGAACTTCAAGACG
GAGACCTTTAAGAACACGTCGAATCCGAAGTGGGACGCTTGCAAGGAGTA
CTTGTGCAGCTCCGACACCAGGTTTGGAAACAAGATTCACTTCGAAGTCT
TCGACCATGACCGCATGACCGACGATGATTTTATCTTCATGACTAATCTG
GACTTCCAAGAAATTTGGAAAAATGAAATCGATACGTGGCTGCGTCCTAC
TGAGTCTAATTCGGGCAGCCTTCACATCAAAGCCACTTGGTATGATCTGA
GTGACTCCGCTGATTCTCTGCAGATTCAGCTGGAAGAAATGTGCGCCCTG
CAACTGCCGACAAAAAAGCCATTGCACAGCGCAGTGCTCGTAGTTTGGGT
AGACGCCGCCAAGAATCTCAGTGAGCCAGACACATTCGTGAGGGTCATCG
TCGATGACGTGAAGAAGGAATCGACGGTGAGGGAACGCACGAAGGACCCG
GTCTACAGGGAGGGCTTCGTGTTCCTGATCCGGAATCCGTGGACGCAGAA
ACTAAGGCTGGAGGTAATCGACAGAAGACGAACAGAACGTCGTCTAGGCA
GAGTGGAGGTGGACCTGAACAGCGTCTTGAATGAGCCCAAGTTGGAGGTC
AGAGGGAAGGAGTTCGACCTCCAGGACAGTGGCGATGAAGAGGAAAGGGC
AACACTCAAGTTAAACATTATACTGAGGATCCTAAAGAAAGCTGCCACAG
AGACTAACGAAAGAGTTGCTGTTGAATGAGACTAAAATATTTGAGTTTTT
GCATTTGTTGTTGATTTACAAACATGCTTATTTTTATCATAAGCAGTAGA
GCGAAATAAATTGCAAAAGGAATAACAGTTACAGAAAAAAATGTATATAT
CTCTCGAGTTTCATATTTACGGGACAGATGAAGAAAAATAAGTGGTGAAC
AAAGTTTTTTTTGCATGGATACACTGTTCTTAATCTCAAGGCTCAAAATT
CTTCTGGTGATAAACAGACTATCTGAACCTTAGTTATTTACGTCAAAAAT
TATATGAAACTTCAAATATAAGCGTCGTGCAGAAGACTTGAAGTACCCAG
ACCCATCAGGCTGTTCTTTACGAGAGCAATCTGTCTTGAAGCAAAGATTT
ATAATCCCAAAACAATAGGGCTTGTGGTCATGACTGCCGTAGCCTCATTT
TGAAAGATTTTGAAAATATTTGTATGATTCCTAAGTGGCTAATGAATTCT
GTTGTCATTATTTTGGTCCTTTTTCAAGTATATCACATGTGATTTTTGTT
ATATAATTGTTGTATAGTGATTCTACAGTGTTATGTTCTAGTAAAATATA
TGAAAAATCAGGAAGGGTGTTTCATTCAAAGATCATTGATGTG
>CL57.Contig3_All
GTTGAAGGAACGGATAGCGGGTGAGAGGGAGAGTGTCAGCAGTCGTCAGC
AGTTCGGTCAGTCGACAGAAGTCAGCACGTCGCAAGGTAACCTTCCCGGA
CATGGAGAGCGCGGAGTGGCTAAACCTTCTGATCCGCCAGCTGTGGCCGA
GCGCGGAGCAGTATGCAAATGAGCTGTGCAGAAACACCATTGGTCCGGCC
CTCCGCTCGGCCCTCGAGGTGTACAAGCTCAAGTCCTTCCGCTTCGAGGA
GGTCGAGCTCGGCCAGACGCCGCCGAGGTTTACGGGGATCAAGGTGTACG
ATGACCAGGCGCTGCCGGAGGTCGTCATGGACGTGGACTGCGAGTATTTC
GGTGACGGCAAGATCAAGGCGAGTATATCGGATATGCCAATCGGGATCGA
AGATATGCAGTTGAGTGGGAGGTTACGAATCGTGATGAAGCCTTTGGTGA
AGGACCTCCCTCTGGTGGGCGGAGTTCACGTTCTGTTCCTTGGCAAGCCG
AAGCTCTCGTACAATCTTACTGGTACTGCCAATGTCCTGGATCTGCCTGT
AGTCAAGAGCATCTTGTATAGGGCGGTGGAGGAGCAGGTTGAGCGGCTGA
TGGTGATGCCCAACAAGCTTCCCATACAAATAGTGAATAGTATTGACGTG
GCTGACTTTATGTGTCCCGTTCCAAGTGGCGTGGTGCGTCTCCACATCAT
TGAGGCGGAGAACCTCGCGAAAAAGGACATTGGGATTCTGAACATGAACA
AGCCCGATCCTTACTGCATCATGCGCATTGGCTTGCAGAACTTCAAGACG
GAGACCTTTAAGAACACGTCGAATCCGAAGTGGGACGCTTGCAAGGAGGT
CGGTACTTGGGATGTGCAGGGTGCTCAAGCCTGGCTGTGTTAGATGGTCG
GTGGAAGTGTGTGTTGTCTTACCTATGGGTGTTGTATGCTATGTTGTGTC
TTTTGTATGTGTGTTGTGTGGTGTGTCATACGTTTGGGTGTTGTGTGTTA
TGTTGTGTTTTACGTATGGGTGCTGTGTGTGTGTTGTCTTACGTATTGGT
GCTGTGTGCTGTGTTGTGTCTTACGTGGGCGTTATTTGAGCGAGTGTGTG
TAGGTAAGTTTGAGTGACGCACTACCAGTCAGTTTAAGTTTTGTCAAGTT
ACTGTAAGAAAATATCGTGTAATATGACGTACTGCATAAAGAGATATTTA
GAGCTCGGATATTATTCTTTATCGTTTTTATGTATCTTTGTCTTTTTTTA
CAATTAATTGCTGATTTTATAATCACTATTTTCTTTTAAGTTTCAGCGGT
AATTTACATTTACAGTGCACTTCATTCTGCTATCACTAATAACTTAGCAG
GACCTCAGTTGAAAGATAGGAAATTTCTTCATTTTCATTAAAGAAATGCG
TTATAAATGTAAAGGAAGATAAGCGAAAACACATGTCAAGATACAGGGTG
AGTATGAAATCGCTGAATTAGACTAGAATGCCACTTTCCTTAACCTTTCT
TGCACCAAAGGGACACTTTTGACACGAAGAATGAGGATGGCAGGGACTCA
GGCATACACACCCCTCATCTCCCCTTTCCCCCTTTACTCTTCGCTGCTCA
TTTCGGTTTTTCTACAGGTGATGGGACTCATTCGCTCTTCAACAAAGGAC
CTCAATGCTTTTCCACATGTTTTTTTTTTTCCAGTACTTGTGCAGCTCCG
ACACCAGGTTTGGAAACAAGATTCACTTCGAAGTCTTCGACCATGACCGC
ATGACCGACGATGATTTTATCTTCATGACTAATCTGGACTTCCAAGAAAT
TTGGAAAAATGAAATCGATACGTGGCTGCGTCCTACTGAGTCTAATTCGG
GCAGCCTTCACATCAAAGCCACTTGGTATGATCTGAGTGACTCCGCTGAT
TCTCTGCAGATTCAGCTGGAAGAAATGTGCGCCCTGCAACTGCCGACAAA
AAAGCCATTGCACAGCGCAGTGCTCGTAGTTTGGGTAGACGCCGCCAAGA
ATCTCAGTGAGCCAGACACATTCGTGAGGGTCATCGTCGATGACGTGAAG
AAGGAATCGACGGTGAGGGAACGCACGAAGGACCCGGTCTACAGGGAGGG
CTTCGTGTTCCTGATCCGGAATCCGTGGACGCAGAAACTAAGGCTGGAGG
TAATCGACAGAAGACGAACAGAACGTCGTCTAGGCAGAGTGGAGGTGGAC
CTGAACAGCGTCTTGAATGAGCCCAAGTTGGAGGTCAGAGGGAAGGAGTT
CGACCTCCAGGACAGTGGCGATGAAGAGGAAACGGCAACACTCAAGTTAA
ACATTATACTGAGGATCCTAAAGAAAGCTGCCACAGAGACTAACGAAAGA
GTTGCTGTTGAATGAGACTAAAATATTTGAGTTTTTGCATTTGTTGTTGA
TTTACAAACATGCTTATTTTTATCATAAGCAGTAGAGCGAAATAAATTGC
AAAAGGAATAACAGTTACAGAAAAAAATGTATATATTTCCCGAGTGTCAT
ATTTACGGGACAGATGAAGAAAAAATAGTGGTGAACAAAGATTTTTTGCA
TGGATACACTGTTCTTAATCTCAAGGCTCAAAATTCTTCTGGTGATAAAC
AGACTATCTGAACCTTAGTTATTTACGTCAAAAATTATATGAAACTTCAA
ATATAAGCGTCGTGCAGAAGACTTGAAGTACCCAGACCCATCAGGCTGTT
CTTTACGAGAGCAATCTGTCTTGAAGCAAAGATTTATAATCCCAAAACAA
TAGGGCTTGTGGTCATGACTGCCGTAGCCTCATTTTGAAAGATTTTGAAA
ATATTTGTATGATTCCTAAGTGGCTAATGAATTCTGTTGTCATTATTTTG
GTCCTTTTTCAAGTATATCACATGTGATTTTTGTTATATAATTGTTGTAT
AGTGATTCTACAGTGTTATGTTCTAGTAAA
>CL57.Contig4_All
TGAACGCGACATTTAGGAGAGCGTTGATTTGTTTTATAATATAGCATCTA
TAACTGTGATCAGTTTAAAACTATGTTTTATTGTTTGCAGATCCTAAAGA
AAGCTGCCACAGAGACTAACGAAAGAGTTGCTGTTGAATGAGACTAAAAT
ATTTGAGTTTTTGCATTTGTTGTTGATTTACAAACATGCTTATTTTTATC
ATAAGCAGTAGAGCGAAATAAATTGCAAAAGGAATAACAGTTACAGAAAA
AATGTATATATCTCTCGAGTTTCATATTTACGGGACAGATGAAGAAAAAT
AAGTGGTGAACAAAGTTTTTTTTGCATGGATACACTGTTCTTAATCTCAA
GGCTCAAAATTCTTCTGGTGATAAACAGACTATCTGAACCTTAGTTATTT
ACGTCAAAAATTATATGAAACTTCAAATATAAGCGTCGTGCAGAAGACTT
GAAGTACCCAGACCCATCAGGCTGTTCTTTACGAGAGCAATCTGTCTTGA
AGCAAAGATTTATAATCCCAAAACAATAGGGCTTGTGGTCATGACTGCCG
TAGCCTCATTTTGAAAGATTTTGAAAATATTTGTATGATTCCTAAGTGGC
TAATGAATTCTGTTGTCATTATTTTGGTCCTTTTTCAAGTATATCACATG
TGATTTTTGTTATATAATTGTTGTATAGTGATTCTACAGTGTTATGTTCT
AGTAAAATATATGAAAAATCAGGAAGGGTGTTTCATTCAAAGATCATTGA
TGTG
>CL58.Contig1_All
CCGATGTCGTTGCCGCTTCGCTTGCCCTCCTCATTACCTCCGCCAGCGCC
GCCTCCGCCTCCTGGCCGCCGCGGGAGACACCTTCTTCGGCGTCGTCGTT
GTCTTCTTCTTCTTCTTCTTCTTCTCCTCATCATTCTTCTTCTTATCTTT
TGCCCTTTTCTCTCTTAATCTTGTTGGTGCCTAGTTTTTATTTTTATTTT
GCTTTTATATTTTTCATTTTTCATTTTTATTTGATTTTCAATTTTTCATT
TTTATTCCATTTTCTATTTTATTTTTTATTTTTTTCTTTTCTTTTCTCTT
CTTTTTTTCCTTTTCTTCTTATTAATACTCCTCTTCTTTTTTTCCTTTTC
TTCTTATTAATACTCCTCTTCTTTTTTTCCTTTTCTTCTTATTAATACTC
CTCTTCTTTTCTTCTGCACTGTATCCTTTTTTCTTACTTTCGTGGTATAA
TTTTTTATCTTTTTCCTTATCTCTTCTTTCTTAGACTTTATTATATTCTA
TTTTTTCCTCAGGTCAGATCAGTTTTTTCGTTTCTCTCTTTGTCTTTTGA
CTTCATTTCCATCTTCGTTTTCTCTTGCTCACCATTACGTCTTATTATCT
TTTACTTCAACTCGTCTTTTATCATTATCTTTACTATCTTTCTCTAATCT
TTCGTATCTTAAGTTCACTTTTTCGGTTCATAAACCTCTTCCATGTTTTT
TTT
>CL58.Contig2_All
AAAAAAGAAGAGGAGTATTAATAAGAAGAAAAGGAAAAAAAGAAGAGAAA
AGAAAAGAAAAAAATAGAAAATGAAATAAAAATGAAAAATATAAAATAAA
ATAAAAATGAAAAATGAAAAATATAAAAGCAAAATAAAAATAAAAACTAG
AAACCAACAAGATTAAGAGAGAAAAGGGCAAAAGATAAGAAGAAGAATGA
GGAGAAGAAGAAGAAGAAGAAGAAGAAGAAGACAACGACGACGCCGAAGA
AGGTGTCTCCCGCGGCGGCCAGGAGGCGGAGGCGGCGCTGGCGGAGGTAA
TGAGGAGGGCAAGCGAAGCGGCAACGACATCGGGG
>CL58.Contig3_All
AAAAAAGAAGAGGAGTATTAATAAGAAGAAAAGGAAAAAAAGAAGAGAAA
AGAAAAGAAAAAAATAGAAAATGAAATAAAAATGAAAAATATAAAATAAA
ATAAAAATGAAAAATGAAAAATATAAAAGCAAAATAAAAATAAAAACTAG
AAACCAACAAGATTCAGAGAGAAAAGGGCAAAAGATAAGAAGAAGAATGA
GGAGAAGAAGAAGAAGAAGAAGAAGAAGAAGAAGAAGAAGAAGAAGACAA
CGACGACGCCGAAGAAGGTGTCTCCCGCGGCGGCCAGGAGGCGGAGGCGG
CGCTGGCGGAGGTAATGAGGAGGGCAAGCGAAGCGGCAACGACATCGGGG
>CL59.Contig1_All
AAGAAGGAAAAGGAGGAGGACAGGAAGGGAAAGGAGGGGGAGAAGAAGGA
AAAGGAGGAGGAGGAGAGAAAAAAGATTGAAGAAGGGAAAAAAAATTAGG
GATGAGGGAAAGTAAGAAGAAGCATAATAAGAAGAAAACAAGAAGAGAGA
CGAGAAGAAGAAGAAGGCGAAGCAAAGGAAAAAGAAAGGGAAGAGGCGAA
AGGAAAGAAAAAAGTAAAAGAAAACTTCGAAAAAAGGAAGAATGAAAGGG
AAAAAAAGTGGACGAAAAAAGTTCTATCCGACACATTTTTCTTCATTTAT
TAACCAAAACTGCAAATGAAAATCGAACAAAAAACAACAACAACAATAAC
GACAACACCAACGCCCCCTCCCCTTCCCCCCGCCCTCTAAATAACGACAC
CAACTTCAAAAAAGATGGAATGAGCCGATAGTCACTACGGCTGGGTTCAC
GTTCCCCTCTGAAACAGCTGATCGAGGGGAGGAAATCGCCCACGTGGTCC
CGTCCCCTCACGTGGCTTCCCTGTGTAGGGTTTCGTGAAGTTATTATGGT
ACAGCGTGAGGGGAGGGGGAGGGGGAG
>CL59.Contig2_All
GACAGGAAGGGAAAGGAGGGGGAGAAGAAGGAAAAGGAGGAGGAGGAGAG
AAAAAAGATTGAAGAAGGGAAAAAAAATTAGGGATGAGGGAAAGTAAGAA
GAAGCATAAGAAGAAAACAAGAAGCGAGACGAGAAGAAGAAGAAGGCGAA
GCAAAGGAAAAAGAAAGGGAAGAGGCGAAAGGAAAGAAAAAAGTAAAAGA
AAACTTCGAAAAAAGGAAGAATGAAAGGGAAAAAAAGTGGACG
>CL60.Contig1_All
ATATACGCATTACTCATAACTCCACTGATATATACGCATTACTCATAACT
CCACTGATATATACGCATTACTCATAACTCCACTGATATATACGCATCGC
TTATACCTCCTCTATTCCTACCATTAACAAAATCCGAATTTATACCGCAA
CTACCCCATAAGGACAAAATTATGCACAAACTACCTGTTAACAATGGCCT
TACGAACCCTTAGGCCGAGTAATGCATTATGGGAGTTTATTATGACGTCA
TTCGAAGACCAACCACAACCGTAGAGAATATAATAAGGTTATTAGGGTAT
TCATTTACCACTATTACTTTCATCTGGTATTTGGATGGCGCGTGGTTTCA
GATCTGCGGGATGCCAAGGTCGTTTCGACTCTCTCTGTCTCTTTCTCTTT
TTCTCGCTTTCGATCTTTCTCTCTCTCTTTTTCTCGCTTTCTCTCTCTTT
CTTTCTCTCTCTCTTTCTGTCTGTCTGTCTG
>CL60.Contig2_All
AAAATAAGATTCATTATGAGAGAGAGAAACAGAGACAGAGAGAAAGAGAC
AGAGACAGAGAAAAAGAGAAAGAGACAGAGAGAGTCGAAACGACCTTGGC
ATCCCGCAGATCTGAAACCGCGCACCACCCAAATACCAGATGAAAGTAAT
AGTGGTAAATGAATACCCTAATAACCTTATTATATTCTCTACGGTTGTGG
TTGGACTTCGAATGACGTCATAATAAACTCCCATAATGCATTACTCGGCC
TAAGGGTTCGTAAGGCCATTGTTAACAGGTAGTTTGTGCATAATTTTGTC
CTTATGGGGTAGTTGCGGTATAAATTCGGATTTTGTTAATGGTAGGAATA
GAGGAGGTATAAGTAATGCG
>CL60.Contig3_All
GTGAAAGAGAGACAACGAGAGAGAGAGAAAGAAATGAAAAAGTGAGTGAA
AAAGAGAGAGAGAGAGGGAGAGAAAGACAGAAAGAAGGAGAAAGAGAAAG
CAAGAAACGACCTTGGCATCCCGCAGATCTGAAACCGCGCACCACCCAAA
TACCAGATGAAAGTAATAGTGGTAAATGAATACCCTAATAACCTTATACT
CTCTACGGTTGTGGTCGGTCTTCGAATGACGTCATAATAAACTCCCATAA
TGCATTACTCGGCCTAAGGGTTCGTAAGGCCATTGTTAACAGGTAGTTTG
TGCATAATTTTGTCCTTATGGGGTAGTTGCGGTATAAATTCGGATTTTGT
TAATGGTAGGAATAGAGGAGGTATAAGTAATGCG
>CL61.Contig1_All
GTTGTCAAATTCTGAAAGTCTGAATCAGTGTACTCCAATTCGACATCATT
CAGACCAAAGCTTTCACACACCTCAGCAACAGTTGGCATCTGATCTCCTC
CACCTGTGAAATTATCTGACAAGATTAACTCAATCCTCTACCACGTTAAA
TCTATCCTTTATGTGGTGTCAAATGTAATAACTTTTCAAGGCATCAAGTT
GTAATGATGATAAAAAGTAGTTCTTGTATTACTCACTTGATTCTGGTACT
GTTGCTGTGGGAGTTGCAGGAGGTCTCCCACGTCCCTTTCCACGCCCCCT
TCCTTTCGGGGTCTCTTCTTGATTGTCTGAGTCAACACGACCACCCTCTT
CTTCATATTCACCTTCACTCTCACTCTCATCTTTCTTCTTTCGTTTTTTC
CGCCCTCGCTCACCACGTGACGATTTTCTCTTTTTACTTTTCTTTCGTTT
CCGCTTTCCTCCACCCCACTCTTCATCTTGTTCTTCTTCATTTGAATCAC
CTTGATCTTGTTCTTCTTCCTCCCCTTCCCCTTGCTCCTCCTCCTCCTCT
CTGTACTCCGTTTCCTCCACGTCCGAGGGCATCTCTGGCGTCTCGCTGCA
CTAACAAACACAATTTTTCAATGGATTTTTTTCTTATTTTTCTACCAAAC
AACAAAAATAAGAAGGGCAGCGAACCCGGCGACCGCCACCTCGTCCGATC
GC
>CL61.Contig2_All
ATGGTCTGAATTGTCTTTCCAAGACCCATCTCATCAGCCAAGATGGTGTC
TGTTCCCTGACCCCAAGAATATCGTAACCAATTAACACCCTCAAGCTGAT
ACTCGTGAAGTGAGAGCCCAGTCATATCCAGGTAGTCTGGCTGCTTCTCC
CACTTCTTACTGAGGTTCGTTACTGGTTTATCAGGTGGAGGAGTGTATCG
CCGGGGTGAAGAAGGCTCACGATCTTCTTCTCCCAATTCTCGTGCCCTTG
CCTTGCCTTTCTTCTTTCCTTTCTTACTCTTACCAACAGCATCAGCATTA
CATGCTGCTCTCAGATCATGATAAAACTCAATTGCAGTTTTTAAGCCAAT
AATCTCTTCATCCTCATCTTCCCATGTAGCTTGGTCATAGGGTAAGTCTC
GCCATTTCACAAGATACTGTATGGTTCCATCCCGCAAAGAACGATGGTTC
AACACACGATGGATTTTCAACCAGGTGGACTTGATTCCATATTTGTAATA
TCTTTCTTCCAAGGAGTTTGGATCAATGCTTTTGCCACGTCTTTGTGACC
CTACTTCATCGTCGTCATCCATACCAGGTACAGGTGGCTCATCTGGATCA
AACTTTTTGAAGTATGAGCGCAACATCTGAGGATGATGTACATCCAACAT
GAGTTCAGAAATCCAAGAGCAGTGCCAGTATGACATATCAACCCACTTCA
CCAAAAACTCTCGCAGCTGTTTGAACTGATATTTTTCCCATTTGTCTCCA
ACAATCTCCTTCCAATTCTCTGGTGGCTTTGGAGGGTCAACATATCTCCA
GAATAGGATCTTCTGGACTTTTCCTGGCAAAGGTTCACAAGCACAGCGCT
GACAGGTCCATTCTCCTTCAGGTACTTCAAACAAAGGTGGTGACAAACAA
TATGTATGGTAGGCATTCACACATGAATCACAGCAAAGAAGTTCACCACC
ATCCTTACAAACTTTACAGTACTCCATATGTTCATCTTCTTCCTTGACTC
CCTCTGACTCACAAGTGGGGCATGACCACTTGCCCTCAGGAGCCTCTTCC
AATTCTGGTTCAAGACACACCAGATGGTAAGCCTTAGGACAAGTGTCACA
AAGGATGATCTCACCACCCTGCTGACATACCTCGCAGTAATCCTGATTTG
GGGGAGACTGATTAAGTTGAAAGAAACGAGTCAGTATCAATGTCCAGACT
CCAGTTTCCTTATACCTTAACTAAAGAACTGCATAATTACGTACAAGGTG
ACAACTAAAGAGCATTCCACAGAACATTCTTACAAAAGCTATAGTCATTC
TTATTCATGCATCTTCTAATAGTAAAAATAAACAAACACACTCACTTGAT
GATCTGTTTCATATCCATCCTCATCCTTTGCCTTCATACGTTTTTTACGC
TTATTTTTGTTGCCAATCTTGGTTTTGGCTTTCTTTTTGGGCGCATTTTG
CTGTTCTGCCTCATCTTCAGCCTTATTCATGTCCTCTGCCTCAGCTAACA
TTTGCTCAAACTCTGCATCACTGTCTTGGCTTGACTCATCCTCCAGACTC
ACCGAGGTGTCCTTCTTCCTCTTCCCTAACTTAATCTTCAAAGTTGGAAC
TTTTCCACCCTTTTTGTTTTTTCCTTCAGCTGTAGCAGTGCGTTTTCGGC
CACGTTTCTTCTTACCCACGCCCTCACTATCATCATCAAAATCTTCCTCA
ACTTCTTCATCTACCTTGGCTTTTCTAGGGCGTCCTCGACCCTTGGGTGT
TATTTGTACCGGTGCTGGTTCTGGTTCCTCTTCTTCCTCCTCTTCTACAA
TTTCATCTTCCTCCTCCTCTTCCTGCTGCTGATTGCGAGCCGTGAATTCA
CGCCACTTTGCAGCTACCAACATCATCAACTTTGACACTGGTACCCTTGG
ATTTTCCTTAGCCAGAAGTGGACGCACATGTTGCTGGAACAACTTGTATG
TTGTCAAATTCTGAAAGTCTGAATCAGTGTACTCCAATTCGACATCATTC
AGACCAAAGCTTTCACACACCTCAGCAACAGTTGGCATCTGATCTCCTCC
ACTTGATTCTGGTACTGTTGCTGTGGGAGTTGCAGGAGGTCTCCCACGTC
CCTTTCCACGCCCCCTTCCTTTCGGGGTCTCTTCTTGATTGTCTGAGTCA
ACACGACCACCCTCTTCTTCATATTCACCTTCACTCTCACTCTCATCTTT
CTTCTTTCGTTTTTTCCGCCCTCGCTCACCACGTGACGATTTTCTCTTTT
TACTTTTCTTTCGTTTCCGCTTTCCTCCACCCCACTCTTCATCTTGTTCT
TCTTCATTTGAATCACCTTGATCTTGTTCTTCTTCCTCCCCTTCCCCTTG
CTCCTCCTCCTCCTCTCTGTACTCCGTTTCCTCCACGTCCGAGGGCATCT
CTGGCGTCTCGCTGCACTAACAAACACAATTTTTCAATGGATTTTTTTCT
TATTTTTCTACCAAACAACAAAAATAAGAAGGGCAGCGAACCCGGCGACC
GCCACCTCGTCCGATCGCG
>CL61.Contig3_All
GAGACGCCCGACAGGAGCTATCTCGTTTATTTACCCTCATTTCCCTCTCC
AAAACCCCAAAATGTCCGACGCCGAGGATGTAGTCGAGCCCATGGACGTT
GAGGAGAATTCCAATGAATCCTCCTCAGCAGAAACAACTTCCTCTAGCAA
AGCTGGTGGAGAGTATGAGAACAAGATGGAAATGGATCGCTCTAAGAGGT
TCGACTACTTGCTCAAACAAACAGAGATCTTCTCCCATTTCATGGCTGGT
TCGAGGGACAAGACCCCCTCCTCTCCTCTTAAGTGCAAACCAGGTCGGCC
AAAGAAAGCAGAGAATCGCAAACCGTCTGTATCTGGCGACCTCGCGAAGA
AGTTTACCTCCTCAGCTGCCGACCACCGTCATCGCATGACGGAACAGGAG
GAGGATGAGGAGCTGCTGGCTGAGTCAAACAAGTATGCGAAGGTCATTAC
ACGCTTTGAGGAGAGCCCCAGTTATATCATCAATGGTACTATGCGTGACT
ACCAGATACGTGGTCTGAATTGGATGATTGACCTGTATGAGAATGGTATC
AATGGTATCCTCGCTGATGAGATGGGTCTTGGAAAGACAATTCAGACCAT
TGCATTTTTGTATTCACTCTACAAAGAAGGACACTCTAAAGGTCCCTTCC
TTGTAGCTGTCCCACTCTCCACCATCATTAATTGGGAAAGAGAGTTTGAG
ATGTGGGCCCCAGACTTCTATGTTGTTACATATGTAGGTGACAGAGAATC
ACGATCTATGATTCGTGAGCATGAATTGTCATTTGAGGAAGGAGCAGTGC
GAAGTGCATCAAAAGCCACACGTATCCGTACAACAAATGTAAAATTCAAT
GTACTTCTAACCTCCTATGAGATGATATCTATGGATCAAGCTTGCCTAGG
ATCATTAGAGTGGGCATGCTTGGTTGTAGATGAAGCTCACAGATTGAAGA
GTAACCAGTCTAAGTTCTTCCGTGTGCTGAACCAGTACAACATCGTTTAT
CGTCTGCTTTTAACTGGAACCCCACTTCAAAACAACCTGGAGGAACTTTT
CCATTTACTCAACTTCTTGTGTCCTGAAAAATTCTCTGATCTATCATCCT
TCCAAAATGAATTTGAAGATATTGCAAAAGAAGATCAGATTAAAAAACTG
CACGATTTGCTTGGACCTCACATGTTGAGAAGATTGAAGACTGATGTACT
CAAGAACATGCCAACCAAGTCAGAGTTCATCATTCGTGTGGAGTTATCAC
CACTGCAGAAGAAATACTACAAATACATTCTTACCCGTAATTTTGAAGCC
CTTAACTCAAGAGGAGGAGGCCAACAGGTTTCTTTGCTCAACATTGTCAT
GGATCTGAAGAAGTGTTGCAACCATCCATACCTCTTCCCAGCAGCAGCAG
AGGAGGCCCCAAAGCTGCCAAATGGAATGTATGTAAGCAGAGACCTTGTG
AAGGCCAGTGGCAAGTTCATTCTCCTGGAGAGTATGTTGGAGAAGCTCAA
ACGTGATGGCCATCGTGTGTTGATTTTCTCCCAGATGACAAGGATGTTAG
ATGTTTTGGAAGACTTCTGTGAGGGCATGGGTTACAAATATGAAAGAATT
GATGGTGGCATCACTGGTCAAGCTCGTCAAGAAGCCATTGATAGATTCAA
TGCTCCAGGTGCCCAGCAGTTTATTTTCTTATTGTCTACTCGTGCTGGTG
GTTTAGGTATCAACTTGGCCACTGCAGATACTGTCATCATCTATGATTCT
GATTGGAATCCACATAACGATATTCAAGCTTTCTCCAGAGCTCATCGTAT
TGGTCAGGCAAATAAGGTGATGATTTACCGGTTTGTGACTCGTAACTCTG
TTGAAGAAAGAGTCACACAGGTTGCTAAGAGAAAGATGATGTTGACTCAC
TTGGTTGTCCGTCCTGGAATGGGATCAAAAGCCACAAACTTCTCCAAACA
AGAATTGGATGATATCTTGAGGTTTGGTACAGAAGAACTTTTCAAAGAAG
AGGAAGGCAAAGAGGATGAAGCTATCCATTATGATAACCAGGCTATTGAG
GAACTCCTTGACCGTACAAAGGAGGGTATTGAACAGAAGGAGAACTGGGC
TAATGAGTATCTCAGCTCTTTCAAGGTTGCTTCATATGTTACCAAAGAAG
GGGAAGAGGAGGAAATGGAAGATGTTGAGGTTTTGAAGCAAGAAGCAGAT
AATACAGATTCCCTTTACTGGGAACGACTTTTGCGCCATCACTTCGAACA
ACAACAGGAAGATCTGGCAAGAACTCTTGGAAAGGGTAAACGAGTCAGGA
AACAGGTGAACTACAACGATGCAGCAGATGGTAGAGAAGATCTTAGCTGG
CAAGAACAGGGATCAGACTACAACTCTGACTTCTCCATGCCATCTGACAA
TGATAATGATGATGAATTTGATGAAAAGAATGAAACTGAAGGAGGCCGTA
GATCACGCCGTCGTGGTGACAGAGGTGACCGTGATCGTCCATTGCCGCCA
CTTCTTGCCCGAGTTGGAGGAAATATTGAAGTTCTGGGATTCAATGCCAG
ACAACGCAAGGCTTTCCTCAATGCAGTTATGCGTTATGGAATGCCTCCTC
AAGAAGCTTTCAACTCTCAATGGTTGGTACGAGACCTCCGAGGCAAGAGT
GAGAAGTGCTTCAGAGCATACACATCTCTCTTCATGCGCCATTTGTGTGA
GCCTGGTAATGACAATGCTGAAACATTTGCTGATGGAGTGCCTCGTGAAG
GATTAAGCAGACAACACGTTCTCACCAGAATTGGAGTGATGTCACTCATT
CGCAAAAAGATTTCAGAGTTCGAGACAATCAATGGCCATTACTCAATGCC
AGAAGCTCTAAATAGGCCTGTTGAGCCAGCAGTAGTAGATGGTGGCAAGA
GCAATGGTACTTCTGCTTCTGGCACACCAGCAACAAGTGTAACTCCATCT
CCTGCACCATCTGTGAAGGGAGAATCAGAAGACAAGGAAGAGGACAAAAA
GGAAGAAGCTAAGAAAGAAGAAGACAAGAAGGCCGAAGATAAAGAAAAGA
AGGATGAAAAGGAGACAGAAAAGGAAGAAGAAAAGAAGGAAGAGAAGGTA
GAGAAGAAGGAGGAAGAGAAGACGGAAGGAGAAAAAGAAAAGAAGGAGGA
ACCTGCTGAAACACCAGAAGTAAAGGCAGAGGAAGAAGAAAAGAAAGAAA
CAGAACAAACTGAGAAGACTGAGAAGCCTGAAGAGGAGAAGAAAGAGGAG
CCAGAGAAGATGGAAGTAGAAGAGACCAAGAAGGAAGAAGAGAAGAAAGA
GGAAGTGAAAATGGAAACTGAAGAAAAAGAACAGAAGGAAGGAGAACAAA
AGACTGAAGAAAAGGAAGAGGCTGAGGTCAAGACTGAAAAGGTTGAAAAG
ACAGAGGATGATAAGGAGACTGAAAAGAAGGAAGAAGTCAAGAAAGAAGA
GGAAGAGAAGGAGGAGGAGAAAGACAAAGAGAAAGAAAAGGAGAAGGAAG
GAGATAAAGACAAAGAAAAGGACAAAGATAAGAAGGAGGAGGATGATAAG
AAGGATTCCAAGAAGAAGGATGTGGATTCCGTGGCAAAGAGAAAGTTCAT
GTTCAATATTGCTGACGGTGGATTCACTGAGCTGCACACACTGTGGCAAA
ATGAGGAGAAGGCAGCTGTTCCTGGCCGCGAGTATGAGATTTGGCACCGC
AGGCATGATTATTGGCTGCTTGCTGGCATTGTTACCCATGGGTATGGAAG
GTGGCAAGACATCCAGAATGATGTCAGGTTTGCCATCATCAATGAGCCAT
TCAAGATGGATGTGGGCAAGGGTAATTTCTTGGAAATTAAAAACAAATTC
CTTGCCAGAAGGTTCAAGCTGTTAGAGCAAGCACTGGTCATTGAGGAACA
GCTGCGTCGTGCAGCATTCCTTAACTTACAACAGGATCCCCATCATCCTG
CTTGCACCTTGAATGCTCGTTTCGCTGAAGTGGAATGTCTGGCCGAATCA
CACCAGCACCTCAGCAAGGAGTCCCTGGCTGGAAATAAGCCAGCTAATGC
AGTGCTAAATAAGGTGCTGAACCAGCTTGAGGAGCTGCTGTCAGACATGA
AATCTGATGTCACACGGTTACCTGCTTCCCTTGCCCGTATTCCCCCTGTG
GCCCAGCGTCTCCAAATGTCTGAGCGTTCTATCCTATCTCGCCTGGCCTC
AGGCGCGGGTAATGTGGACAAAAGCGCTCAAGGAGCAGGTCAAATTTCTA
CCACATTCCCTGGTGGCTTCACTCCTACTGGTGCGCTGCCAACCCTGGGT
AACGCCAACTTTGCTAACTTCCGACCCCAATATTCACTACCGGGAGCTGC
TACAGGACCAGGTGCTGTGCAGGCTGCCTTCCCAGGTATCCCTCCCATGG
CTGCCAACCCTGCCTCCAAGTAGACCCCTGCTGATGCTGCTGATGCTACT
CCTGCTGCTACTGCTGCTCTGCGTGGCCCAGTGTGACACTAACCCAGCTC
GGTGTGCCATCTGTGCAGGTGAGCAGCCTCCAGAGCCTGGGTGCAAGCCT
TCACATGCTTGCTGCCTCCAACCCTCTCCTGGACCCACACTTGAGCATGC
AGCAGCCCCCGACCTCCCATAGTGGGGCAATATCTGCTGCCACTCGAGCA
TCTCTTCTTCTTCACCAACAGCAACAGCAGCAACTCCAGCAGCATTCAGG
AGATACAAAAAATCTGATATACTTGGATTAGAACCAAACATGGGATCGAT
GACTTGTACCACAACCAGATTTTATTTTTATTTGACTTATATTTTGTTTT
ATTTATTTATTTTGACCCTCCACCTAGAAATGTGCAGTCAGTTTAGTCAT
TCCGAGAGATTTAGGCAGATTTATTTGAATTTATGTAATCTCATTGATGT
ATAAGATACCTGTGGTAGATTTCCTAAGTGATCTCAAAGGTCTTTGTATC
CACAAGATCTAGTTCTTACTTTAAAGGCTTAATGTAAGATTTTTATGTAA
TGTCAACTAAATGGTAACATAAAATACCAT
>CL61.Contig4_All
GAGACGCCCGACAGGAGCTATCTCGTTTATTTACCCTCATTTCCCTCTCC
AAAACCCCAAAATGTCCGACGCCGAGGATGTAGTCGAGCCCATGGACGTT
GAGGAGAATTCCAATGAATCCTCCTCAGCAGAAACAACTTCCTCTAGCAA
AGCTGGTGGAGAGTATGAGAACAAGATGGAAATGGATCGCTCTAAGAGGT
TCGACTACTTGCTCAAACAAACAGAGATCTTCTCCCATTTCATGGCTGGT
TCGAGGGACAAGACCCCCTCCTCTCCTCTTAAGTGCAAACCAGGTCGGCC
AAAGAAAGCAGAGAATCGCAAACCGTCTGTATCTGGCGACCTCGCGAAGA
AGTTTACCTCCTCAGCTGCCGACCACCGTCATCGCATGACGGAACAGGAG
GAGGATGAGGAGCTGCTGGCTGAGTCAAACAAGTATGCGAAGGTCATTAC
ACGCTTTGAGGAGAGCCCCAGTTATATCATCAATGGTACTATGCGTGACT
ACCAGATACGTGGTCTGAATTGGATGATTGACCTGTATGAGAATGGTATC
AATGGTATCCTCGCTGATGAGATGGGTCTTGGAAAGACAATTCAGACCAT
TGCATTTTTGTATTCACTCTACAAAGAAGGACACTCTAAAGGTCCCTTCC
TTGTAGCTGTCCCACTCTCCACCATCATTAATTGGGAAAGAGAGTTTGAG
ATGTGGGCCCCAGACTTCTATGTTGTTACATATGTAGGTGACAGAGAATC
ACGATCTATGATTCGTGAGCATGAATTGTCATTTGAGGAAGGAGCAGTGC
GAAGTGCATCAAAAGCCACACGTATCCGTACAACAAATGTAAAATTCAAT
GTACTTCTAACCTCCTATGAGATGATATCTATGGATCAAGCTTGCCTAGG
ATCATTAGAGTGGGCATGCTTGGTTGTAGATGAAGCTCACAGATTGAAGA
GTAACCAGTCTAAGTTCTTCCGTGTGCTGAACCAGTACAACATCGTTTAT
CGTCTGCTTTTAACTGGAACCCCACTTCAAAACAACCTGGAGGAACTTTT
CCATTTACTCAACTTCTTGTGTCCTGAAAAATTCTCTGATCTATCATCCT
TCCAAAATGAATTTGAAGATATTGCAAAAGAAGATCAGATTAAAAAACTG
CACGATTTGCTTGGACCTCACATGTTGAGAAGATTGAAGACTGATGTACT
CAAGAACATGCCAACCAAGTCAGAGTTCATCATTCGTGTGGAGTTATCAC
CACTGCAGAAGAAATACTACAAATACATTCTTACCCGTAATTTTGAAGCC
CTTAACTCAAGAGGAGGAGGCCAACAGGTTTCTTTGCTCAACATTGTCAT
GGATCTGAAGAAGTGTTGCAACCATCCATACCTCTTCCCAGCAGCAGCAG
AGGAGGCCCCAAAGCTGCCAAATGGAATGTATGTAAGCAGAGACCTTGTG
AAGGCCAGTGGCAAGTTCATTCTCCTGGAGAGTATGTTGGAGAAGCTCAA
ACGTGATGGCCATCGTGTGTTGATTTTCTCCCAGATGACAAGGATGTTAG
ATGTTTTGGAAGACTTCTGTGAGGGCATGGGTTACAAATATGAAAGAATT
GATGGTGGCATCACTGGTCAAGCTCGTCAAGAAGCCATTGATAGATTCAA
TGCTCCAGGTGCCCAGCAGTTTATTTTCTTATTGTCTACTCGTGCTGGTG
GTTTAGGTATCAACTTGGCCACTGCAGATACTGTCATCATCTATGATTCT
GATTGGAATCCACATAACGATATTCAAGCTTTCTCCAGAGCTCATCGTAT
TGGTCAGGCAAATAAGGTGATGATTTACCGGTTTGTGACTCGTAACTCTG
TTGAAGAAAGAGTCACACAGGTTGCTAAGAGAAAGATGATGTTGACTCAC
TTGGTTGTCCGTCCTGGAATGGGATCAAAAGCCACAAACTTCTCCAAACA
AGAATTGGATGATATCTTGAGGTTTGGTACAGAAGAACTTTTCAAAGAAG
AGGAAGGCAAAGAGGATGAAGCTATCCATTATGATAACCAGGCTATTGAG
GAACTCCTTGACCGTACAAAGGAGGGTATTGAACAGAAGGAGAACTGGGC
TAATGAGTATCTCAGCTCTTTCAAGGTTGCTTCATATGTTACCAAAGAAG
GGGAAGAGGAGGAAATGGAAGATGTTGAGGTTTTGAAGCAAGAAGCAGAT
AATACAGATTCCCTTTACTGGGAACGACTTTTGCGCCATCACTTCGAACA
ACAACAGGAAGATCTGGCAAGAACTCTTGGAAAGGGTAAACGAGTCAGGA
AACAGGTGAACTACAACGATGCAGCAGATGGTAGAGAAGATCTTAGCTGG
CAAGAACAGGGATCAGACTACAACTCTGACTTCTCCATGCCATCTGACAA
TGATAATGATGATGAATTTGATGAAAAGAATGAAACTGAAGGAGGCCGTA
GATCACGCCGTCGTGGTGACAGAGGTGACCGTGATCGTCCATTGCCGCCA
CTTCTTGCCCGAGTTGGAGGAAATATTGAAGTTCTGGGATTCAATGCCAG
ACAACGCAAGGCTTTCCTCAATGCAGTTATGCGTTATGGAATGCCTCCTC
AAGAAGCTTTCAACTCTCAATGGTTGGTACGAGACCTCCGAGGCAAGAGT
GAGAAGTGCTTCAGAGCATACACATCTCTCTTCATGCGCCATTTGTGTGA
GCCTGGTAATGACAATGCTGAAACATTTGCTGATGGAGTGCCTCGTGAAG
GATTAAGCAGACAACACGTTCTCACCAGAATTGGAGTGATGTCACTCATT
CGCAAAAAGATTTCAGAGTTCGAGACAATCAATGGCCATTACTCAATGCC
AGAAGCTCTAAATAGGCCTGTTGAGCCAGCAGTAGTAGATGGTGGCAAGA
GCAATGGTACTTCTGCTTCTGGCACACCAGCAACAAGTGTAACTCCATCT
CCTGCACCATCTGTGAAGGGAGAATCAGAAGACAAGGAAGAGGACAAAAA
GGAAGAAGCTAAGAAAGAAGAAGACAAGAAGGCCGAAGATAAAGAAAAGA
AGGATGAAAAGGAGACAGAAAAGGAAGAAGAAAAGAAGGAAGAGAAGGTA
GAGAAGAAGGAGGAAGAGAAGACGGAAGGAGAAAAAGAAAAGAAGGAGGA
ACCTGCTGAAACACCAGAAGTAAAGGCAGAGGAAGAAGAAAAGAAAGAAA
CAGAACAAACTGAGAAGACTGAGAAGCCTGAAGAGGAGAAGAAAGAGGAG
CCAGAGAAGATGGAAGTAGAAGAGACCAAGAAGGAAGAAGAGAAGAAAGA
GGAAGTGAAAATGGAAACTGAAGAAAAAGAACAGAAGGAAGGAGAACAAA
AGACTGAAGAAAAGGAAGAGGCTGAGGTCAAGACTGAAAAGGTTGAAAAG
ACAGAGGATGATAAGGAGACTGAAAAGAAGGAAGAAGTCAAGAAAGAAGA
GGAAGAGAAGGAGGAGGAGAAAGACAAAGAGAAAGAAAAGGAGAAGGAAG
GAGATAAAGACAAAGAAAAGGACAAAGATAAGAAGGAGGAGGATGATAAG
AAGGATTCCAAGAAGAAGGATGTGGATTCCGTGGCAAAGAGAAAGTTCAT
GTTCAATATTGCTGACGGTGGATTCACTGAGCTGCACACACTGTGGCAAA
ATGAGGAGAAGGCAGCTGTTCCTGGCCGCGAGTATGAGATTTGGCACCGC
AGGCATGATTATTGGCTGCTTGCTGGCATTGTTACCCATGGGTATGGAAG
GTGGCAAGACATCCAGAATGATGTCAGGTTTGCCATCATCAATGAGCCAT
TCAAGATGGATGTGGGCAAGGGTAATTTCTTGGAAATTAAAAACAAATTC
CTTGCCAGAAGGTTCAAGCTGTTAGAGCAAGCACTGGTCATTGAGGAACA
GCTGCGTCGTGCAGCATTCCTTAACTTACAACAGGATCCCCATCATCCTG
CTTGCACCTTGAATGCTCGTTTCGCTGAAGTGGAATGTCTGGCCGAATCA
CACCAGCACCTCAGCAAGGAGTCCCTGGCTGGAAATAAGCCAGCTAATGC
AGTGCTAAATAAGGTGCTGAACCAGCTTGAGGAGCTGCTGTCAGACATGA
AATCTGATGTCACACGGTTACCTGCTTCCCTTGCCCGTATTCCCCCTGTG
GCCCAGCGTCTCCAAATGTCTGAGCGTTCTATCCTATCTCGCCTGGCCTC
AGGCGCGGGTAATGTGGACAAAAGCGCTCAAGGAGCAGGTCAAATTTCTA
CCACATTCCCTGGTGGCTTCACTCCTACTGGTGCGCTGCCAACCCTGGGT
AACGCCAACTTTGCTAACTTCCGACCCCAATATTCACTACCGGGAGCTGC
TACAGGACCAGGTGTGCCATCTGTGCAGGTGAGCAGCCTCCAGAGCCTGG
GTGCAAGCCTTCACATGCTTGCTGCCTCCAACCCTCTCCTGGACCCACAC
TTGAGCATGCAGCAGCCCCCGACCTCCCATAGTGGGGCAATATCTGCTGC
CACTCGAGCATCTCTTCTTCTTCACCAACAGCAACAGCAGCAACTCCAGC
AGCATTCAGGAGATACAAAAAATCTGATATACTTGGATTAGAACCAAACA
TGGGATCGATGACTTGTACCACAACCAGATTTTATTTTTATTTGACTTAT
ATTTTGTTTTATTTATTTATTTTGACCCTCCACCTAGAAATGTGCAGTCA
GTTTAGTCATTCCGAGAGATTTAGGCAGATTTATTTGAATTTATGTAATC
TCATTGATGTATAAGATACCTGTGGTAGATTTCCTAAGTGATCTCAAAGG
TCTTTGTATCCACAAGATCTAGTTCTTACTTTAAAGGCTTAATGTAAGAT
TTTTATGTAATGTCAACTAAATGGTAACATAAAATACCATTAGAAAAAAA
AAAAAAAAAAAAAAAAAAAAAAAAAAAAAA
>CL61.Contig5_All
TCTCGACGCGATCGGACGAGGTGGCGGTCGCCGGGTTCGCTGCCCTTCTT
ATTTTTGTTGTTTGGTAGAAAAATAAGAAAAAAATCCATTGAAAAATTGT
GTTTGTTAGTGCAGCGAGACGCCAGAGATGCCCTCGGACGTGGAGGAAAC
GGAGTACAGAGAGGAGGAGGAGGAGCAAGGGGAAGGGGAGGAAGAAGAAC
AAGATCAAGGTGATTCAAATGAAGAAGAACAAGATGAAGAGTGGGGTGGA
GGAAAGCGGAAACGAAAGAAAAGTAAAAAGAGAAAATCGTCACGTGGTGA
GCGAGGGCGGAAAAAACGAAAGAAGAAAGATGAGAGTGAGAGTGAAGGTG
AATATGAAGAAGAGGGTGGTCGTGTTGACTCAGACAATCAAGAAGAGACC
CCGAAAGGAAGGGGGCGTGGAAAGGGACGTGGGAGACCTCCTGCAACTCC
CACAGCAACAGTACCAGAATCAAGTGGAGGAGATCAGATGCCAACTGTTG
CTGAGGTGTGTGAAAGCTTTGGTCTGAATGATGTCGAATTGGAGTACACT
GATTCAGACTTTCAGAATTTGACAACATACAAGTTGTTCCAGCAACATGT
GCGTCCACTTCTGGCTAAGGAAAATCCAAGGGTACCAGTGTCAAAGTTGA
TGATGTTGGTAGCTGCAAAGTGGCGTGAATTCACGGCTCGCAATCAGCAG
CAGGAAGAGGAGGAGGAAGATGAAATTGTAGAAGAGGAGGAAGAAGAGGA
ACCAGAACCAGCACCGATAACACCCAAGGGTCGAGGACGCCCTAGAAAAG
CCAAGGTAGATGAAGAAGTTGAGGAAGATTTTGATGATGATAGTGAGGGC
GTGGGTAAGAAGAAACGTGGCCGAAAACGCACTGCTACAGCTGAAGGAAA
AAACAAAAAGGGTGGAAAAGTTCCAACTTTGAAGATTAAGTTAGGGAAGA
GGAAGAAGGACACCTCGGTGAGTCTGGAGGATGAGTCAAGCCAAGACAGT
GATGCAGAGTTTGAGCAAATGTTAGCTGAGGCAGAGGACATGAATAAGGC
TGAAGATGAGGCAGAACAGCAAAATGCGCCCAAAAAGAAAGCCAAAACCA
AGATTGGCAACAAAAATAAGCGTAAAAAGCGTATGAAGGCAAAGGATGAG
GATGGATATGAAACAGATCATCAAGATTACTGCGAGGTATGTCAGCAGGG
TGGTGAGATCATCCTTTGTGACACTTGTCCTAAGGCTTACCATCTGGTGT
GTCTTGAACCAGAATTGGAAGAGGCTCCTGAGGGCAAGTGGTCATGCCCC
ACTTGTGAGTCAGAGGGAGTCAAGGAAGAAGATGAACATATGGAGTACTG
TAAAGTTTGTAAGGATGGTGGTGAACTTCTTTGCTGTGATTCATGTGTGA
ATGCCTACCATACATATTGTTTGTCACCACCTTTGTTTGAAGTACCTGAA
GGAGAATGGACCTGTCAGCGCTGTGCTTGTGAACCTTTGCCAGGAAAAGT
CCAGAAGATCCTATTCTGGAGATATGTTGACCCTCCAAAGCCACCAGAGA
ATTGGAAGGAGATTGTTGGAGACAAATGGGAAAAATATCAGTTCAAACAG
CTGCGAGAGTTTTTGGTGAAGTGGGTTGATATGTCATACTGGCACTGCTC
TTGGATTTCTGAACTCATGTTGGATGTACATCATCCTCAGATGTTGCGCT
CATACTTCAAAAAGTTTGATCCAGATGAGCCACCTGTACCTGGTATGGAT
GACGACGATGAAGTAGGGTCACAAAGACGTGGCAAAAGCATTGATCCAAA
CTCCTTGGAAGAAAGATATTACAAATATGGAATCAAGTCCACCTGGTTGA
AAATCCATCGTGTGTTGAACCATCGTTCTTTGCGGGATGGAACCATACAG
TATCTTGTGAAATGGCGAGACTTACCCTATGACCAAGCTACATGGGAAGA
TGAGGATGAAGAGATTATTGGCTTAAAAACTGCAATTGAGTTTTATCATG
ATCTGAGAGCAGCATGTAATGCTGATGCTGTTGGTAAGAGTAAGAAAGGA
AAGAAGAAAGGCAAGGCAAGGGCACGAGAATTGGGAGAAGAAGATCGTGA
GCCTTCTTCACCCCGGCGATACACTCCTCCACCTGATAAACCAGTAACGA
ACCTCAGTAAGAAGTGGGAGAAGCAGCCAGACTACCTGGATATGACTGGG
CTCTCACTTCACGAGTATCAGCTTGAGGGTGTTAATTGGTTACGATATTC
TTGGGGTCAGGGAACAGACACCATCTTGGCTGATGAGATGGGTCTTGGAA
AGACAATTCAGACCATTGCATTTTTGTATTCACTCTACAAAG
>CL61.Contig6_All
CGAGGCCGGTGTGAGAGACGCCCGACAGGAGCTATCTCGTTTATTTACCC
TCATTTCCCTCTCCAAAACCCCAAAATGTCCGACGCCGAGGATGTAGTCG
AGCCCATGGACGTTGAGGAGAATTCCAATGAATCCTCCTCAGCAGAAACA
ACTTCCTCTAGCAAAGCTGGTGGAGAGTATGAGAACAAGATGGAAATGGA
TCGCTCTAAGAGGTTCGACTACTTGCTCAAACAAACAGAGATCTTCTCCC
ATTTCATGGCTGGTTCGAGGGACAAGACCCCCTCCTCTCCTCTTAAGTGC
AAACCAGGTCGGCCAAAGAAAGCAGAGAATCGCAAACCGTCTGTATCTGG
CGACCACCGTCATCGCATGACGGAACAGGAGGAGGATGAGGAGCTGCTGG
CTGAGTCAAACAAGTATGCGAAGGTCATTACACGCTTTGAGGAGAGCCCC
AGTTATATCATCAATGGTACTATGCGTGACTACCAGATACGTGGTCTGAA
TTGGATGATTGACCTGTATGAGAATGGTATCAATGGTATCCTCGCTGATG
AGATGGGTCTTGGAAAGACAATTCAGACCATTGCATTTTTGTATTCACTC
TACAAAGAAGGACACTCTAAAGGTCCCTTCCTTGTAGCTGTCCCACTCTC
CACCATCATTAATTGGGAAAGAGAGTTTGAGATGTGGGCCCCAGACTTCT
ATGTTGTTACATATGTAGGTGACAGAGAATCACGATCTATGATTCGTGAG
CATGAATTGTCATTTGAGGAAGGAGCAGTGCGAAGTGCATCAAAAGCCAC
ACGTATCCGTACAACAAATGTAAAATTCAATGTACTTCTAACCTCCTATG
AGATGATATCTATGGATCAAGCTTGCCTAGGATCATTAGAGTGGGCATGC
TTGGTTGTAGATGAAGCTCACAGATTGAAGAGTAACCAGTCTAAGTTCTT
CCGTGTGCTGAACCAGTACAACATCGTTTATCGTCTGCTTTTAACTGGAA
CCCCACTTCAAAACAACCTGGAGGAACTTTTCCATTTACTCAACTTCTTG
TGTCCTGAAAAATTCTCTGATCTATCATCCTTCCAAAATGAATTTGAAGA
TATTGCAAAAGAAGATCAGATTAAAAAACTGCACGATTTGCTTGGACCTC
ACATGTTGAGAAGATTGAAGACTGATGTACTCAAGAACATGCCAACCAAG
TCAGAGTTCATCATTCGTGTGGAGTTATCACCACTGCAGAAGAAATACTA
CAAATACATTCTTACCCGTAATTTTGAAGCCCTTAACTCAAGAGGAGGAG
GCCAACAGGTTTCTTTGCTCAACATTGTCATGGATCTGAAGAAGTGTTGC
AACCATCCATACCTCTTCCCAGCAGCAGCAGAGGAGGCCCCTAAGCTGCC
AAATGGAATGTATGTAAGCAGAGACCTTGTGAAGGCCAGTGGCAAGTTCA
TTCTCCTGGAGAGTATGTTGGAGAAGCTCAAACGTGATGGCCATCGTGTG
TTGATTTTCTCCCAGATGACAAGGATGTTAGATGTTTTGGAAGACTTCTG
TGAGGGCATGGGTTACAAATATGAAAGAATTGATGGTGGCATCACTGGTC
AAGCTCGTCAAGAAGCCATTGATAGATTCAATGCTCCAGGTGCCCAGCAG
TTTATTTTCTTATTGTCTACTCGTGCTGGTGGTTTAGGTATCAACTTGGC
CACTGCAGATACTGTCATCATCTATGATTCTGATTGGAATCCACATAACG
ATATTCAAGCTTTCTCCAGAGCTCATCGTATTGGTCAGGCAAATAAGGTG
ATGATTTACCGGTTTGTGACTCGTAACTCTGTTGAAGAAAGAGTCACACA
GGTTGCTAAGAGAAAGATGATGTTGACTCACTTGGTTGTCCGTCCTGGAA
TGGGATCAAAAGCCACAAACTTCTCCAAACAAGAATTGGATGATATCTTG
AGGTTTGGTACAGAAGAACTTTTCAAAGAAGAGGAAGGCAAAGAGGATGA
AGCTATCCATTATGATAACCAGGCTATTGAGGAACTCCTTGACCGTACAA
AGGAGGGTATTGAACAGAAGGAGAACTGGGCTAATGAGTATCTCAGCTCT
TTCAAGGTTGCTTCATATGTTACCAAAGAAGGGGAAGAGGAGGAAATGGA
AGATGTTGAGGTTTTGAAGCAAGAAGCAGATAATACAGATTCCCTTTACT
GGGAACGACTTTTGCGCCATCACTTCGAACAACAACAGGAAGATCTGGCA
AGAACTCTTGGAAAGGGTAAACGAGTCAGGAAACAGGTGAACTACAACGA
TGCAGCAGATGGTAGAGAAGATCTTAGCTGGCAAGAACAGGGATCAGACT
ACAACTCTGACTTCTCCATGCCATCTGACAATGATAATGATGATGAATTT
GATGAAAAGAATGAAACTGAAGGAGGCCGTAGATCACGCCGTCGTGGTGA
CAGAGGTGACCGTGATCGTCCATTGCCGCCACTTCTTGCCCGAGTTGGAG
GAAATATTGAAGTTCTGGGATTCAATGCCAGACAACGCAAGGCTTTCCTC
AATGCAGTTATGCGTTATGGAATGCCTCCTCAAGAAGCTTTCAACTCTCA
ATGGTTGGTACGAGACCTCCGAGGCAAGAGTGAGAAGTGCTTCAGAGCAT
ACACATCTCTCTTCATGCGCCATTTGTGTGAGCCTGGTAATGACAATGCT
GAAACATTTGCTGATGGAGTGCCTCGTGAAGGATTAAGCAGACAACACGT
TCTCACCAGAATTGGAGTGATGTCACTCATTCGCAAAAAGATTTCAGAGT
TTGAGACAATCAATGGCCATTACTCAATGCCAGAAGCTCTAAATAGGCCT
GTTGAGCCAGCAGTAGTAGATGGTGGCAAGAGCAATGGTACTTCTGCTTC
TGGCACACCAGCAACAAGTGTAACTCCATCTCCTGCACCATCTGTGAAGG
GAGAATCAGAAGACAAGGAAGAGGACAAAAAGGAAGAAGCTAAGAAAGAA
GAAGACAAGAAGGCCGAAGATAAAGAAAAGAAGGATGAAAAGGAGACAGA
AAAGGAAGAAGAAAAGAAGGAAGAGAAGGTAGAGAAGAAGGAGGAAGAGA
AGACGGAAGGAGAAAAAGAAAAGAAGGAGGAACCTGCTGAAACACCAGAA
GTAAAGGCAGAGGAAGAAGAAAAGAAAGAAACAGAACAAACTGAGAAGAC
TGAGAAGCCTGAAGAGGAGAAGAAAGAGGAGCCAGAGAAGATGGAAGTAG
AAGAGACCAAGAAGGAAGAAGAGAAGAAAGAGGAAGTGAAAATGGAAACT
GAAGAAAAAGAACAGAAGGAAGGAGAACAAAAGACTGAAGAAAAGGAAGA
GGCTGAGGTCAAGACTGAAAAGGTTGAAAAGACAGAGGATGATAAGGAGA
CTGAAAAGAAGGAAGAAGTCAAGAAAGAAGAGGAAGAGAAGGAGGAGGAG
AAAGACAAAGAGAAAGAAAAGGAGAAGGAAGGAGATAAAGACAAAGAAAA
GGACAAAGATAAGAAGGAGGAGGATGATAAGAAGGATTCCAAGAAGAAGG
ATGTGGATTCCGTGGCAAAGAGAAAGTTCATGTTCAATATTGCTGACGGT
GGATTCACTGAGCTGCACACACTGTGGCAAAATGAGGAGAAGGCAGCTGT
TCCTGGCCGCGAGTATGAGATTTGGCACCGCAGGCATGATTATTGGCTGC
TTGCTGGCATTGTTACCCATGGGTATGGAAGGTGGCAAGACATCCAGAAT
GATGTCAGGTTTGCCATCATCAATGAGCCATTCAAGATGGATGTGGGCAA
GGGTAATTTCTTGGAAATTAAAAACAAATTCCTTGCCAGAAGGTTCAAGC
TGTTAGAGCAAGCACTGGTCATTGAGGAACAGCTGCGTCGTGCAGCATTC
CTTAACTTACAACAGGATCCCCATCATCCTGCTTGCACCTTGAATGCTCG
TTTCGCTGAAGTGGAATGTCTGGCCGAATCACACCAGCACCTCAGCAAGG
AGTCCCTGGCTGGAAATAAGCCAGCTAATGCAGTGCTAAATAAGGTGCTG
AACCAGCTTGAGGAGCTGCTGTCAGACATGAAATCTGATGTCACACGGTT
ACCTGCTTCCCTTGCCCGTATTCCCCCTGTGGCCCAGCGTCTCCAAATGT
CTGAGCGTTCTATCCTATCTCGCCTGGCCTCAGGCGCGGGTAATGTGGAC
AAAAGCGCTCAAGGAGCAGGTCAAATTTCTACCACATTCCCTGGTGGCTT
CACTCCTACTGGTGCGCTGCCAACCCTGGGTAACGCCAACTTTGCTAACT
TCCGACCCCAATATTCACTACCGGGAGCTGCTACAGGACCAGGTGTGCCA
TCTGTGCAGGTGAGCAGCCTCCAGAGCCTGGGTGCAAGCCTTCACATGCT
TGCTGCCTCCAACCCTCTCCTGGACCCACACTTGAGCATGCAGCAGCCCC
CGACCTCCCATAGTGGGGCAATATCTGCTGCCACTCGAGCATCTCTTCTT
CTTCACCAACAGCAACAGCAGCAACTCCAGCAGCATTCAGGAGATACAAA
AAATCTGATATACTTGGATTAGAACCAAACATGGGATCGATGACTTGTAC
CACAACCAGATTTTATTTTTATTTGACTTATATTTTGTTTTATTTATTTA
TTTTGACCCTCCACCTAGAAATGTGCAGTCAGTTTAGTCATTCCGAGAGA
TTTAGGCAGATTTATTTGAATTTATGTAATCTCATTGATGTATAAGATAC
CTGTGGTAGATTTCCTAAGTGATCTCAAAGGTCTTTGTATCCACAAGATC
TAGTTCTTACTTTAAAGGCTTAATGTAAGATTTTTATGTAATGTCAACTA
AATGGTAACATAAAATACCATTAGAAAAA
>CL61.Contig7_All
TCTCGACGCGATCGGACGAGGTGGCGGTCGCCGGGTTCGCTGCCCTTCTT
ATTTTTGTTGTTTGGTAGAAAAATAAGAAAAAAATCCATTGAAAAATTGT
GTTTGTTAGTGCAGCGAGACGCCAGAGATGCCCTCGGACGTGGAGGAAAC
GGAGTACAGAGAGGAGGAGGAGGAGCAAGGGGAAGGGGAGGAAGAAGAAC
AAGATCAAGGTGATTCAAATGAAGAAGAACAAGATGAAGAGTGGGGTGGA
GGAAAGCGGAAACGAAAGAAAAGTAAAAAGAGAAAATCGTCACGTGGTGA
GCGAGGGCGGAAAAAACGAAAGAAGAAAGATGAGAGTGAGAGTGAAGGTG
AATATGAAGAAGAGGGTGGTCGTGTTGACTCAGACAATCAAGAAGAGACC
CCGAAAGGAAGGGGGCGTGGAAAGGGACGTGGGAGACCTCCTGCAACTCC
CACAGCAACAGTACCAGAATCAAGTGGAGGAGATCAGATGCCAACTGTTG
CTGAGGTGTGTGAAAGCTTTGGTCTGAATGATGTCGAATTGGAGTACACT
GATTCAGACTTTCAGAATTTGACAACATACAAGTTGTTCCAGCAACATGT
GCGTCCACTTCTGGCTAAGGAAAATCCAAGGGTACCAGTGTCAAAGTTGA
TGATGTTGGTAGCTGCAAAGTGGCGTGAATTCACGGCTCGCAATCAGCAG
CAGGAAGAGGAGGAGGAAGATGAAATTGTAGAAGAGGAGGAAGAAGAGGA
ACCAGAACCAGCACCGGTACAAATAACACCCAAGGGTCGAGGACGCCCTA
GAAAAGCCAAGGTAGATGAAGAAGTTGAGGAAGATTTTGATGATGATAGT
GAGGGCGTGGGTAAGAAGAAACGTGGCCGAAAACGCACTGCTACAGCTGA
AGGAAAAAACAAAAAGGGTGGAAAAGTTCCAACTTTGAAGATTAAGTTAG
GGAAGAGGAAGAAGGACACCTCGGTGAGTCTGGAGGATGAGTCAAGCCAA
GACAGTGATGCAGAGTTTGAGCAAATGTTAGCTGAGGCAGAGGACATGAA
TAAGGCTGAAGATGAGGCAGAACAGCAAAATGCGCCCAAAAAGAAAGCCA
AAACCAAGATTGGCAACAAAAATAAGCGTAAAAAGCGTATGAAGGCAAAG
GATGAGGATGGATATGAAACAGATCATCAATCTCCCCCAAATCAGGATTA
CTGCGAGGTATGTCAGCAGGGTGGTGAGATCATCCTTTGTGACACTTGTC
CTAAGGCTTACCATCTGGTGTGTCTTGAACCAGAATTGGAAGAGGCTCCT
GAGGGCAAGTGGTCATGCCCCACTTGTGAGTCAGAGGGAGTCAAGGAAGA
AGATGAACATATGGAGTACTGTAAAGTTTGTAAGGATGGTGGTGAACTTC
TTTGCTGTGATTCATGTGTGAATGCCTACCATACATATTGTTTGTCACCA
CCTTTGTTTGAAGTACCTGAAGGAGAATGGACCTGTCAGCGCTGTGCTTG
TGAACCTTTGCCAGGAAAAGTCCAGAAGATCCTATTCTGGAGATATGTTG
ACCCTCCAAAGCCACCAGAGAATTGGAAGGAGATTGTTGGAGACAAATGG
GAAAAATATCAGTTCAAACAGCTGCGAGAGTTTTTGGTGAAGTGGGTTGA
TATGTCATACTGGCACTGCTCTTGGATTTCTGAACTCATGTTGGATGTAC
ATCATCCTCAGATGTTGCGCTCATACTTCAAAAAGTTTGATCCAGATGAG
CCACCTGTACCTGGTATGGATGACGACGATGAAGTAGGGTCACAAAGACG
TGGCAAAAGCATTGATCCAAACTCCTTGGAAGAAAGATATTACAAATATG
GAATCAAGTCCACCTGGTTGAAAATCCATCGTGTGTTGAACCATCGTTCT
TTGCGGGATGGAACCATACAGTATCTTGTGAAATGGCGAGACTTACCCTA
TGACCAAGCTACATGGGAAGATGAGGATGAAGAGATTATTGGCTTAAAAA
CTGCAATTGAGTTTTATCATGATCTGAGAGCAGCATGTAATGCTGATGCT
GTTGGTAAGAGTAAGAAAGGAAAGAAGAAAGGCAAGGCAAGGGCACGAGA
ATTGGGAGAAGAAGATCGTGAGCCTTCTTCACCCCGGCGATACACTCCTC
CACCTGATAAACCAGTAACGAACCTCAGTAAGAAGTGGGAGAAGCAGCCA
GACTACCTGGATATGACTGGGCTCTCACTTCACGAGTATCAGCTTGAGGG
TGTTAATTGGTTACGATATTCTTGGGGTCAGGGAACAGACACCATCTTGG
CTGATGAGATGGGTCTTGGAAAGACAATTCAGACCATTGCATTTTTGTAT
TCACTCTACAAAGAAGGACACTCTAAAGGTCCCTTCCTTGTAGCTGTCCC
ACTCTCCACCATCATTAATTGGGAAAGAGAGTTTGAGATGTGGGCCCCAG
ACTTCTATGTTGTTACATATGTAGGTGACAGAGAATCACGATCTATGATT
CGTGAGCATGAATTGTCATTTGAGGAAGGAGCAGTGCGAAGTGCATCAAA
AGCCACACGTATCCGTACAACAAATGTAAAATTCAATGTACTTCTAACCT
CCTATGAGATGATATCTATGGATCAAGCTTGCCTAGGATCATTAGAGTGG
GCATGCTTGGTTGTAGATGAAGCTCACAGATTGAAGAGTAACCAGTCTAA
GTTCTTCCGTGTGCTGAACCAGTACAACATCGTTTATCGTCTGCTTTTAA
CTGGAACCCCACTTCAAAACAACCTGGAGGAACTTTTCCATTTACTCAAC
TTCTTGTGTCCTGAAAAATTCTCTGATCTATCATCCTTCCAAAATGAATT
TGAAGATATTGCAAAAGAAGATCAGATTAAAAAACTGCACGATTTGCTTG
GACCTCACATGTTGAGAAGATTGAAGACTGATGTACTCAAGAACATGCCA
ACCAAGTCAGAGTTCATCATTCGTGTGGAGTTATCACCACTGCAGAAGAA
ATACTACAAATACATTCTTACCCGTAATTTTGAAGCCCTTAACTCAAGAG
GAGGAGGCCAACAGGTTTCTTTGCTCAACATTGTCATGGATCTGAAGAAG
TGTTGCAACCATCCATACCTCTTCCCAGCAGCAGCAGAGGAGGCCCCTAA
GCTGCCAAATGGAATGTATGTAAGCAGAGACCTTGTGAAGGCCAGTGGCA
AGTTCATTCTCCTGGAGAGTATGTTGGAGAAGCTCAAACGTGATGGCCAT
CGTGTGTTGATTTTCTCCCAGATGACAAGGATGTTAGATGTTTTGGAAGA
CTTCTGTGAGGGCATGGGTTACAAATATGAAAGAATTGATGGTGGCATCA
CTGGTCAAGCTCGTCAAGAAGCCATTGATAGATTCAATGCTCCAGGTGCC
CAGCAGTTTATTTTCTTATTGTCTACTCGTGCTGGTGGTTTAGGTATCAA
CTTGGCCACTGCAGATACTGTCATCATCTATGATTCTGATTGGAATCCAC
ATAACGATATTCAAGCTTTCTCCAGAGCTCATCGTATTGGTCAGGCAAAT
AAGGTGATGATTTACCGGTTTGTGACTCGTAACTCTGTTGAAGAAAGAGT
CACACAGGTTGCTAAGAGAAAGATGATGTTGACTCACTTGGTTGTCCGTC
CTGGAATGGGATCAAAAGCCACAAACTTCTCCAAACAAGAATTGGATGAT
ATCTTGAGGTTTGGTACAGAAGAACTTTTCAAAGAAGAGGAAGGCAAAGA
GGATGAAGCTATCCATTATGATAACCAGGCTATTGAGGAACTCCTTGACC
GTACAAAGGAGGGTATTGAACAGAAGGAGAACTGGGCTAATGAGTATCTC
AGCTCTTTCAAGGTTGCTTCATATGTTACCAAAGAAGGGGAAGAGGAGGA
AATGGAAGATGTTGAGGTTTTGAAGCAAGAAGCAGATAATACAGATTCCC
TTTACTGGGAACGACTTTTGCGCCATCACTTCGAACAACAACAGGAAGAT
CTGGCAAGAACTCTTGGAAAGGGTAAACGAGTCAGGAAACAGGTGAACTA
CAACGATGCAGCAGATGGTAGAGAAGATCTTAGCTGGCAAGAACAGGGAT
CAGACTACAACTCTGACTTCTCCATGCCATCTGACAATGATAATGATGAT
GAATTTGATGAAAAGAATGAAACTGAAGGAGGCCGTAGATCACGCCGTCG
TGGTGACAGAGGTGACCGTGATCGTCCATTGCCGCCACTTCTTGCCCGAG
TTGGAGGAAATATTGAAGTTCTGGGATTCAATGCCAGACAACGCAAGGCT
TTCCTCAATGCAGTTATGCGTTATGGAATGCCTCCTCAAGAAGCTTTCAA
CTCTCAATGGTTGGTACGAGACCTCCGAGGCAAGAGTGAGAAGTGCTTCA
GAGCATACACATCTCTCTTCATGCGCCATTTGTGTGAGCCTGGTAATGAC
AATGCTGAAACATTTGCTGATGGAGTGCCTCGTGAAGGATTAAGCAGACA
ACACGTTCTCACCAGAATTGGAGTGATGTCACTCATTCGCAAAAAGATTT
CAGAGTTTGAGACAATCAATGGCCATTACTCAATGCCAGAAGCTCTAAAT
AGGCCTGTTGAGCCAGCAGTAGTAGATGGTGGCAAGAGCAATGGTACTTC
TGCTTCTGGCACACCAGCAACAAGTGTAACTCCATCTCCTGCACCATCTG
TGAAGGGAGAATCAGAAGACAAGGAAGAGGACAAAAAGGAAGAAGCTAAG
AAAGAAGAAGACAAGAAGGCCGAAGATAAAGAAAAGAAGGATGAAAAGGA
GACAGAAAAGGAAGAAGAAAAGAAGGAAGAGAAGGTAGAGAAGAAGGAGG
AAGAGAAGACGGAAGGAGAAAAAGAAAAGAAGGAGGAACCTGCTGAAACA
CCAGAAGTAAAGGCAGAGGAAGAAGAAAAGAAAGAAACAGAACAAACTGA
GAAGACTGAGAAGCCTGAAGAGGAGAAGAAAGAGGAGCCAGAGAAGATGG
AAGTAGAAGAGACCAAGAAGGAAGAAGAGAAGAAAGAGGAAGTGAAAATG
GAAACTGAAGAAAAAGAACAGAAGGAAGGAGAACAAAAGACTGAAGAAAA
GGAAGAGGCTGAGGTCAAGACTGAAAAGGTTGAAAAGACAGAGGATGATA
AGGAGACTGAAAAGAAGGAAGAAGTCAAGAAAGAAGAGGAAGAGAAGGAG
GAGGAGAAAGACAAAGAGAAAGAAAAGGAGAAGGAAGGAGATAAAGACAA
AGAAAAGGACAAAGATAAGAAGGAGGAGGATGATAAGAAGGATTCCAAGA
AGAAGGATGTGGATTCCGTGGCAAAGAGAAAGTTCATGTTCAATATTGCT
GACGGTGGATTCACTGAGCTGCACACACTGTGGCAAAATGAGGAGAAGGC
AGCTGTTCCTGGCCGCGAGTATGAGATTTGGCACCGCAGGCATGATTATT
GGCTGCTTGCTGGCATTGTTACCCATGGGTATGGAAGGTGGCAAGACATC
CAGAATGATGTCAGGTTTGCCATCATCAATGAGCCATTCAAGATGGATGT
GGGCAAGGGTAATTTCTTGGAAATTAAAAACAAATTCCTTGCCAGAAGGT
TCAAGCTGTTAGAGCAAGCACTGGTCATTGAGGAACAGCTGCGTCGTGCA
GCATTCCTTAACTTACAACAGGATCCCCATCATCCTGCTTGCACCTTGAA
TGCTCGTTTCGCTGAAGTGGAATGTCTGGCCGAATCACACCAGCACCTCA
GCAAGGAGTCCCTGGCTGGAAATAAGCCAGCTAATGCAGTGCTAAATAAG
GTGCTGAACCAGCTTGAGGAGCTGCTGTCAGACATGAAATCTGATGTCAC
ACGGTTACCTGCTTCCCTTGCCCGTATTCCCCCTGTGGCCCAGCGTCTCC
AAATGTCTGAGCGTTCTATCCTATCTCGCCTGGCCTCAGGCGCGGGTAAT
GTGGACAAAAGCGCTCAAGGAGCAGGTCAAATTTCTACCACATTCCCTGG
TGGCTTCACTCCTACTGGTGCGCTGCCAACCCTGGGTAACGCCAACTTTG
CTAACTTCCGACCCCAATATTCACTACCGGGAGCTGCTACAGGACCAGGT
GCTGTGCAGGCTGCCTTCCCAGGTATCCCTCCCATGGCTGCCAACCCTGC
CTCCAAGTAGACCCCTGCTGATGCTGCTGATGCTACTCCTGCTGCTACTG
CTGCTCTGCGTGGCCCAGTGTGACACTAACCCAGCTCGGTGTGCCATCTG
TGCAGGTGAGCAGCCTCCAGAGCCTGGGTGCAAGCCTTCACATGCTTGCT
GCCTCCAACCCTCTCCTGGACCCACACTTGAGCATGCAGCAGCCCCCGAC
CTCCCATAGTGGGGCAATATCTGCTGCCACTCGAGCATCTCTTCTTCTTC
ACCAACAGCAACAGCAGCAACTCCAGCAGCATTCAGGAGATACAAAAAAT
CTGATATACTTGGATTAGAACCAAACATGGGATCGATGACTTGTACCACA
ACCAGATTTTATTTTTATTTGACTTATATTTTGTTTTATTTATTTATTTT
GACCCTCCACCTAGAAATGTGCAGTCAGTTTAGTCATTCCGAGAGATTTA
GGCAGATTTATTTGAATTTATGTAATCTCATTGATGTATAAGATACCTGT
GGTAGATTTCCTAAGTGATCTCAAAGGTCTTTGTATCCACAAGATCTAGT
TCTTACTTTAAAGGCTTAATGTAAGATTTTTATGTAATGTCAACTAAATG
GTAACATAAAATACCATTAGAAAAAAAAAAAAAAAAAAAAAAAAAAAAAA
AAAAAAA
>CL61.Contig8_All
CGAGGCCGGTGTGAGAGACGCCCGACAGGAGCTATCTCGTTTATTTACCC
TCATTTCCCTCTCCAAAACCCCAAAATGTCCGACGCCGAGGATGTAGTCG
AGCCCATGGACGTTGAGGAGAATTCCAATGAATCCTCCTCAGCAGAAACA
ACTTCCTCTAGCAAAGCTGGTGGAGAGTATGAGAACAAGATGGAAATGGA
TCGCTCTAAGAGGTTCGACTACTTGCTCAAACAAACAGAGATCTTCTCCC
ATTTCATGGCTGGTTCGAGGGACAAGACCCCCTCCTCTCCTCTTAAGTGC
AAACCAGGTCGGCCAAAGAAAGCAGAGAATCGCAAACCGTCTGTATCTGG
CGACCACCGTCATCGCATGACGGAACAGGAGGAGGATGAGGAGCTGCTGG
CTGAGTCAAACAAGTATGCGAAGGTCATTACACGCTTTGAGGAGAGCCCC
AGTTATATCATCAATGGTACTATGCGTGACTACCAGATACGTGGTCTGAA
TTGGATGATTGACCTGTATGAGAATGGTATCAATGGTATCCTCGCTGATG
AGATGGGTCTTGGAAAGACAATTCAGACCATTGCATTTTTGTATTCACTC
TACAAAGAAGGACACTCTAAAGGTCCCTTCCTTGTAGCTGTCCCACTCTC
CACCATCATTAATTGGGAAAGAGAGTTTGAGATGTGGGCCCCAGACTTCT
ATGTTGTTACATATGTAGGTGACAGAGAATCACGATCTATGATTCGTGAG
CATGAATTGTCATTTGAGGAAGGAGCAGTGCGAAGTGCATCAAAAGCCAC
ACGTATCCGTACAACAAATGTAAAATTCAATGTACTTCTAACCTCCTATG
AGATGATATCTATGGATCAAGCTTGCCTAGGATCATTAGAGTGGGCATGC
TTGGTTGTAGATGAAGCTCACAGATTGAAGAGTAACCAGTCTAAGTTCTT
CCGTGTGCTGAACCAGTACAACATCGTTTATCGTCTGCTTTTAACTGGAA
CCCCACTTCAAAACAACCTGGAGGAACTTTTCCATTTACTCAACTTCTTG
TGTCCTGAAAAATTCTCTGATCTATCATCCTTCCAAAATGAATTTGAAGA
TATTGCAAAAGAAGATCAGATTAAAAAACTGCACGATTTGCTTGGACCTC
ACATGTTGAGAAGATTGAAGACTGATGTACTCAAGAACATGCCAACCAAG
TCAGAGTTCATCATTCGTGTGGAGTTATCACCACTGCAGAAGAAATACTA
CAAATACATTCTTACCCGTAATTTTGAAGCCCTTAACTCAAGAGGAGGAG
GCCAACAGGTTTCTTTGCTCAACATTGTCATGGATCTGAAGAAGTGTTGC
AACCATCCATACCTCTTCCCAGCAGCAGCAGAGGAGGCCCCTAAGCTGCC
AAATGGAATGTATGTAAGCAGAGACCTTGTGAAGGCCAGTGGCAAGTTCA
TTCTCCTGGAGAGTATGTTGGAGAAGCTCAAACGTGATGGCCATCGTGTG
TTGATTTTCTCCCAGATGACAAGGATGTTAGATGTTTTGGAAGACTTCTG
TGAGGGCATGGGTTACAAATATGAAAGAATTGATGGTGGCATCACTGGTC
AAGCTCGTCAAGAAGCCATTGATAGATTCAATGCTCCAGGTGCCCAGCAG
TTTATTTTCTTATTGTCTACTCGTGCTGGTGGTTTAGGTATCAACTTGGC
CACTGCAGATACTGTCATCATCTATGATTCTGATTGGAATCCACATAACG
ATATTCAAGCTTTCTCCAGAGCTCATCGTATTGGTCAGGCAAATAAGGTG
ATGATTTACCGGTTTGTGACTCGTAACTCTGTTGAAGAAAGAGTCACACA
GGTTGCTAAGAGAAAGATGATGTTGACTCACTTGGTTGTCCGTCCTGGAA
TGGGATCAAAAGCCACAAACTTCTCCAAACAAGAATTGGATGATATCTTG
AGGTTTGGTACAGAAGAACTTTTCAAAGAAGAGGAAGGCAAAGAGGATGA
AGCTATCCATTATGATAACCAGGCTATTGAGGAACTCCTTGACCGTACAA
AGGAGGGTATTGAACAGAAGGAGAACTGGGCTAATGAGTATCTCAGCTCT
TTCAAGGTTGCTTCATATGTTACCAAAGAAGGGGAAGAGGAGGAAATGGA
AGATGTTGAGGTTTTGAAGCAAGAAGCAGATAATACAGATTCCCTTTACT
GGGAACGACTTTTGCGCCATCACTTCGAACAACAACAGGAAGATCTGGCA
AGAACTCTTGGAAAGGGTAAACGAGTCAGGAAACAGGTGAACTACAACGA
TGCAGCAGATGGTAGAGAAGATCTTAGCTGGCAAGAACAGGGATCAGACT
ACAACTCTGACTTCTCCATGCCATCTGACAATGATAATGATGATGAATTT
GATGAAAAGAATGAAACTGAAGGAGGCCGTAGATCACGCCGTCGTGGTGA
CAGAGGTGACCGTGATCGTCCATTGCCGCCACTTCTTGCCCGAGTTGGAG
GAAATATTGAAGTTCTGGGATTCAATGCCAGACAACGCAAGGCTTTCCTC
AATGCAGTTATGCGTTATGGAATGCCTCCTCAAGAAGCTTTCAACTCTCA
ATGGTTGGTACGAGACCTCCGAGGCAAGAGTGAGAAGTGCTTCAGAGCAT
ACACATCTCTCTTCATGCGCCATTTGTGTGAGCCTGGTAATGACAATGCT
GAAACATTTGCTGATGGAGTGCCTCGTGAAGGATTAAGCAGACAACACGT
TCTCACCAGAATTGGAGTGATGTCACTCATTCGCAAAAAGATTTCAGAGT
TCGAGACAATCAATGGCCATTACTCAATGCCAGAAGCTCTAAATAGGCCT
GTTGAGCCAGCAGTAGTAGATGGTGGCAAGAGCAATGGTACTTCTGCTTC
TGGCACACCAGCAACAAGTGTAACTCCATCTCCTGCACCATCTGTGAAGG
GAGAATCAGAAGACAAGGAAGAGGACAAAAAGGAAGAAGCTAAGAAAGAA
GAAGACAAGAAGGCCGAAGATAAAGAAAAGAAGGATGAAAAGGAGACAGA
AAAGGAAGAAGAAAAGAAGGAAGAGAAGGTAGAGAAGAAGGAGGAAGAGA
AGACGGAAGGAGAAAAAGAAAAGAAGGAGGAACCTGCTGAAACACCAGAA
GTAAAGGCAGAGGAAGAAGAAAAGAAAGAAACAGAACAAACTGAGAAGAC
TGAGAAGCCTGAAGAGGAGAAGAAAGAGGAGCCAGAGAAGATGGAAGTAG
AAGAGACCAAGAAGGAAGAAGAGAAGAAAGAGGAAGTGAAAATGGAAACT
GAAGAAAAAGAACAGAAGGAAGGAGAACAAAAGACTGAAGAAAAGGAAGA
GGCTGAGGTCAAGACTGAAAAGGTTGAAAAGACAGAGGATGATAAGGAGA
CTGAAAAGAAGGAAGAAGTCAAGAAAGAAGAGGAAGAGAAGGAGGAGGAG
AAAGACAAAGAGAAAGAAAAGGAGAAGGAAGGAGATAAAGACAAAGAAAA
GGACAAAGATAAGAAGGAGGAGGATGATAAGAAGGATTCCAAGAAGAAGG
ATGTGGATTCCGTGGCAAAGAGAAAGTTCATGTTCAATATTGCTGACGGT
GGATTCACTGAGCTGCACACACTGTGGCAAAATGAGGAGAAGGCAGCTGT
TCCTGGCCGCGAGTATGAGATTTGGCACCGCAGGCATGATTATTGGCTGC
TTGCTGGCATTGTTACCCATGGGTATGGAAGGTGGCAAGACATCCAGAAT
GATGTCAGGTTTGCCATCATCAATGAGCCATTCAAGATGGATGTGGGCAA
GGGTAATTTCTTGGAAATTAAAAACAAATTCCTTGCCAGAAGGTTCAAGC
TGTTAGAGCAAGCACTGGTCATTGAGGAACAGCTGCGTCGTGCAGCATTC
CTTAACTTACAACAGGATCCCCATCATCCTGCTTGCACCTTGAATGCTCG
TTTCGCTGAAGTGGAATGTCTGGCCGAATCACACCAGCACCTCAGCAAGG
AGTCCCTGGCTGGAAATAAGCCAGCTAATGCAGTGCTAAATAAGGTGCTG
AACCAGCTTGAGGAGCTGCTGTCAGACATGAAATCTGATGTCACACGGTT
ACCTGCTTCCCTTGCCCGTATTCCCCCTGTGGCCCAGCGTCTCCAAATGT
CTGAGCGTTCTATCCTATCTCGCCTGGCCTCAGGCGCGGGTAATGTGGAC
AAAAGCGCTCAAGGAGCAGGTGAGGGTCAAATTTCTACCACATTCCCTGG
TGGCTTCACTCCTACTGGTGCGCTGCCAACCCTGGGTAACGCCAACTTTG
CTAACTTCCGACCCCAATATTCACTACCGGGAGCTGCTACAGGACCAGGT
GCTGTGCAGGCTGCCTTCCCAGGTATCCCTCCCATGGCTGCCAACCCTGC
CTCCAAGTAGACCCCTGCTGATGCTGCTGATGCTACTCCTGCTGCTACTG
CTGCTCTGCGTGGCCCAGTGTGACACTAACCCAGCTCGGTGTGCCATCTG
TGCAGGTGAGCAGCCTCCAGAGCCTGGGTGCAAGCCTTCACATGCTTGCT
GCCTCCAACCCTCTCCTGGACCCACACTTGAGCATGCAGCAGCCCCCGAC
CTCCCATAGTGGGGCAATATCTGCTGCCACTCGAGCATCTCTTCTTCTTC
ACCAACAGCAACAGCAGCAACTCCAGCAGCATTCAGGAGATACAAAAAAT
CTGATATACTTGGATTAGAACCAAACATGGGATCGATGACTTGTACCACA
ACCAGATTTTATTTTTATTTGACTTATATTTTGTTTTATTTATTTATTTT
GACCCTCCACCTAGAAATGTGCAGTCAGTTTAGTCATTCCGAGAGATTTA
GGCAGATTTATTTGAATTTATGTAATCTCATTGATGTATAAGATACCTGT
GGTAGATTTCCTAAGTGATCTCAAAGGTCTTTGTATCCACAAGATCTAGT
TCTTACTTTAAAGGCTTAATGTAAGATTTTTATGTAATGTCAACTAAATG
GTAACATAAAATACCATTAGAAAAA
>CL61.Contig9_All
TTTTTTTTTTTTTTTTTTTTTTTAATTTCTTTTTTTTTGTAGTTGTGTGT
ATTTTTTTTTTTTTTTTTTTTAATCGAAAGTAGGCAATCTCACAGCCCAC
AATCTATAAAGAGGGTGCACGCTGCCTGGCAGTCAATAAAGTTTCATGAT
AAAGAGGGATATAAACCCTTTTTGTGAGGTGTAGGTGCAAAAGGGAGGAG
GCCTTATCATATAAACCTTACATGCCAAGTACTTGAGATTTTGTAACATA
CTTTCTGGGACTCCTGCAGGACCGGCTCATTGTTTTTGTTCAGTCCTTTG
GTGTGGCCCTGCGATGAGGTGGGTGCCAAAGGACAGGGAAGTTTTAAAGC
AAAATGAATTGGACTGAGAGAGCATTACATAGATTTAACTTGGGAATAAT
GGGAAGCACATATAGTGCCTGAATATAAATATTAAGAATGGTTAGTATCA
TCTAAATTAGGAATGAAAAAAACAGAAATAACTGTCAATTTCAATTTAGA
TCATCACTAGAAAAGAATTTTGCCAGAAGGATATTCTATAATACTTTGAT
AAACATATGAAATTTATCAACAGCTTTGGAGCTTAGCTTGGTCAAGCAGA
TGAGGAGAAGTAATGTCACGATTCTGCAACATATAACTGAGATCTGTGAG
ATTGCAAGACGACAAATTTCTGGGGATCAAAACTAGAATTGCCAATTAGA
AATAAATAGAACTAATTCTCTTAGTACTATTAATAAGGTAAATCTCCATT
TTTCATAGGACAAAGTATCTCAGAAAAAATAAAACTTGTTTTAGCATATA
CGATCAGAAGACAGGAATGGAGAGGATTCTAGATTCTCTCTCTACATAAG
GCATTAAACTTACGAGGAGGGAGAGTTTCACCTTCCTAGGAATATCAAAT
TCAAAAGACACTATGAATCTATTTTTCATCAAGAACCTTGTGTCAAAGAT
CTGGGATTTTGTTAAAATATTTCAAATGGAACATGCAAACTTAAATCTAA
ATAACATAGAAAAGAAGATACACTTGTGTCTAGTGTCCAATAATCTACTG
TATCCATCAACTGAACCCAATACCAAAATGTAAACAGATTAAGAAGAAAT
ACGCAAGAATCATCCAAAATATCCTCAAAACCAGTGCTAGCAGGACATTT
AGGTTGATATCACTTTGCTTTTTTACAAGACAACTAAAACTTGAAAAATC
AAGTCGAGAGATCCTGGCACAAGAGTTTCTTCAAAACTACAATTATTAAC
CAAAATAGACCATCTCACCAGACTCACCGAGGTGTCCTTCTTCCTCTTCC
CTAACTTAATCTTCAAAGTTGGAACTTTTCCACCCTTTTTGTTTTTTCCT
TCAGCTGTAGCAGTGCGTTTTCGGCCACGTTTCTTCTTACCCACGCCCTC
ACTATCATCATCAAAATCTTCCTCAACTTCTTCATCTACCTTGGCTTTTC
TAGGGCGTCCTCGACCCTTGGGTGTTATCGGTGCTGGTTCTGGTTCCTCT
TCTTCCTCCTCTTCTACAATTTCATCTTCCTCCTCCTCTTCCTGCTGCTG
ATTGCGAGCCGTGAATTCACGCCACTTTGCAGCTACCAACATCATCAACT
TTGACACTGGTACCCTTGGATTTTCCTTAGCCAGAAGTGGACGCACATGT
TGCTGGAACAACTTGTATGTTGTCAAATTCTGAAAGTCTGAATCAGTGTA
CTCCAATTCGACATCATTCAGACCAAAGCTTTCACACACCTCAGCAACAG
TTGGCATCTGATCTCCTCCACTTGATTCTGGTACTGTTGCTGTGGGAGTT
GCAGGAGGTCTCCCACGTCCCTTTCCACGCCCCCTTCCTTTCGGGGTCTC
TTCTTGATTGTCTGAGTCAACACGACCACCCTCTTCTTCATATTCACCTT
CACTCTCACTCTCATCTTTCTTCTTTCGTTTTTTCCGCCCTCGCTCACCA
CGTGACGATTTTCTCTTTTTACTTTTCTTTCGTTTCCGCTTTCCTCCACC
CCACTCTTCATCTTGTTCTTCTTCATTTGAATCACCTTGATCTTGTTCTT
CTTCCTCCCCTTCCCCTTGCTCCTCCTCCTCCTCTCTGTACTCCGTTTCC
TCCACGTCCGAGGGCATCTCTGGCGTCTCGCTGCACTAACAAACACAATT
TTTCAATGGATTTTTTTCTTATTTTTCTACCAAACAACAAAAATAAGAAG
GGCAGCGAACCCGGCGACCGCCACCTCGTCCGATCGCG
>CL62.Contig1_All
GGGATCATAGAACAAGCACGAGTGGAAGATTTGGTCATGATCATAGTGTT
AGAGTAATTAAAGATGTTTATTACTATAAGTGTACCTCATATATGTCTAT
GATATACCTCATATTACCTAAACTAAGGTAAAGCTATATTTTGTTAAGTT
ACCCATATAAAAGTATATTTTCTTTTATGTACGCCATCTTACGGCAAATT
TTTATACTCGTGTAATGTAAACAACCTACGTAGTGCCACGTAGATTCTCC
TGAATACATAGAGTTAAGCGCATCAACTCTGTGTTTTACTGAACCCCACA
GAAAATCATATATGCATTGACACATCAAACTTACTTAATACACGCAGGGA
AGATGAGTTCTCCCACTACGCCAACACATAGCATGAAAAGCCAGAGGCGA
GATTAATGTGCTTGGGAAAAGATTAAACTATGAGGAAGTAGGCAGTGGAG
ACCAAGTGTTATTATGCTTACCAGGAGCACTAGGGACTATCAAATCAGAT
TTTGGTCCTCAGTTGAAGAACCTCCCCAGCAAGCATTTACGCCTGGTGGC
TTGGGATCCTCCAGGCTATGGCAAAAGCAGGCCTCCAAACAGAGACTTTA
ACTTTGACTCTTTACGCACAGATGCCACCATCGCTGCTGTTATGATGAAA
ATTTACGTGATGTTGACAACTGGTCTCCAAAAATGAGAACACCATTAGAG
GCTATTTATGGTAGAGATTACTTCAAGAGTGCATGGGAATCGTGGGTAGA
CACATATATCGGAATCTACTGTGAGCGTGGTGGAGATCTATGTAAAAGTG
ATCTTCCTAACATAGTTTGTCCAACCCTTATTGTACATGGCCTTCAAGAT
CCAGTTGTGCCCATTGAACACCCATATTATCTGCATGAAAATATCCAAGG
CTCAGAGGTCAGAACAACGCCCTAGCTCGCCGCGACCATCCCGACAACCC
GTGGAAGCTGAAGACGAGTTACCTGCCAAGCTACCAACGAAACCCAAGTT
AACTTCATCGTGCCTTCTTAATAAACAATCAACGAAGAAAAAA
>CL62.Contig2_All
CAGGTACTAGACCAGATTTGTGCTATGTGGTCACTAAACTTTCACAGTAT
ATGTCCAAGCCTACTAAAGTTCAGTTAAATGACGCTAAGCATGTGCTCAA
ATATTTGAAAGGTACTATGATGAATGGTCTTACATTCAAAAAGTCAAATG
AATCAGTTCAACTTAAAGGATTTTGTGATTCAGACTGGGGGTCATCTGAA
GACAGAAAAAGCATATCAGGATATTGTTTTCAGTTACATAAAGATGGACC
ACTTATATCATGGAAAAGTAAGAAACAACAGACTGTAGCACTTTCATTGT
GTGAAGCAGAGTATGTGGCTATTGCTTATACCATTCAGGAAGCATAGTTC
CTAAGACAAATTTTGTCTGATCTATTAGGATTAAATTTTAAATTCTGTAG
ACTTAGGAGTTGACAACCAAGGTGCTATTAATCTTATTAATCTTGCCAAA
AACCCAGTTAATCACCAAAGATCAAAGCATATTGATATTCGTTACCATTT
CATTACAGATGAAATAGAGAAGGGTAATGTTAACTTATTCTATTTTCCTT
CACAAAAGAATCCAATTGATATTTTTACAAAGCCTGTTAACCTGAAGTTC
TAAGTTTTTAATTATATCAGGTAACGTTCCCATCTTTAATTAAGAAGGGA
TGTTAGAGTAATTAAATAAGTTTATTAGTACAAATATACCTCTTATATGT
CTATGATATACCTCATATTACCTAGACTAAGGTAAAGTTATATTTTGTTA
AGTTACCCATATAAAAGTATATTTTCTTTTATGTACGCCATCTTACGGCA
AATTTTTTATACTCGTGTAATGTAAACAACCCTATGTAGTGCCACGTAGA
TTCTCCTGAATACATAGAGTTAA
>CL62.Contig3_All
ACTTCCGCAAAAACCACTTCCAGCAAACCAAGATAAGCCACCAGAGAACA
TAAGTGAAGAAAGAAGATATCCAGCTCGAGAAAGACGGAAACCCTCACAT
CTAGGTGACTACGTTACTGATGAACTAGACGACAGTATCTCCAGCGTGAC
ACACAAAAGCTTCATTTATCATTGCTACCGAGTGTCACACAAACCAGTGC
CAATCACCTACCAAGAAGCTATAATGTCTCAAGAGGGACCTCAGTGGAAG
AAAGCAATGGACGATGAAATATCTTCTCTTCAAGACAACGATACCTATGA
ACTTACTACACTGCCTGAGACGCGTACAGCAGTAGGTGGAAGATGGGTAT
ATCAAGTAAAGCCTGGACCAAACGGCAAAGAAAAATTTAAAGCAAGATAT
GTTGCTAAAGGATATTCACAGGTGAAGAACATTGACTACAGAGAAACTTT
TGCACCAACAGCAAGAATGTCTACACTCCGCACTTTATTGGATGTGGCTG
TACAAAAGGACATGGAAATACATCAGATGGACGTTAAAACAGCTTACTTA
CATGCTGATATTGATCATGAAATATATGTGGAACAACCTGAAGGTTATGA
AGAAAAGGATAGTGCAGGAAATGTGTTGTATTGCAAGCTGAAAAAGTCAC
TTTATGGTCTGAAACAGAGTGGTAGAATGTGGAATAGTGTAATCCATAAT
TTCTTCATTTCAGAAGGATTCAAACAATCACAGAGTGATCATTGTCTGTA
TCTAAAGCATGATATTATTGTGCTCTTATGGGTAGATGATTTAGTTATTG
CCAGCAGTTACATGTCCCTGATGAACAAATTTAAGCAATCTCTTTGTCAA
AATTTCAGAATGACTGATTTAGGTAAACTAAACTGGTTTCTTGGAATGTC
ATTTGTTTCTGGTAAAGATAACATTAAGGTGAACCAAACTAAATATGTAG
AGAAGATTTTGGATAGGTTTAACATGTCACATTGTTATGCAA
>CL62.Contig4_All
AGGGCATATAGGCCATATGAAATTATTTAAGAATTTTATAAAAAGGCAGC
AAATAAATAAAGTTAATTTTAAAGGAAATTAATGACCAATGGCAAAAATA
AGATTATCCAAACAAATAAAAAAAATGCTCATAATACCAGGGAGAAAACC
TCAGCAAACAGATTCATCACAGATTCAATGGTAGAATTTCTTATTTTGTT
TAAAATAAACACATGGTGTTTATGAATGCACCATATTTTCTTGAGTATAT
TTGAAACAGGCCCCAGTATGAACTGTCGTTGTGATGCATAGGGGATCATA
GAACAAGCACGAGTGGAAGATTTGGTCATGATCATAGTGTTAGAGTAATT
AAAGATGTTTATTACTATAAGTGTACCTCATATATGTCTATGATATACCT
CATATTACCTAAACTAAGGTAAAGCTATATTTTGTTAAGTTACCCATATA
AAAGTATATTTTCTTTTATGTACGCCATCTTACGGCAAATTTTTTAGACT
CGTGTAATGTAAACAACCCTATGTAGTGCCACGTAGATTCTCCTGAATAC
ATAGAGTTAAGCGCATCAACTCTGTGTTTTACTGAACCCCACAGAAAATC
ATATATGCATTGACACATCAAACTTACTTAATACACGCAGGGAAGATGAG
TTCTCCCACTACGCCAACACATAGCATGAAAAGCCAGAGGCGAGATTAAT
GTGCTTGGGAAAAGATTAAACTATGAGGAAGTAGGCAGTGGAGACCAAGT
GTTATTATGCTTACCAGGAGCACTAGGGACTATCAAATCAGATTTTGGTC
CTCAGTTGAAGAACCTCCCCAGCAAGCATTTACGCCTGGTGGCTTGGGAT
CCTCCAGGCTATGGCAAAAGCAGGCCTCCAAACAGAGACTTTAACTTTGA
CTCTTTACGCACAGATGCCACCATCGCTGCTGTTATGATGAAAAACCTTG
GTTACAAGAAATATTCATTACTTGGATGGAGTGATGGGGGTATTACAGCC
ATGTTGCTTGCAGCTGGCTTCCCACAGCATGTTGAAAAAATGGTTATATT
TGGAGCAAATGCATATGTTACTAAAGAAGAGACAGAAATCTGCAAAGATT
TACGTGATGTTGACAACTGGTCTCCAAAAATGAGAACACCATTAGAGGCT
ATTTATGGTAGAGATTACTTCAAGAGTGCATGGGAATCGTGGGTAGACAC
ATATATCGGAATCTACTGTGAGCGTGGTGGAGATCTATGTAAAAGTGATC
TTCCTAACATAGTTTGTCCAACCCTTATTGTACATGGCCTTCAAGATCCA
GTTGTGCCCATTGAACACCCATATTATCTGCATGAAAATATCCAAGGCTC
AGAATTGATCCTAATGGAAAAGGGAAAACATAATCTGCATTTACGGTATT
CAGATGAATTCAATGAGATAGTGCTCAAGTTCCTTAACAAATGAAAAAAA
TATTTATAAAATGAAGTAGTTTTTCATCTTAAGAAATCAAGGTCACAGTT
TGTACCAGTGCTCTTCAACTAATTTTAACCCTTTCTCTTAATTCATATTA
ATTCATACACTCTTAATACATATGCATCCCCAGTGTGATATGCAAATTCT
GTATTGTCTAAATATCATATGTTGTAGTATTGAACATTCCTTTTTATAAC
TCATGTACATACAGTTACTTGAAAATAAGGCAATAAATGTA
>CL62.Contig5_All
GGGATCATAGAACAAGCACGAGTGGAAGATTTGGTCATGATCATAGTGTT
AGAGTAATTAAAGATGTTTATTACTATAAGTGTACCTCATATATGTCTAT
GATATACCTCATATTACCTAAACTAAGGTAAAGCTATATTTTGTTAAGTT
ACCCATATAAAAGTATATTTTCTTTTATGTACGCCATCTTACGGCAAATT
TTTATACTCGTGTAATGTAAACAACCTACGTAGTGCCACGTAGATTCTCC
TGAATACATAGAGTTAAGCGCATCAACTCTGTGTTTTACTGAACCCCACA
GAAAATCATATATGCATTGACACATCAAACTTACTTAATACACGCAGGGA
AGATGAGTTCTCCCACTACGCCAACACATAGCATGAAAAGCCAGAGGCGA
GATTAATGTGCTTGGGAAAAGATTAAACTATGAGGAAGTAGGCAGTGGAG
ACCAAGTGTTATTATGCTTACCAGGAGCACTAGGGACTATCAAATCAGAT
TTTGGTCCTCAGTTGAAGAACCTCCCCAGCAAGCATTTACGCCTGGTGGC
TTGGGATCCTCCAGGCTATGGCAAAAGCAGGCCTCCAAACAGAGACTTTA
ACTTTGACTCTTTACGCACAGATGCCACCATCGCTGCTGTTATGATGAAA
AACCTTGGTTACAAGAAATATTCATTACTTGGATGGAGTGATGGGGGTAT
TACAGCCATGTTGCTTGCAGCTGGCTTCCCACAGCATGTTGAAAAAATGG
TTATATTTGGAGCAAATGCATATGTTACTAAAGAAGAGACAGAAATCTGC
AAAGATTTACGTGATGTTGACAACTGGTCTCCAAAAATGAGAACACCATT
AGAGGCTATTTATGGTAGAGATTACTTCAAGAGTGCATGGGAATCGTGGG
TAGACACATATATCGGAATCTACTGTGAGCGTGGTGGAGATCTATGTAAA
AGTGATCTTCCTAACATAGTTTGTCCAACCCTTATTGTACATGGCCTTCA
AGATCCAGTTGTGCCCATTGAACACCCATATTATCTGCATGAAAATATCC
AAGGCTCAGAGGTCAGAACAACGCCCTAGCTCGCCGCGACCATCCCGACA
ACCCGTGGAAGCTGAAGACGAGTTACCTGCCAAGCTACCAACGAAACCCA
AGTTAACTTCATCGTGCCTTCTTAATAAACAATCAACGAAGAAAAAA
>CL62.Contig6_All
GCTAAAAGTTACAGGTACAATATCTTTTTCATTGATGACTACTCAGGAGC
TCTTAGAGTAAGAGTGATGCAGTACAAGCCATGAATAGATACATTGCAGA
AGCAGCAGTTTTTTGCACCCCACTCTCCACATCAAAATGGAACAGTTGAG
AGGTCACAAAAATCCATTTTTGATATGGTTTGATGGTTACTGATTGCCAC
CAAATTACCCAGATATGTGGAGCTGTGCTGTAAAAGCTGCTTGCTACATC
AGAAATAGGTGCTATAACTCCAGGACTCAGAAAACTCCAGTAGAAATGCT
CAATGGAAAGCGGTCAAGATGAGCCACCAGAGAACATAAGTGAAGATATC
CAGCTTGAGAAAGACGGAAACTGATGAACATGACGACAGTATCTCCAGCG
TGACACACAAAAGCTTCATTTATTATTGCAACTGAGTGTCACACATGCCA
GTAATACTCCCCTCCCATGAGGCTATAACATCTCCAGAGGGACCTCAGTG
GAAAAGCAGTGGATGAGGAAATATCTTCACGTCAAGACAGCAATGCCTAT
GAACTTACCACACTGCCTGAGTCACGTACAGCAGTAGGTGGAAGATGGGT
TTATGAAGTAAAGCCTGGACCAAATAGCAAAGAAAAATTTAAAGCAAGGT
GTGTCGCTAAAGGATATTCACAGGGGAAGGACATTGACTACAGAGAAGCT
TTTGCACCAACAGCAAGAATGTCTACATGCCGTGCTTTATTAGATGTGGC
TGTACAGTAAGAAATGGTATTACATCAAATGGATATTAAATTAGCTTACC
TGCATGCTGATATTGGTCATGAAATATATGGGGAACAACCTGAAGGTTAT
GAAGAAAAAGATAGTGCTGGAAATGTGTTGTATTGCAAGCTGAAAAAGTC
ACTTTATGGTCTGAAACAGAGTGGTAAAATGTGGAATAGTGTAATCCATA
ATTTCTTCATTTCAGAAGGATTCAAACAATCACAGAGTGATCATTGTCTG
TATCTAAAGCATGATATTTGCAGTGATATTATTGTGATTTTATGAGTAGA
TGATTTAATTATTGCCAGCAGTAACATGTCCCTGATGAACAAATGTAAAC
AGTCTCTTTGCCAAAATTTCAGAATGATTTAGGTAAACTAAACTGGTTTC
TTGGAATGTCATTTGTCACTGGTAAAGATAATATTAAGGTGAATCAAACT
AAATATATAGAGAAGGTTTTGGATAGGTCTAACATGTCAGATTGTTATGC
AAGAAATATACCATGTGATCCAAATATTGGTAACACCTCAACAGTAGAAT
CTGATGAGTTGGCTAATGCTACTCTTTACAGAGAAATAGTAGGTAGTCTC
ATATATATTATGACAGGTACTAGACCAGATTTGTGCTGTATTGTCACTAA
ACTTTCACAGTATATGTCCAAACCTACTAAAGCTCAGTTAAGTGCTGCTA
AGAATGTGCTCAAATATTTGAAAGGTACAATGATGAATGGTCTTACATTC
AAAAAGTCAAATGAATCAGTTCAACTTAAAGGATTTTGTGATTCAGACTG
GGGGTCATCTGAAGACAGAAAAAGCATATCAGGATATTGTTTTCAGTTAC
ATAGAGATGGACCACTTATATCATGGAAAAGTAAGAAACAACAGACAGTA
GCACTTTCATCTTGTGAAGCAGAGTACATGGCTATTACCTATGCCATTCA
GGAAGCAAAGTTCCTAAGACAAATTGTGTCTGATCTATTAGGATTAAATT
TTAAATTCTGTAGACTTAGGAGTTGACAACCAAGGTGCTATTAATCTTAT
TAATCTTGCCAAAAACCCAGTTAATCACCAAAGATCAAAGCACATTGATA
TTCGTTACCACTTCATTAGAGATGAAGCAGAGAAGGGTAATGTAAACTTG
TTCTATGTTCCTACACAACAGAATCCAGCTGATATTTTTACAAAGCCTAT
GAGCCAGAAGTTGCAAGCTTTTAATTATATCAAGGGATAAATTCTCAGAT
AACATACCCATCTTTAAATAAGAGGGGGTGTTAGAGTAATGAAAGATGTT
TATTACTATAAGTATACCTCATATATGTCTATGATATACCTCATATTACC
TAAACTAAAGTAAAGTTATATTTTGTTAAGTTACCCATATAAAAGTATAT
TTTCTTTTATGTACGCCATCTTACGGCAAATTTTTTAGACTCGTGTAATG
TAAACAACCCTATGTAGTGCCACGTAGATTCTCCTGAGTACATAGAGTTA
AG
>CL62.Contig7_All
TTAACTGTATGTATTCAGGAGAATCAAAGTGGCACTACAGAATGTTGTTT
ACATTACATGAGTATAAAACATCTCCGTCAGATGGCATACATAAAAGAAA
ATATACTTTTATATAGGTAACTTTACAAAATATAATTTTACCTTAGTCTA
GGGAATATGAGGTATATCATAGATATATTAAACATCCTTGCACTAATAAA
CATCTATAATTACTCTAACACTATTGATTATTTATTTCTCATATTG
>CL63.Contig1_All
TAGACATTCCAAAAGGGAAGGAGTGGACCTCGTTAGCTGGAGTTGGTGGT
GGAGGGAGAGGGAGTGGAAAAAGGAAAAAAAGTCAAAGAGAAGAGAAGTA
AAGAGCGAAGGAAAGTGAAAAGGAGAGGAGAGAGAAGATAAGAAAAGAGA
AGTAGATAGGGAAAAAAGGAAAGAAGAGACAAGAAGAGAAGGTAAGGGAA
GAGAAGTGAAAAGAGAGTCGGGGAGGAGGAGAGAAAGAAGAGAAGAGGAA
AGAGAAAAGAGAAGAGGAAAGAGAAAAGAGAAGAGGAAAGAGAAAAGA
>CL63.Contig2_All
AGGCAACAGGGCCCTCCCACCTCGACCCTCGCCGCGCCCCGCGGTAGTTC
GAAGACCTTCCGATAAATTACCCGAGGAATTTCCGTTTCCTTCCCCTCCC
TTCTTTTCTATTCTCTTTCCTCTTCTCTTTTCTCTTTCCTCTTCTCTTCT
TTCTCTCCTCCTCCCCGACTCTCTTTTCACTTCACTTCCCTTACCTTCTC
TTCTTGTCCCTTCTTTCTTTTTTTCCCTATCTACTTCTCTCCTATCTACT
TCTCTTTTCTTATCTTCTCTCTCCTCTCCTTTTCACTTTCCTTCGCTCTT
CACTTCTCTTCTCTTTGACTTTTTTTCCTTTTTCCACT
>CL64.Contig1_All
CGCGTGACTCCCCGAGCGGGTACAGAGACAAGGACTCAGGCTGGTACGAC
ATGGCGCCCGTGCTAGCGTACGAGCGTGGAGCCTCGTACCCTGATCTGAA
AGGTCCGCCCCTGCGGGAACCCCTCCAGGATTACCTACGCCCCTCCAGGG
ACTCCCACAATGAGGGGTACGGCCCGTCCCGCCGGAGGAGCTACCAGGAC
GAATCGGCGCAGTACTTCGTGCGGGCGAGCCGCTCCTCCGGCCGCCCGCA
CGACCCGCCTCGCAGGACCAAGTCGTCGGCCGCCATCAGACCGTCGGAGT
TTTTGCGCTCACGGGACTTTCGCGAAACACTGAGTCCTTGTGGGCGAGAT
GATGGCGGCGCCTCGTGGGCGTGGGAACCCATGAGCGTCAGGGAAGCCCT
ACAGGGCCCACAGGTGCCCTTCAGATTCTGTCCTTCCCTGGCAGCGTGTC
ACATCCCCCGCGCCTCCGTCAGAATCCCTCGCAAATCATTCAACAGTTCC
CCGGTGAAGGTAGATCGTCCATACTGCGGCAAGGGACCGCCACCAAACCG
GGGCGTGGGTCCGGGCATCACCAAGTCCTACAGTGTCGAGGGCGCAGCGC
CCCCCGTCCCGCCCCACCATCTCCACCATGGGCCTCCTCACCACCACCAT
AATGGCAGCCTCGTCCGCCGACCTCAGATGCCACAGGCAGTATCACAGTC
GAGCGGCGTGGGCATGGGCGGGCGAAGGCAGGCGCCCCGAGGGGCAGCGG
CAGATGACAGCAGCAACCGCGGCGGGCGGTGGCGAGGCAGCGGAGCGCCC
GGCACCGGCCATGGATATGAACTCTCACAAGATCTTGCAGATATGCGTCT
GGAGATGCTGGAACGCAGGTATGGTGGCGAGGTAGCGCGCCGGGCGGCGG
TGACCATCCAGAGAGCCTACCGACACTATGCCATGTACAAAAAGTTCCGC
TCCATCACTGCCACAGCCAAAGCACAGGAGAAGCGCCTCTCGCGGAGGTT
CACCGTGGACGTGCCCGAGTGGAACGACACCTCCAATCAGCACTATCACG
ATGCGGAACACTTTATCCGCTCAGAGTTTGATCAGCTTCAGAGAAATCTG
AGTGCCACAGTGTACGGCGAGGGGAGACGGCCGGCCCGGTCGCTGTCCCT
GCGCGACACGCCTAGGACGACCACCCCGGCCACCTCCACGACGTCCTCGC
GAATACAGCAGGATAATCACGACCTTCACGACACGCTGGCGGCCATGAAC
GACAGTTCTCTCTACTGCCATGTGTCAGCTCACTCTCCTCTCACGCCGAC
CTCCACGCCCACCCCGGCGCCCACGCACGCGAGGAACGGCTCCGGCGACT
ACCAACACCAGGGCGACGTCGCCTCATACGCCTCTTCCAGGGATATCAAG
TACATCTCGTCGGACGAGGGCGGCTTCGGAAGTCAGGACAGTGCAAACAT
GGCCCGTTTGACGGTGGTCAATCAGAGGCGAGGAGTTGGGCGTGGCAAGA
AGATCCCGCCAGAGGTCCCCCGACGCTCGTCTTCCATCAAGTCCAGTGAG
AGCAGTGGTAGTGTGGACAGTGCTGCGGCGCTATCAACAGCCAACCATAG
AGTACAGTGTCATCCACCATCTTTGACACCACCTTCATCTACTCCCTCAT
CCCTCACATCAGAAGGAGGACACAGTGACAGAGGCGCACTTAGAAGGTCT
GCAGACAATGGCTCTCTGTCCAGTGTTCAGTCCTCGGGCTCAGACTCTTC
ACTCTCTCAGTCTACGTCTGATCGCGCTACTCCCCTATCAACCCATGACC
AAGTTGATAATTCAGACTACCATCCCACTTCCCCAATATGGAAGCGCAAG
AATCAGCAGATGAGCACAAGTGAGGTCATCTATGACGATAAGCGGTTGAG
CAACATCAGCGAAAACTCAGAAGATTCCCTGCAGTCCCATTCCTCGGAAG
GAATGACTTACTCTCAAACCATCCCCTCACAGATCCCACACTCTGCACGC
TACGCTCATGCTCATTATACCCATACTCCTCACATGCCCAAGGTGCCAGA
AGTTGTTCGAAAGAGACAATATCGTGTTGGCCTGAATCTCTTCAACAAGA
AACCAGAGAGAGGTGTGACCTACCTGATAGGACGAGGCTTCTTAGAAAAT
TCCCCTCAAGCTGTAGCCAAGTTCTTATTAACAAGAAAAGGTTTAAGCAA
GCAGATGATTGGAGAATATCTTGGCAATCTTCAGAACAGCTTTAACATGG
CTGTACTTGAGTGTTTTGCACAAGAGATCGACCTGTCTGGTATGCAGGTG
GATGTGGCTCTGCGTAAGTTCCAGACACACTTCCGAATGCCAGGAGAAGC
ACAAAAGATTGAACGCCTTATGCAGGTGTTTGCTCAGCGGTATTGTCAGT
GTAACAGAGACATTGTGGCAAAGCTAAGAGATCCTGAAACCATTTTTGTC
TTAGCCTTTGCCATTATTATGCTTAACACAGATCTTCATACTGCATCCAT
GAAACAAGAAAAGAGAATGAAGATTGAGGACTTTATTAAGAATTTAAGAG
GTATTGATGATGGGTATGACATTGAGCGTGAAATGCTGGAAGGAATGTAT
CAGCGCATCAAGGCGCAGGAGTTCAGACCTGGCCATGATCATGTTACCCA
GGTTCTAAAGGTACAACAGACGATGGTAGGTAAGAAACCAAACTTGGCAC
TACCTCACCGTCGCCTAGTTTGCTACTGCCGACTGTATGAAATTCCTGAC
ATCACCAAGAAAGAGAGAGTTGGAGTCCACCAGCGTGAAGTCTTCCTCTT
CAATGATCTGTTGGTTGTAACAAAGATTTTCTCCAAGAAGAAAAATTCTG
TCACGTACACCTTTAGGCAAAGCTATCCTCTAGCTGGTCTTGTGATATCC
ACAAAGGAGGTGCCACATTATCCATATCTCATGGAAGTGCGTCAAAGAGT
TGATAACAAAGTCTTGATTATTTTCAATGCGCGGAATGAGCATGATCGCA
CCAAATTTTGTGAGGATCTGAAGGAGAGCGTATGTGAAATGGATGAGATG
GAATCTTTAAGAATTGAGGGTGAGCTGGAGAAGCAAAAGGCTTCTTTGAG
GGCATCACGGCCCAACTCTACAACTGAGAACAGAGACTCCGGAGTTGCTG
ATATGGAGTTATTGACTACAAATGAGAAGAATGGAACACTGAAATCAGAT
TCTACTCTAAAGAGATCAGCTCTAAGTAACTCACTATTGGACATCCATGA
GGCTGTCCACTAGTGCCTCCAATGAAACGTCTCCTGCCAGTGGTCCTCAA
CAACCTGTCACCACCAGTGCCAGCCAGGGAGATCTACAACAGCAACAGCA
ACGGCGTTCTCTGACCTCAAATTCATCCTTCCTTGGTCAACTGTTCAGAC
CTCGTAGAACCTCACGTCCTGAGCTAAATATTTCAGGAGTGGAGGTGTGA
CAGTTACATGAACAACCTCATTTTTCATCTTCCACATAGGTATAGATGAT
CATGGGCAAGTCAGGTTGTATCTAGCCATATTCTAGTCTTTCAAGTGTAC
ACACATGCATTCCAAATGGATCAGTGAGGATGAAGAAGCCCAGACCATCT
ATTCTGTAACTTGTCCTGCGTACCTCATACTATGTATGTGTACAGAGGCA
TTGGTACTTATGTAATTTAGTAGCTGTTATAAGAAACTAAACAAATTATA
CAGTGCCATTTAGTCAGATGTAGTCACACGTATATAACCCTGTGTAAAAT
ACATTGTATATAAGTCATGTTAAAATAATAATCTGTGTAATATATACCTA
ATCCCACACTTAAATAAGTAATTGAACTTGTCCCAGACTGAGGCATCTAT
GTCTCCAGGCATTTTAGCATAGCAACTGCTAGTCTAAAGATATCAGGATT
TCAAAGGATATCCAGAAATATAATTTATAATTTTATTCAGTGTAATGTGT
GCACAACAGTTAATGCAGATAGCAAGATACAGTTTAGTTTAATTTAAACT
GTATACTTCATTGTGGAAATTGACCTCTAGTCAGCACACTGATTCTGTCA
GATGTTTGATGCTTCATAGGCAAATTGTTGGACTGGCTTGACCTTTTGCA
ATGTACCAGATTACTGATATTACCATAATAAAAACTCACATATAACATTA
TTGTACATATGGGATATATTGTTATCATTTTGCCAGCTTGATGTACAGGC
TGTCTTTCTATGACAAATAAAGATTATGATGCAAAAATAGAGACATGAAT
ATTTACTACCCTCTGGAAGCTATTTACCAAATAAATATATAAATGAAACA
ATCATTTCCATACTATATATATTTGTATAGTTATATTTACATTTTTCATT
TCCTTCCTCCTCTTAGCAAGAATAATGCTAACTGCTCCTTTTCTTCAACT
GGAAGACTGGTCAGGGTGTTACTCTGAACTAATTTTGCTCTCTTTGCTTC
TTTGAGCTTCATGCGAGCTTTTCTTTTGCCACTTATTTTGACTTTCTTTT
CTGGTTCACTTTCTTCACTACTGCTATCATCTTCACTACTTTCAGCAGCA
CCTCTCCCATCATCACTTTCATCACTGCTCTTATTAGAAACCTCATCATC
TGAATCTGAATCCGAGTCTCTCTTTTTACGCCCATAGATCTTGTCAGGGT
CAGGGAGGGAGTCAATGATATTCTGAGTCCTTTCATCAACATCACTTTCT
TCGTCTCCTTCCTCCACCATGTCTTCAACTTCAATTTTTTCTTCAGCCTT
CTTGGCCATCTCTTTTCTTTTTTTAATTTCTTTCTGTTCCCTCTTTTTGC
TTGCTTCTAGTTTTCTGTCAATGACATCTTCTTGCTTCATGATCTCTTGC
AGTTGTGTAATATTGATTCCACTTTTTTGATCCTCCAGCTGTTGCGCAAC
CTCTGATGTCTGCTGTTTCTCGGGGTTTTTCACCTCCACGCCCTCTTCAT
TGAATACAATCTTGGTGTTGAGGACAATGTTCTTCTTCATTAGCTTCTTG
ACGACAGCTTGTTTGGTCAGGGGCTTTTTCTTGGAACTGACAACAAGATC
TTCAGGGAATGATGCTGATTCTGAGGACTCCTCCTCCTCCTGTATAATTT
CAGCTTGTTCTTTCTTGGTGCTTGTTAAGAAGTCCTCCTCATCAATATCT
TCTGTTCCAAAGTCCAAGGTCGTAAATTTGGATTTCCAGGGCTTCTCGTC
TGCTGAGCAATTCCAGTTGTGTGTATCTTCAGTCTGTTTTGGTCTCTGCT
TCTTTTGATTCTGAAGAAATCTTAGTCTAGGTGTAACAGCCAAACCTAGT
GACCTAGCATAAGCGTCGATATCTATTGAGTCGACATTAAACACCTTCTT
GTCCTTCATAAGAGTAACACTTTTCACGTATGCCTTAAACGCCCGAACGG
ATTCCTCCTTCAGCTCATTGTTCTTGCTTAAGATGATTTCCATCTTGGTG
TGGATGCTGCTCATCTTGGATGTGTCCACCTCAATTCTATCAACTTCAAT
ATTTTTTGCTTTTAAATTGGCAAGCATTGGTTCTTCTTCATGAGGTGTGA
GGACTAAAACAGCTTCTCCTGAGTTAGCATATCGAGCCGTTCTTCCAACA
CGGTGGATATATGTTGTGACGTCTTCAGGACAGTCTATTTGTACTACCCA
ATCCACTGCTGGTATATCTAATCCTCTGGATGCAAGATCTGTTGCAAAGA
GAACAACATTTTCTTTCTGACAGAAAATGTCATATACAGCCAGCCTTCTT
AATTGGTTCATACCTCCATGTAGGCACAAAACAGGCACTCCTGCATTAAG
TTTACAATATATATCAAACATGTATTTTGCCTGTTTACATGTTGACATAA
AAACAAGAATTTTATTTTTCCTATGATGTCTGATAAATGACCATAGGAAT
GTAAATTTTTCTTCACATTTACAAACAATATAACTTTCTACAAGACCCCT
TGGTGTTGCGGTTTTAGAAAATTCATGAACAGAACAAAACACTGGATTTT
TGCATCCTGCCCGAATCAGATCCTTGACGTCCCTGGTTTGTGTTGCAGAA
AAGAGCATAGTCTGTCTATCTTCCGGCAACTCTTCAAGAATACAATTCAT
TGTCTCTGCAAATCCCATGGACAAGCACTGATCTGCTTCATCTAGGACAA
GCATCTGAACATATTCACAGCTGAAATCTGGGTTTTCTAACATGTGGTGG
AGGAGGCGACCTGGTGTGCAAATCAGAATGTTGCATCCACTGATCAGGTT
CCACTCATACTTGAGGTCCTTTCCACCTATAATAAGACCAGCCGAGAAGT
CATGACTCTTTCCAACATTTTTTAGGACTTCAAATATCTGATAGGCCAAC
TCTCGTGTTGGGGTGATGATTAGTGCTCCCAACCCATCCACACTTGACCA
TTTCTTTACATATAAATTTTCCAAAAGAGGTATTATAAAAGCTAATGTTT
TTCCTGACCCTGTCTTGGCTGCTCCCACCACATCCATGCCACGTAAAGAA
TACACTAGAGTCTGTCGCTGAACCTTCGTTGGTACTGTGAAACCGTTATG
CTTGAGGCCTAGGAGGGTGTATTTACTCAGGGGAAACTTGGCAAAACTGT
CAATTTCATCTGGGTTGACATTTGCCATTTCTAATTTCTTTTGCTCAAGC
TCATTGATCTCTGATTCTTCCCTTAAAACTCTCGTCATACTCTTTTCATC
CTTCTCTTCCTTGTTCTTGTGGAACTTCTTCTTCCTTCTCTTGTCCATTG
TGATTTCTTGATTTATGGCTGAATACTCAAGAATACGATGTTATTGTGTT
TACTTCTCA
>CL64.Contig2_All
GCGACGTGAGTGAATGTGTGTTCGGTGCGCTCGTGGAAATTGAGTGAAAA
TCGCGATTTTCCTAGTGTTACATCATCCAGTTTTTTAAATATAAGTACAT
AAATCATGGAAGACAAGGACGCACAGATTAAGAGGCTCACCCTCGAGTGT
GAATCACTGAAAAAAGAGTTAGAAAAGTCGATGCAAGAGCGTGATGTTTT
GCTGTGCGAAGTCAATCGGCTCAAGTTTGAACTTCAGATGTCGGACTTGA
AACGTCTGAAGGAAGAGGAGACATCTGATGTCAGAGACCATTCGGACTAT
CACAGCGGTTACATCAACGGCATTCATAAAAGTTCCCCGGTGAAGGTAGA
TCGTCCATACTGCGGCAAGGGACCGCCACCAAACCGGGGCGTGGGTCCGG
GCATCACCAAGTCCTACAGTGTCGAGGGCGCAGCGCCCCCCGTCCCGCCC
CACCATCTCCACCATGGGCCTCCTCACCACCACCATAATGGCAGCCTCGT
CCGCCGACCTCAGATGCCACAGGCAGTATCACAGTCGAGCGGCGTGGGCA
TGGGCGGGCGAAGGCAGGCGCCCCGAGGGGCAGCGGCAGATGACAGCAGC
AACCGCGGCGGGCGGTGGCGAGGCAGCGGAGCGCCCGGCACCGGCCATGG
ATATGAACTCTCACAAGATCTTGCAGATATGCGTCTGGAGATGCTGGAAC
GCAGGTATGGTGGCGAGGTAGCGCGCCGGGCGGCGGTGACCATCCAGAGA
GCCTACCGACACTATGCCATGTACAAAAAGTTCCGCTCCATCACTGCCAC
AGCCAAAGCACAGGAGAAGCGCCTCTCGCGGAGGTTCACCGTGGACGTGC
CCGAGTGGAACGACACCTCCAATCAGCACTATCACGATGCGGAACACTTT
ATCCGCTCAGAGTTTGATCAGCTTCAGAGAAATCTGAGTGCCACAGTGTA
CGGCGAGGGGAGACGGCCGGCCCGGTCGCTGTCCCTGCGCGACACGCCTA
GGACGACCACCCCGGCCACCTCCACGACGTCCTCGCGAATACAGCAGGAT
AATCACGACCTTCACGACACGCTGGCGGCCATGAACGACAGTTCTCTCTA
CTGCCATGTGTCAGCTCACTCTCCTCTCACGCCGACCTCCACGCCCACCC
CGGCGCCCACGCACGCGAGGAACGGCTCCGGCGACTACCAACACCAGGGC
GACGTCGCCTCATACGCCTCTTCCAGGGATATCAAGTACATCTCGTCGGA
CGAGGGCGGCTTCGGAAGTCAGGACAGTGCAAACATGGCCCGTTTGACGG
TGGTCAATCAGAGGCGAGGAGTTGGGCGTGGCAAGAAGATCCCGCCAGAG
GTCCCCCGACGCTCGTCTTCCATCAAGTCCAGTGAGAGCAGTGGTAGTGT
GGACAGTGCTGCGGCGCTATCAACAGCCAACCATAGAGTACAGTGTCATC
CACCATCTTTGACACCACCTTCATCTACTCCCTCATCCCTCACATCAGAA
GGAGGACACAGTGACAGAGGCGCACTTAGAAGGTCTGCAGACAATGGCTC
TCTGTCCAGTGTTCAGTCCTCGGGCTCAGACTCTTCACTCTCTCAGTCTA
CGTCTGATCGCGCTACTCCCCTATCAACCCATGACCAAGTTGATAATTCA
GACTACCATCCCACTTCCCCAATATGGAAGCGCAAGAATCAGCAGATGAG
CACAAGTGAGGTCATCTATGACGATAAGCGGTTGAGCAACATCAGCGAAA
ACTCAGAAGATTCCCTGCAGTCCCATTCCTCGGAAGGAATGACTTACTCT
CAAACCATCCCCTCACAGATCCCACACTCTGCACGCTACGCTCATGCTCA
TTATACCCATACTCCTCACATGCCCAAGGTGCCAGAAGTTGTTCGAAAGA
GACAATATCGTGTTGGCCTGAATCTCTTCAACAAGAAACCAGAGAGAGGT
GTGACCTACCTGATAGGACGAGGCTTCTTAGAAAATTCCCCTCAAGCTGT
AGCCAAGTTCTTATTAACAAGAAAAGGTTTAAGCAAGCAGATGATTGGAG
AATATCTTGGCAATCTTCAGAACAGCTTTAACATGGCTGTACTTGAGTGT
TTTGCACAAGAGATCGACCTGTCTGGTATGCAGGTGGATGTGGCTCTGCG
TAAGTTCCAGACACACTTCCGAATGCCAGGAGAAGCACAAAAGATTGAAC
GCCTTATGCAGGTGTTTGCTCAGCGGTATTGTCAGTGTAACAGAGACATT
GTGGCAAAGCTAAGAGATCCTGAAACCATTTTTGTCTTAGCCTTTGCCAT
TATTATGCTTAACACAGATCTTCATACTGCATCCATGAAACAAGAAAAGA
GAATGAAGATTGAGGACTTTATTAAGAATTTAAGAGGTATTGATGATGGG
TATGACATTGAGCGTGAAATGCTGGAAGGAATGTATCAGCGCATCAAGGC
GCAGGAGTTCAGACCTGGCCATGATCATGTTACCCAGGTTCTAAAGGTAC
AACAGACGATGGTAGGTAAGAAACCAAACTTGGCACTACCTCACCGTCGC
CTAGTTTGCTACTGCCGACTGTATGAAATTCCTGACATCACCAAGAAAGA
GAGAGTTGGAGTCCACCAGCGTGAAGTCTTCCTCTTCAATGATCTGTTGG
TTGTAACAAAGATTTTCTCCAAGAAGAAAAATTCTGTCACGTACACCTTT
AGGCAAAGCTATCCTCTAGCTGGTCTTGTGATATCCACAAAGGAGGTGCC
ACATTATCCATATCTCATGGAAGTGCGTCAAAGAGTTGATAACAAAGTCT
TGATTATTTTCAATGCGCGGAATGAGCATGATCGCACCAAATTTTGTGAG
GATCTGAAGGAGAGCGTATGTGAAATGGATGAGATGGAATCTTTAAGAAT
TGAGGGTGAGCTGGAGAAGCAAAAGGCTTCTTTGAGGGCATCACGGCCCA
ACTCTACAACTGAGAACAGAGACTCCGGAGTTGCTGATATGGAGTTATTG
ACTACAAATGAGAAGAATGGAACACTGAAATCAGATTCTACTCTAAAGAG
ATCAGCTCTAAGTAACTCACTATTGGACATCCATGAGGCTGTCCACTAGT
GCCTCCAATGAAACGTCTCCTGCCAGTGGTCCTCAACAACCTGTCACCAC
CAGTGCCAGCCAGGGAGATCTACAACAGCAACAGCAACGGCGTTCTCTGA
CCTCAAATTCATCCTTCCTTGGTCAACTGTTCAGACCTCGTAGAACCTCA
CGTCCTGAGCTAAATATTTCAGGAGTGGAGGTGTGACAGTTACATGAACA
ACCTCATTTTTCATCTTCCACATAGGTATAGATGATCATGGGCAAGTCAG
GTTGTATCTAGCCATATTCTAGTCTTTCAAGTGTACACACATGCATTCCA
AATGGATCAGTGAGGATGAAGAAGCCCAGACCATCTATTCTGTAACTTGT
CCTGCGTACCTCATACTATGTATGTGTACAGAGGCATTGGTACTTATGTA
ATTTAGTAGCTGTTATAAGAAACTAAACAAATTATACAGTGCCATTTAGT
CAGATGTAGTCACACGTATATAACCCTGTGTAAAATACATTGTATATAAG
TCATGTTAAAATAATAATCTGTGTAATATATACCTAATCCCACACTTAAA
TAAGTAATTGAACTTGTCCCAGACTGAGGCATCTATGTCTCCAGGCATTT
TAGCATAGCAACTGCTAGTCTAAAGATATCAGGATTTCAAAGGATATCCA
GAAATATAATTTATAATTTTATTCAGTGTAATGTGTGCACAACAGTTAAT
GCAGATAGCAAGATACAGTTTAGTTTAATTTAAACTGTATACTTCATTGT
GGAAATTGACCTCTAGTCAGCACACTGATTCTGTCAGATGTTTGATGCTT
CATAGGCAAATTGTTGGACTGGCTTGACCTTTTGCAATGTACCAGATTAC
TGATATTACCATAATAAAAACTCACATATAACATTATTGTACATATGGGA
TATATTGTTATCATTTTGCCAGCTTGATGTACAGGCTGTCTTTCTATGAC
AAATAAAGATTATGATGCAAAAATAGAGACATGAATATTTACTACCCTCT
GGAAGCTATTTACCAAATAAATATATAAATGAAACAATCATTTCCATACT
ATATATATTTGTATAGTTATATTTACATTTTTCATTTCCTTCCTCCTCTT
AGCAAGAATAATGCTAACTGCTCCTTTTCTTCAACTGGAAGACTGGTCAG
GGTGTTACTCTGAACTAATTTTGCTCTCTTTGCTTCTTTGAGCTTCATGC
GAGCTTTTCTTTTGCCACTTATTTTGACTTTCTTTTCTGGTTCACTTTCT
TCACTACTGCTATCATCTTCACTACTTTCAGCAGCACCTCTCCCATCATC
ACTTTCATCACTGCTCTTATTAGAAACCTCATCATCTGAATCTGAATCCG
AGTCTCTCTTTTTACGCCCATAGATCTTGTCAGGGTCAGGGAGGGAGTCA
ATGATATTCTGAGTCCTTTCATCAACATCACTTTCTTCGTCTCCTTCCTC
CACCATGTCTTCAACTTCAATTTTTTCTTCAGCCTTCTTGGCCATCTCTT
TTCTTTTTTTAATTTCTTTCTGTTCCCTCTTTTTGCTTGCTTCTAGTTTT
CTGTCAATGACATCTTCTTGCTTCATGATCTCTTGCAGTTGTGTAATATT
GATTCCACTTTTTTGATCCTCCAGCTGTTGCGCAACCTCTGATGTCTGCT
GTTTCTCGGGGTTTTTCACCTCCACGCCCTCTTCATTGAATACAATCTTG
GTGTTGAGGACAATGTTCTTCTTCATTAGCTTCTTGACGACAGCTTGTTT
GGTCAGGGGCTTTTTCTTGGAACTGACAACAAGATCTTCAGGGAATGATG
CTGATTCTGAGGACTCCTCCTCCTCCTGTATAATTTCAGCTTGTTCTTTC
TTGGTGCTTGTTAAGAAGTCCTCCTCATCAATATCTTCTGTTCCAAAGTC
CAAGGTCGTAAATTTGGATTTCCAGGGCTTCTCGTCTGCTGAGCAATTCC
AGTTGTGTGTATCTTCAGTCTGTTTTGGTCTCTGCTTCTTTTGATTCTGA
AGAAATCTTAGTCTAGGTGTAACAGCCAAACCTAGTGACCTAGCATAAGC
GTCGATATCTATTGAGTCGACATTAAACACCTTCTTGTCCTTCATAAGAG
TAACACTTTTCACGTATGCCTTAAACGCCCGAACGGATTCCTCCTTCAGC
TCATTGTTCTTGCTTAAGATGATTTCCATCTTGGTGTGGATGCTGCTCAT
CTTGGATGTGTCCACCTCAATTCTATCAACTTCAATATTTTTTGCTTTTA
AATTGGCAAGCATTGGTTCTTCTTCATGAGGTGTGAGGACTAAAACAGCT
TCTCCTGAGTTAGCATATCGAGCCGTTCTTCCAACACGGTGGATATATGT
TGTGACGTCTTCAGGACAGTCTATTTGTACTACCCAATCCACTGCTGGTA
TATCTAATCCTCTGGATGCAAGATCTGTTGCAAAGAGAACAACATTTTCT
TTCTGACAGAAAATGTCATATACAGCCAGCCTTCTTAATTGGTTCATACC
TCCATGTAGGCACAAAACAGGCACTCCTGCATTAAGTTTACAATATATAT
CAAACATGTATTTTGCCTGTTTACATGTTGACATAAAAACAAGAATTTTA
TTTTTCCTATGATGTCTGATAAATGACCATAGGAATGTAAATTTTTCTTC
ACATTTACAAACAATATAACTTTCTACAAGACCCCTTGGTGTTGCGGTTT
TAGAAAATTCATGAACAGAACAAAACACTGGATTTTTGCATCCTGCCCGA
ATCAGATCCTTGACGTCCCTGGTTTGTGTTGCAGAAAAGAGCATAGTCTG
TCTATCTTCCGGCAACTCTTCAAGAATACAATTCATTGTCTCTGCAAATC
CCATGGACAAGCACTGATCTGCTTCATCTAGGACAAGCATCTGAACATAT
TCACAGCTGAAATCTGGGTTTTCTAACATGTGGTGGAGGAGGCGACCTGG
TGTGCAAATCAGAATGTTGCATCCACTGATCAGGTTCCACTCATACTTGA
GGTCCTTTCCACCTATAATAAGACCAGCCGAGAAGTCATGACTCTTTCCA
ACATTTTTTAGGACTTCAAATATCTGATAGGCCAACTCTCGTGTTGGGGT
GATGATTAGTGCTCCCAACCCATCCACACTTGACCATTTCTTTACATATA
AATTTTCCAAAAGAGGTATTATAAAAGCTAATGTTTTTCCTGACCCTGTC
TTGGCTGCTCCCACCACATCCATGCCACGTAAAGAATACACTAGAGTCTG
TCGCTGAACCTTCGTTGGTACTGTGAAACCGTTATGCTTGAGGCCTAGGA
GGGTGTATTTACTCAGGGGAAACTTGGCAAAACTGTCAATTTCATCTGGG
TTGACATTTGCCATTTCTAATTTCTTTTGCTCAAGCTCATTGATCTCTGA
TTCTTCCCTTAAAACTCTCGTCATACTCTTTTCATCCTTCTCTTCCTTGT
TCTTGTGGAACTTCTTCTTCCTTCTCTTGTCCATTGTGATTTCTTGATTT
ATGGCTGAATACTCAAGAATACGATGTTATTGT
>CL64.Contig3_All
CTCCGCCACTCCCACCCCCGCAGCCCTTCAGCCAGCTGCGATATGGGTGC
CTGCCCCATCAGCAGCTGGTGCCACCGCCCCCTCCGCCCCTGCAGCTCCA
GCATCAGCACCACCTCCAACTCCACGGCTGCGGCCCGCCCCACTTCCACC
ACCGGATCCTCGAACTGACCGGGCCTGTATGTTCCCCGGTGAAGGTAGAT
CGTCCATACTGCGGCAAGGGACCGCCACCAAACCGGGGCGTGGGTCCGGG
CATCACCAAGTCCTACAGTGTCGAGGGCGCAGCGCCCCCCGTCCCGCCCC
ACCATCTCCACCATGGGCCTCCTCACCACCACCATAATGGCAGCCTCGTC
CGCCGACCTCAGATGCCACAGGCAGTATCACAGTCGAGCGGCGTGGGCAT
GGGCGGGCGAAGGCAGGCGCCCCGAGGGGCAGCGGCAGATGACAGCAGCA
ACCGCGGCGGGCGGTGGCGAGGCAGCGGAGCGCCCGGCACCGGCCATGGA
TATGAACTCTCACAAGATCTTGCAGATATGCGTCTGGAGATGCTGGAACG
CAGGTATGGTGGCGAGGTAGCGCGCCGGGCGGCGGTGACCATCCAGAGAG
CCTACCGACACTATGCCATGTACAAAAAGTTCCGCTCCATCACTGCCACA
GCCAAAGCACAGGAGAAGCGCCTCTCGCGGAGGTTCACCGTGGACGTGCC
CGAGTGGAACGACACCTCCAATCAGCACTATCACGATGCGGAACACTTTA
TCCGCTCAGAGTTTGATCAGCTTCAGAGAAATCTGAGTGCCACAGTGTAC
GGCGAGGGGAGACGGCCGGCCCGGTCGCTGTCCCTGCGCGACACGCCTAG
GACGACCACCCCGGCCACCTCCACGACGTCCTCGCGAATACAGCAGGATA
ATCACGACCTTCACGACACGCTGGCGGCCATGAACGACAGTTCTCTCTAC
TGCCATGTGTCAGCTCACTCTCCTCTCACGCCGACCTCCACGCCCACCCC
GGCGCCCACGCACGCGAGGAACGGCTCCGGCGACTACCAACACCAGGGCG
ACGTCGCCTCATACGCCTCTTCCAGGGATATCAAGTACATCTCGTCGGAC
GAGGGCGGCTTCGGAAGTCAGGACAGTGCAAACATGGCCCGTTTGACGGT
GGTCAATCAGAGGCGAGGAGTTGGGCGTGGCAAGAAGATCCCGCCAGAGG
TCCCCCGACGCTCGTCTTCCATCAAGTCCAGTGAGAGCAGTGGTAGTGTG
GACAGTGCTGCGGCGCTATCAACAGCCAACCATAGAGTACAGTGTCATCC
ACCATCTTTGACACCACCTTCATCTACTCCCTCATCCCTCACATCAGAAG
GAGGACACAGTGACAGAGGCGCACTTAGAAGGTCTGCAGACAATGGCTCT
CTGTCCAGTGTTCAGTCCTCGGGCTCAGACTCTTCACTCTCTCAGTCTAC
GTCTGATCGCGCTACTCCCCTATCAACCCATGACCAAGTTGATAATTCAG
ACTACCATCCCACTTCCCCAATATGGAAGCGCAAGAATCAGCAGATGAGC
ACAAGTGAGGTCATCTATGACGATAAGCGGTTGAGCAACATCAGCGAAAA
CTCAGAAGATTCCCTGCAGTCCCATTCCTCGGAAGGAATGACTTACTCTC
AAACCATCCCCTCACAGATCCCACACTCTGCACGCTACGCTCATGCTCAT
TATACCCATACTCCTCACATGCCCAAGGTGCCAGAAGTTGTTCGAAAGAG
ACAATATCGTGTTGGCCTGAATCTCTTCAACAAGAAACCAGAGAGAGGTG
TGACCTACCTGATAGGACGAGGCTTCTTAGAAAATTCCCCTCAAGCTGTA
GCCAAGTTCTTATTAACAAGAAAAGGTTTAAGCAAGCAGATGATTGGAGA
ATATCTTGGCAATCTTCAGAACAGCTTTAACATGGCTGTACTTGAGTGTT
TTGCACAAGAGATCGACCTGTCTGGTATGCAGGTGGATGTGGCTCTGCGT
AAGTTCCAGACACACTTCCGAATGCCAGGAGAAGCACAAAAGATTGAACG
CCTTATGCAGGTGTTTGCTCAGCGGTATTGTCAGTGTAACAGAGACATTG
TGGCAAAGCTAAGAGATCCTGAAACCATTTTTGTCTTAGCCTTTGCCATT
ATTATGCTTAACACAGATCTTCATACTGCATCCATGAAACAAGAAAAGAG
AATGAAGATTGAGGACTTTATTAAGAATTTAAGAGGTATTGATGATGGGT
ATGACATTGAGCGTGAAATGCTGGAAGGAATGTATCAGCGCATCAAGGCG
CAGGAGTTCAGACCTGGCCATGATCATGTTACCCAGGTTCTAAAGGTACA
ACAGACGATGGTAGGTAAGAAACCAAACTTGGCACTACCTCACCGTCGCC
TAGTTTGCTACTGCCGACTGTATGAAATTCCTGACATCACCAAGAAAGAG
AGAGTTGGAGTCCACCAGCGTGAAGTCTTCCTCTTCAATGATCTGTTGGT
TGTAACAAAGATTTTCTCCAAGAAGAAAAATTCTGTCACGTACACCTTTA
GGCAAAGCTATCCTCTAGCTGGTCTTGTGATATCCACAAAGGAGGTGCCA
CATTATCCATATCTCATGGAAGTGCGTCAAAGAGTTGATAACAAAGTCTT
GATTATTTTCAATGCGCGGAATGAGCATGATCGCACCAAATTTTGTGAGG
ATCTGAAGGAGAGCGTATGTGAAATGGATGAGATGGAATCTTTAAGAATT
GAGGGTGAGCTGGAGAAGCAAAAGGCTTCTTTGAGGGCATCACGGCCCAA
CTCTACAACTGAGAACAGAGACTCCGGAGTTGCTGATATGGAGTTATTGA
CTACAAATGAGAAGAATGGAACACTGAAATCAGATTCTACTCTAAAGAGA
TCAGCTCTAAGTAACTCACTATTGGACATCCATGAGGCTGTCCACTAGTG
CCTCCAATGAAACGTCTCCTGCCAGTGGTCCTCAACAACCTGTCACCACC
AGTGCCAGCCAGGGAGATCTACAACAGCAACAGCAACGGCGTTCTCTGAC
CTCAAATTCATCCTTCCTTGGTCAACTGTTCAGACCTCGTAGAACCTCAC
GTCCTGAGCTAAATATTTCAGGAGTGGAGGTGTGACAGTTACATGAACAA
CCTCATTTTTCATCTTCCACATAGGTATAGATGATCATGGGCAAGTCAGG
TTGTATCTAGCCATATTCTAGTCTTTCAAGTGTACACACATGCATTCCAA
ATGGATCAGTGAGGATGAAGAAGCCCAGACCATCTATTCTGTAACTTGTC
CTGCGTACCTCATACTATGTATGTGTACAGAGGCATTGGTACTTATGTAA
TTTAGTAGCTGTTATAAGAAACTAAACAAATTATACAGTGCCATTTAGTC
AGATGTAGTCACACGTATATAACCCTGTGTAAAATACATTGTATATAAGT
CATGTTAAAATAATAATCTGTGTAATATATACCTAATCCCACACTTAAAT
AAGTAATTGAACTTGTCCCAGACTGAGGCATCTATGTCTCCAGGCATTTT
AGCATAGCAACTGCTAGTCTAAAGATATCAGGATTTCAAAGGATATCCAG
AAATATAATTTATAATTTTATTCAGTGTAATGTGTGCACAACAGTTAATG
CAGATAGCAAGATACAGTTTAGTTTAATTTAAACTGTATACTTCATTGTG
GAAATTGACCTCTAGTCAGCACACTGATTCTGTCAGATGTTTGATGCTTC
ATAGGCAAATTGTTGGACTGGCTTGACCTTTTGCAATGTACCAGATTACT
GATATTACCATAATAAAAACTCACATATAACATTATTGTACATATGGGAT
ATATTGTTATCATTTTGCCAGCTTGATGTACAGGCTGTCTTTCTATGACA
AATAAAGATTATGATGCAAAAATAGAGACATGAATATTTACTACCCTCTG
GAAGCTATTTACCAAATAAATATATAAATGAAACAATCATTTCCATACTA
TATATATTTGTATAGTTATATTTACATTTTTCATTTCCTTCCTCCTCTTA
GCAAGAATAATGCTAACTGCTCCTTTTCTTCAACTGGAAGACTGGTCAGG
GTGTTACTCTGAACTAATTTTGCTCTCTTTGCTTCTTTGAGCTTCATGCG
AGCTTTTCTTTTGCCACTTATTTTGACTTTCTTTTCTGGTTCACTTTCTT
CACTACTGCTATCATCTTCACTACTTTCAGCAGCACCTCTCCCATCATCA
CTTTCATCACTGCTCTTATTAGAAACCTCATCATCTGAATCTGAATCCGA
GTCTCTCTTTTTACGCCCATAGATCTTGTCAGGGTCAGGGAGGGAGTCAA
TGATATTCTGAGTCCTTTCATCAACATCACTTTCTTCGTCTCCTTCCTCC
ACCATGTCTTCAACTTCAATTTTTTCTTCAGCCTTCTTGGCCATCTCTTT
TCTTTTTTTAATTTCTTTCTGTTCCCTCTTTTTGCTTGCTTCTAGTTTTC
TGTCAATGACATCTTCTTGCTTCATGATCTCTTGCAGTTGTGTAATATTG
ATTCCACTTTTTTGATCCTCCAGCTGTTGCGCAACCTCTGATGTCTGCTG
TTTCTCGGGGTTTTTCACCTCCACGCCCTCTTCATTGAATACAATCTTGG
TGTTGAGGACAATGTTCTTCTTCATTAGCTTCTTGACGACAGCTTGTTTG
GTCAGGGGCTTTTTCTTGGAACTGACAACAAGATCTTCAGGGAATGATGC
TGATTCTGAGGACTCCTCCTCCTCCTGTATAATTTCAGCTTGTTCTTTCT
TGGTGCTTGTTAAGAAGTCCTCCTCATCAATATCTTCTGTTCCAAAGTCC
AAGGTCGTAAATTTGGATTTCCAGGGCTTCTCGTCTGCTGAGCAATTCCA
GTTGTGTGTATCTTCAGTCTGTTTTGGTCTCTGCTTCTTTTGATTCTGAA
GAAATCTTAGTCTAGGTGTAACAGCCAAACCTAGTGACCTAGCATAAGCG
TCGATATCTATTGAGTCGACATTAAACACCTTCTTGTCCTTCATAAGAGT
AACACTTTTCACGTATGCCTTAAACGCCCGAACGGATTCCTCCTTCAGCT
CATTGTTCTTGCTTAAGATGATTTCCATCTTGGTGTGGATGCTGCTCATC
TTGGATGTGTCCACCTCAATTCTATCAACTTCAATATTTTTTTGCTTTTA
AATTGGCAAGCATTGGTTCTTCTTCATGAGGTGTGAGGACTAAAACAGCT
TCTCCTGAGTTAGCATATCGAGCCGTTCTTCCAACACGGTGGATATATGT
TGTGACGTCTTCAGGACAGTCTATTTGTACTACCCAATCCACTGCTGGTA
TATCTAATCCTCTGGATGCAAGATCTGTTGCAAAGAGAACAACATTTTCT
TTCTGACAGAAAATGTCATATACAGCCAGCCTTCTTAATTGGTTCATACC
TCCATGTAGGCACAAAACAGGCACTCCTGCATTAAGTTTACAATATATAT
CAAACATGTATTTTGCCTGTTTACATGTTGACATAAAAACAAGAATTTTA
TTTTTCCTATGATGTCTGATAAATGACCATAGGAATGTAAATTTTTCTTC
ACATTTACAAACAATATAACTTTCTACAAGACCCCTTGGTGTTGCGGTTT
TAGAAAATTCATGAACAGAACAAAACACTGGATTTTTGCATCCTGCCCGA
ATCAGATCCTTGACGTCCCTGGTTTGTGTTGCAGAAAAGAGCATAGTCTG
TCTATCTTCCGGCAACTCTTCAAGAATACAATTCATTGTCTCTGCAAATC
CCATGGACAAGCACTGATCTGCTTCATCTAGGACAAGCATCTGAACATAT
TCACAGCTGAAATCTGGGTTTTCTAACATGTGGTGGAGGAGGCGACCTGG
TGTGCAAATCAGAATGTTGCATCCACTGATCAGGTTCCACTCATACTTGA
GGTCCTTTCCACCTATAATAAGACCAGCCGAGAAGTCATGACTCTTTCCA
ACATTTTTTAGGACTTCAAATATCTGATAGGCCAACTCTCGTGTTGGGGT
GATGATTAGTGCTCCCAACCCATCCACACTTGACCATTTCTTTACATATA
AATTTTCCAAAAGAGGTATTATAAAAGCTAATGTTTTTCCTGACCCTGTC
TTGGCTGCTCCCACCACATCCATACCACGTAAAGAATACACTAGAGTCTG
TCGCTGAACCTTCGTTGGTACTGTGAAACCGTTATGCTTGAGGCCTAGGA
GGGTGTATTTACTCAGGGGAAACTTGGCAAAACTGTCAATTTCATCTGGG
TTGACATTTGCCATTTCTAATTTCTTTTGCTCAAGCTCATTGATCTCTGA
TTCTTCCCTTAAAACTCTCGTCATACTCTTTTCATCCTTCTCTTCCTTGT
TCTTGTGGAACTTCTTCTTCCTTCTCTTGTCCATTGTGATTTCTTGATTT
ATGGCTGAATACTCAAGAATACGATGTTA
>CL64.Contig4_All
GGTCACCGCCGCCCGGCGCGCTACCTCGCCAGAGAGCCTACCGACACTAT
GCCATGTACAAAAAGTTCCGCTCCATCACTGCCACAGCCAAAGCACAGGA
GAAGCGCCTCTCGCGGAGGTTCACCGTGGACGTGCCCGAGTGGAACGACA
CCTCCAATCAGCACTATCACGATGCGGAACACTTTATCCGCTCAGAGTTT
GATCAGCTTCAGAGAAATCTGAGTGCCACAGTGTACGGCGAGGGGAGACG
GCCGGCCCGGTCGCTGTCCCTGCGCGACACGCCTAGGACGACCACCCCGG
CCACCTCCACGACGTCCTCGCGAATACAGCAGGATAATCACGACCTTCAC
GACACGCTGGCGGCCATGAACGACAGTTCTCTCTACTGCCATGTGTCAGC
TCACTCTCCTCTCACGCCGACCTCCACGCCCACCCCGGCGCCCACGCACG
CGAGGAACGGCTCCGGCGACTACCAACACCAGGGCGACGTCGCCTCATAC
GCCTCTTCCAGGGATATCAAGTACATCTCGTCGGACGAGGGCGGCTTCGG
AAGTCAGGACAGTGCAAACATGGCCCGTTTGACGGTGGTCAATCAGAGGC
GAGGAGTTGGGCGTGGCAAGAAGATCCCGCCAGAGGTCCCCCGACGCTCG
TCTTCCATCAAGTCCAGTGAGAGCAGTGGTAGTGTGGACAGTGCTGCGGC
GCTATCAACAGCCAACCATAGAGTACAGTGTCATCCACCATCTTTGACAC
CACCTTCATCTACTCCCTCATCCCTCACATCAGAAGGAGGACACAGTGAC
AGAGGCGCACTTAGAAGGTCTGCAGACAATGGCTCTCTGTCCAGTGTTCA
GTCCTCGGGCTCAGACTCTTCACTCTCTCAGTCTACGTCTGATCGCGCTA
CTCCCCTATCAACCCATGACCAAGTTGATAATTCAGACTACCATCCCACT
TCCCCAATATGGAAGCGCAAGAATCAGCAGATGAGCACAAGTGAGGTCAT
CTATGACGATAAGCGGTTGAGCAACATCAGCGAAAACTCAGAAGATTCCC
TGCAGTCCCATTCCTCGGAAGGAATGACTTACTCTCAAACCATCCCCTCA
CAGATCCCACACTCTGCACGCTACGCTCATGCTCATTATACCCATACTCC
TCACATGCCCAAGGTGCCAGAAGTTGTTCGAAAGAGACAATATCGTGTTG
GCCTGAATCTCTTCAACAAGAAACCAGAGAGAGGTGTGACCTACCTGATA
GGACGAGGCTTCTTAGAAAATTCCCCTCAAGCTGTAGCCAAGTTCTTATT
AACAAGAAAAGGTTTAAGCAAGCAGATGATTGGAGAATATCTTGGCAATC
TTCAGAACAGCTTTAACATGGCTGTACTTGAGTGTTTTGCACAAGAGATC
GACCTGTCTGGTATGCAGGTGGATGTGGCTCTGCGTAAGTTCCAGACACA
CTTCCGAATGCCAGGAGAAGCACAAAAGATTGAACGCCTTATGCAGGTGT
TTGCTCAGCGGTATTGTCAGTGTAACAGAGACATTGTGGCAAAGCTAAGA
GATCCTGAAACCATTTTTGTCTTAGCCTTTGCCATTATTATGCTTAACAC
AGATCTTCATACTGCATCCATGAAACAAGAAAAGAGAATGAAGATTGAGG
ACTTTATTAAGAATTTAAGAGGTATTGATGATGGGTATGACATTGAGCGT
GAAATGCTGGAAGGAATGTATCAGCGCATCAAGGCGCAGGAGTTCAGACC
TGGCCATGATCATGTTACCCAGGTTCTAAAGGTACAACAGACGATGGTAG
GTAAGAAACCAAACTTGGCACTACCTCACCGTCGCCTAGTTTGCTACTGC
CGACTGTATGAAATTCCTGACATCACCAAGAAAGAGAGAGTTGGAGTCCA
CCAGCGTGAAGTCTTCCTCTTCAATGATCTGTTGGTTGTAACAAAGATTT
TCTCCAAGAAGAAAAATTCTGTCACGTACACCTTTAGGCAAAGCTATCCT
CTAGCTGGTCTTGTGATATCCACAAAGGAGGTGCCACATTATCCATATCT
CATGGAAGTGCGTCAAAGAGTTGATAACAAAGTCTTGATTATTTTCAATG
CGCGGAATGAGCATGATCGCACCAAATTTTGTGAGGATCTGAAGGAGAGC
GTATGTGAAATGGATGAGATGGAATCTTTAAGAATTGAGGGTGAGCTGGA
GAAGCAAAAGGCTTCTTTGAGGGCATCACGCCCCAACTCTACAACTGAGA
ACAGAGACTCCGGAGTTGCTGATATGGAGTTATTGACTACAAATGAGAAG
AATGGAACACTGAAATCAGATTCTACTCTAAAGAGATCAGCTCTAAGTAA
CTCACTATTGGACATCCATGAGGCTGTCCACTAGTGCCTCCAATGAAACG
TCTCCTGCCAGTGGTCCTCAACAACCTGTCACCACCAGTGCCAGCCAGGG
AGATCTACAACAGCAACAGCAACGGCGTTCTCTGACCTCAAATTCATCCT
TCCTTGGTCAACTGTTCAGACCTCGTAGAACCTCACGTCCTGAGCTAAAT
ATTTCAGGAGTGGAGGTGTGACAGTTACATGAACAACCTCATTTTTCATC
TTCCACATAGGTATAGATGATCATGGGCAAGTCAGGTTGTATCTAGCCAT
ATTCTAGTCTTTCAAGTGTACACACATGCATTCCAAATGGATCAGTGAGG
ATGAAGAAGCCCAGACCATCTATTCTGTAACTTGTCCTGCGTACCTCATA
CTATGTATGTGTACAGAGGCATTGGTACTTATGTAATTTAGTAGCTGTTA
TAAGAAACTAAACAAATTATACAGTGCCATTTAGTCAGATGTAGTCACAC
GTATATAACCCTGTGTAAAATACATTGTATATAAGTCATGTTAAAATAAT
AATCTGTGTAATATATACCTAATCCCACACTTAAATAAGTAATTGAACTT
GTCCCAGACTGAGGCATCTATGTCTCCAGGCATTTTAGCATAGCAACTGC
TAGTCTAAAGATATCAGGATTTCAAAGGATATCCAGAAATATAATTTATA
ATTTTATTCAGTGTAATGTGTGCACAACAGTTAATGCAGATAGCAAGATA
CAGTTTAGTTTAATTTAAACTGTATACTTCATTGTGGAAATTGACCTCTA
GTCAGCACACTGATTCTGTCAGATGTTTGATGCTTCATAGGCAAATTGTT
GGACTGGCTTGACCTTTTGCAATGTACCAGATTACTGATATTACCATAAT
AAAAACTCACATATAACATTATTGTACATATGGGATATATTGTTATCATT
TTGCCAGCTTGATGTACAGGCTGTCTTTCTATGACAAATAAAGATTATGA
TGCAAAAATAGAGACATGAATATTTACTACCCTCTGGAAGCTATTTACCA
AATAAATATATAAATGAAACAATCATTTCCATACTATATATATTTGTATA
GTTATATTTACATTTTTCATTTCCTTCCTCCTCTTAGCAAGAATAATGCT
AACTGCTCCTTTTCTTCAACTGGAAGACTGGTCAGGGTGTTACTCTGAAC
TAATTTTGCTCTCTTTGCTTCTTTGAGCTTCATGCGAGCTTTTCTTTTGC
CACTTATTTTGACTTTCTTTTCTGGTTCACTTTCTTCACTACTGCTATCA
TCTTCACTACTTTCAGCAGCACCTCTCCCATCATCACTTTCATCACTGCT
CTTATTAGAAACCTCATCATCTGAATCTGAATCCGAGTCTCTCTTTTTAC
GCCCATAGATCTTGTCAGGGTCAGGGAGGGAGTCAATGATATTCTGAGTC
CTTTCATCAACATCACTTTCTTCGTCTCCTTCCTCCACCATGTCTTCAAC
TTCAATTTTTTCTTCAGCCTTCTTGGCCATCTCTTTTCTTTTTTTAATTT
CTTTCTGTTCCCTCTTTTTGCTTGCTTCTAGTTTTCTGTCAATGACATCT
TCTTGCTTCATGATCTCTTGCAGTTGTGTAATATTGATTCCACTTTTTTG
ATCCTCCAGCTGTTGCGCAACCTCTGATGTCTGCTGTTTCTCGGGGTTTT
TCACCTCCACGCCCTCTTCATTGAATACAATCTTGGTGTTGAGGACAATG
TTCTTCTTCATTAGCTTCTTGACGACAGCTTGTTTGGTCAGGGGCTTTTT
CTTGGAACTGACAACAAGATCTTCAGGGAATGATGCTGATTCTGAGGACT
CCTCCTCCTCCTGTATAATTTCAGCTTGTTCTTTCTTGGTGCTTGTTAAG
AAGTCCTCCTCATCAATATCTTCTGTTCCAAAGTCCAAGGTCGTAAATTT
GGATTTCCAGGGCTTCTCGTCTGCTGAGCAATTCCAGTTGTGTGTATCTT
CAGTCTGTTTTGGTCTCTGCTTCTTTTGATTCTGAAGAAATCTTAGTCTA
GGTGTAACAGCCAAACCTAGTGACCTAGCATAAGCGTCGATATCTATTGA
GTCGACATTAAACACCTTCTTGTCCTTCATAAGAGTAACACTTTTCACGT
ATGCCTTAAACGCCCGAACGGATTCCTCCTTCAGCTCATTGTTCTTGCTT
AAGATGATTTCCATCTTGGTGTGGATGCTGCTCATCTTGGATGTGTCCAC
CTCAATTCTATCAACTTCAATATTTTTTGCTTTTAAATTGGCAAGCATTG
GTTCTTCTTCATGAGGTGTGAGGACTAAAACAGCTTCTCCTGAGTTAGCA
TATCGAGCCGTTCTTCCAACACGGTGGATATATGTTGTGACGTCTTCAGG
ACAGTCTATTTGTACTACCCAATCCACTGCTGGTATATCTAATCCTCTGG
ATGCAAGATCTGTTGCAAAGAGAACAACATTTTCTTTCTGACAGAAAATG
TCATATACAGCCAGCCTTCTTAATTGGTTCATACCTCCATGTAGGCACAA
AACAGGCACTCCTGCATTAAGTTTACAATATATATCAAACATGTATTTTG
CCTGTTTACATGTTGACATAAAAACAAGAATTTTATTTTTCCTATGATGT
CTGATAAATGACCATAGGAATGTAAATTTTTCTTCACATTTACAAACAAT
ATAACTTTCTACAAGGCCCCTTGGTGTTGCGGTTTTAGAAAATTCATGAA
CAGAACAAAACACTGGATTTTTGCATCCTGCCCGAATCAGATCCTTGACG
TCCCTGGTTTGTGTTGCAGAAAAGAGCATAGTCTGTCTATCTTCCGGCAA
CTCTTCAAGAATACAATTCATTGTCTCTGCAAATCCCATGGACAAGCACT
GATCTGCTTCATCTAGGACAAGCATCTGAACATATTCACAGCTGAAATCT
GGGTTTTCTAACATGTGGTGGAGGAGGCGACCTGGTGTGCAAATCAGAAT
GTTGCATCCACTGATCAGGTTCCACTCATACTTGAGGTCCTTTCCACCTA
TAATAAGACCAGCCGAGAAGTCATGACTCTTTCCAACATTTTTTAGGACT
TCAAATATCTGATAGGCCAACTCTCGTGTTGGGGTGATGATTAGTGCTCC
CAACCCATCCACACTTGACCATTTCTTTACATATAAATTTTCCAAAAGAG
GTATTATAAAAGCTAATGTTTTTCCTGACCCTGTCTTGGCTGCTCCCACC
ACATCCATGCCACGTAAAGAATACACTAGAGTCTGTCGCTGAACCTTTGT
TGGTACTGTGAAACCGTTATGCTTGAGGCCTAGGAGGGTGTATTTACTCA
GGGGAAACTTGGCAAAACTGTCAATTTCATCTGGGTTGACATTTGCCATT
TCTAATTTCTTTTGCTCAAGCTCATTGATCTCTGATTCTTCCCTTAAAAC
TCTCGTCATACTCTTTTCATCCTTCTCTTCCTTGTTCTTGTGGAACTTCT
TCTTCCTTCTCTTGTCCATTGTGATTTCTTGATTTATGGCTGAATACTCA
AGAATACGATGTTATTGTGTTT
>CL64.Contig5_All
TAGGATATAGATGGCATTTTTAATTCATTATTGAATATGTTTAACATATT
CACCATGCACTTCCACGATAGTTTTATATATAGATGTAAGGTATATTTTG
CTCCCGATGCACATGTATTGCCCACCTCCCTTACCACAGTTCAACCACCA
CTGCACTTACAGTAACTGGTGTACTGTAGTTCACCACAGTATATTTTGAA
GTATCCACTACTATAGATACTAGCACATTTTGAAGAGCTGCACTGCTTTT
TATTGTATTCAGTATAATAGACTACTGGAGAGTAGTGGACTTATTGCAGT
AATTGTAGTATTTGTATTATTTACAGAGTAAAGCATAACTAAACTAATGT
ATCACATTGTAAAATTTGGAATTAAAATATTCATAAATAGAAAATGAACA
GAATTCATGAAAGTCAAATTGCTTTTTTTAAAACAAAATTTGATGACCAA
TGATTATATACAAAATGGCGTGCAGTGGTGTAAGTGGTGGTGTGGTTCAC
AGACGGTGGTGGGCGGTCAGTGCGTCGGGGCAGTGTTGGCTCCCTCGACT
CTGGCATGTCTGTGTCCTTCCAGTCCACTAGTGCCTCCAATGAAACGTCT
CCTGCCAGTGGTCCTCAACAACCTGTCACCACCAGTGCCAGCCAGGGAGA
TCTACAACAGCAACAGCAACGGCGTTCTCTGACCTCAAATTCATCCTTCC
TTGGTCAACTGTTCAGACCTCGTAGAACCTCACGTCCTGAGCTAAATATT
TCAGGAGTGGAGGTGTGACAGTTACATGAACAACCTCATTTTTCATCTTC
CACATAGGTATAGATGATCATGGGCAAGTCAGGTTGTATCTAGCCATATT
CTAGTCTTTCAAGTGTACACACATGCATTCCAAATGGATCAGTGAGGATG
AAGAAGCCCAGACCATCTATTCTGTAACTTGTCCTGCGTACCTCATACTA
TGTATGTGTACAGAGGCATTGGTACTTATGTAATTTAGTAGCTGTTATAA
GAAACTAAACAAATTATACAGTGCCATTTAGTCAGATGTAGTCACACGTA
TATAACCCTGTGTAAAATACATTGTATATAAGTCATGTTAAAATAATAAT
CTGTGTAATATATACCTAATCCCACACTTAAATAAGTAATTGAACTTGTC
CCAGACTGAGGCATCTATGTCTCCAGGCATTTTAGCATAGCAACTGCTAG
TCTAAAGATATCAGGATTTCAAAGGATATCCAGAAATATAATTTATAATT
TTATTCAGTGTAATGTGTGCACAACAGTTAATGCAGATAGCAAGATACAG
TTTAGTTTAATTTAAACTGTATACTTCATTGTGGAAATTGACCTCTAGTC
AGCACACTGATTCTGTCAGATGTTTGATGCTTCATAGGCAAATTGTTGGA
CTGGCTTGACCTTTTGCAATGTACCAGATTACTGATATTACCATAATAAA
AACTCACATATAACATTATTGTACATATGGGATATATTGTTATCATTTTG
CCAGCTTGATGTACAGGCTGTCTTTCTATGACAAATAAAGATTATGATGC
AAAAATAGAGACATGAATATTTACTACCCTCTGGAAGCTATTTACCAAAT
AAATATATAAATGAAACAATCATTTCCATACTATATATATTTGTATAGTT
ATATTTACATTTTTCATTTCCTTCCTCCTCTTAGCAAGAATAATGCTAAC
TGCTCCTTTTCTTCAACTGGAAGACTGGTCAGGGTGTTACTCTGAACTAA
TTTTGCTCTCTTTGCTTCTTTGAGCTTCATGCGAGCTTTTCTTTTGCCAC
TTATTTTGACTTTCTTTTCTGGTTCACTTTCTTCACTACTGCTATCATCT
TCACTACTTTCAGCAGCACCTCTCCCATCATCACTTTCATCACTGCTCTT
ATTAGAAACCTCATCATCTGAATCTGAATCCGAGTCTCTCTTTTTACGCC
CATAGATCTTGTCAGGGTCAGGGAGGGAGTCAATGATATTCTGAGTCCTT
TCATCAACATCACTTTCTTCGTCTCCTTCCTCCACCATGTCTTCAACTTC
AATTTTTTCTTCAGCCTTCTTGGCCATCTCTTTTCTTTTTTTAATTTCTT
TCTGTTCCCTCTTTTTGCTTGCTTCTAGTTTTCTGTCAATGACATCTTCT
TGCTTCATGATCTCTTGCAGTTGTGTAATATTGATTCCACTTTTTTGATC
CTCCAGCTGTTGCGCAACCTCTGATGTCTGCTGTTTCTCGGGGTTTTTCA
CCTCCACGCCCTCTTCATTGAATACAATCTTGGTGTTGAGGACAATGTTC
TTCTTCATTAGCTTCTTGACGACAGCTTGTTTGGTCAGGGGCTTTTTCTT
GGAACTGACAACAAGATCTTCAGGGAATGATGCTGATTCTGAGGACTCCT
CCTCCTCCTGTATAATTTCAGCTTGTTCTTTCTTGGTGCTTGTTAAGAAG
TCCTCCTCATCAATATCTTCTGTTCCAAAGTCCAAGGTCGTAAATTTGGA
TTTCCAGGGCTTCTCGTCTGCTGAGCAATTCCAGTTGTGTGTATCTTCAG
TCTGTTTTGGTCTCTGCTTCTTTTGATTCTGAAGAAATCTTAGTCTAGGT
GTAACAGCCAAACCTAGTGACCTAGCATAAGCGTCGATATCTATTGAGTC
GACATTAAACACCTTCTTGTCCTTCATAAGAGTAACACTTTTCACGTATG
CCTTAAACGCCCGAACGGATTCCTCCTTCAGCTCATTGTTCTTGCTTAAG
ATGATTTCCATCTTGGTGTGGATGCTGCTCATCTTGGATGTGTCCACCTC
AATTCTATCAACTTCAATATTTTTTGCTTTTAAATTGGCAAGCATTGGTT
CTTCTTCATGAGGTGTGAGGACTAAAACAGCTTCTCCTGAGTTAGCATAT
CGAGCCGTTCTTCCAACACGGTGGATATATGTTGTGACGTCTTCAGGACA
GTCTATTTGTACTACCCAATCCACTGCTGGTATATCTAATCCTCTGGATG
CAAGATCTGTTGCAAAGAGAACAACATTTTCTTTCTGACAGAAAATGTCA
TATACAGCCAGCCTTCTTAATTGGTTCATACCTCCATGTAGGCACAAAAC
AGGCACTCCTGCATTAAGTTTACAATATATATCAAACATGTATTTTGCCT
GTTTACATGTTGACATAAAAACAAGAATTTTATTTTTCCTATGATGTCTG
ATAAATGACCATAGGAATGTAAATTTTTCTTCACATTTACAAACAATATA
ACTTTCTACAAGACCCCTTGGTGTTGCGGTTTTAGAAAATTCATGAACAG
AACAAAACACTGGATTTTTGCATCCTGCCCGAATCAGATCCTTGACGTCC
CTGGTTTGTGTTGCAGAAAAGAGCATAGTCTGTCTATCTTCCGGCAACTC
TTCAAGAATACAATTCATTGTCTCTGCAAATCCCATGGACAAGCACTGAT
CTGCTTCATCTAGGACAAGCATCTGAACATATTCACAGCTGAAATCTGGG
TTTTCTAACATGTGGTGGAGGAGGCGACCTGGTGTGCAAATCAGAATGTT
GCATCCACTGATCAGGTTCCACTCATACTTGAGGTCCTTTCCACCTATAA
TAAGACCAGCCGAGAAGTCATGACTCTTTCCAACATTTTTTAGGACTTCA
AATATCTGATAGGCCAACTCTCGTGTTGGGGTGATGATTAGTGCTCCCAA
CCCATCCACACTTGACCATTTCTTTACATATAAATTTTCCAAAAGAGGTA
TTATAAAAGCTAATGTTTTTCCTGACCCTGTCTTGGCTGCTCCCACCACA
TCCATGCCACGTAAAGAATACACTAGAGTCTGTCGCTGAACCTTCGTTGG
TACTGTGAAACCGTTATGCTTGAGGCCTAGGAGGGTGTATTTACTCAGGG
GAAACTTGGCAAAACTGTCAATTTCATCTGGGTTGACATTTGCCATTTCT
AATTTCTTTTGCTCAAGCTCATTGATCTCTGATTCTTCCCTTAAAACTCT
CGTCATACTCTTTTCATCCTTCTCTTCCTTGTTCTTGTGGAACTTCTTCT
TCCTTCTCTTGTCCATTGTGATTTCTTGATTTATGGCTGAATACTCAAGA
ATACGATGTTATTGTGTTT
>CL65.Contig1_All
GTAAGAGTGAGAGTGAGTGAAAGTTTGTGTGTTTTTGAAGTGTATCTGTG
TGTGCATGCTTGCAAGACTGTTTTTGCATCCTATCCCTTTTAACAGGTCA
AACTGGTCACAGTTGATTACACAGACCAAACAGAATTGCTTAATATTATA
AAATTGAAAAATCCAATGACATTTTTTCCCCCCTACAAACACCTTTCTCC
TAGTTATCAGAATCCGTACAAAACCCCCCAGTCTCCTTTCATACCCTGTA
CAATACACTCTTGCCATAATGACAGAGAAATGGCAGTAAATACACAAAGC
CTTATCATAATGCAATGATTGTTATGAGAGACGCCAGGATATACCTTTTC
ATAACTTAAGCTGAATATTATGGCAATCCAAAACAAAATTCCCATGAACA
GAATCACAATTTTAAATCTACAGTCAAAAAGGAAAGAGATTTTATGCTTA
TCAATTCACTACCCGGATAATATATACTTTTACAAATGCCAAGTGGAATG
TACGTCATTATAGTAAGACTGCGCCGATAAAAGGACACCTAACTGTAGGT
AATGAAATGATATCCAGGTTTAAGCTTTTCAATTCTCTGTTGTTCATTTC
AAATTCCAAATTTTCTTGTGTTATCTACAATAGCTTTTTGATCCGTACTC
CTTGTTATGAATTTGGTCCATTTTCTA
>CL65.Contig2_All
GTGTGTGAAAGAGTGAGAGTGAGAGTGTGAGTATGAGTGTGAGAGTAAGA
GTGATAGCAAGAGCGAGAGTAAGTGTGAGAGTAAGAGTGAGAGTGAGTGA
AAGTGAACAAGTGAATGTGTATCTGTGTGTGCATGCTTGCAAGACTGTTT
TTGCATCCTATCCCTTTTAACAGGTCAAACTGGTCACAACTGATTACACA
GACCAAACAGAATTGCATAATATTATAAAATTGAAAAATCCAATGACATT
TTTTCCCCCCTACAAACACCTTTCTCCTAGTTATCACAATCCGTACAAAA
CCCCCCAGTCTCCTTTCATACCCTGTACAATACACTCTTGCCATAATGAC
AGAGAAATGGCAGTAAATACACAAAGCCTTATCATAATGCAATGATTGTT
ATGAGAGACGCCAGGATATACCTTTTCAAAATTTAAGCTGAATATTATGG
CAATCCAAAACAAAATTCCCATGAACAGAATCACAATTTTAAATCTACAG
TCAAAAAGGAAAGAGATTTTATGCTTATCAATTCACTACCCGG
>CL66.Contig1_All
GCGAGAACAGGAAAAGGTAAGAAGTGAAGAGAGAGGGTAAGGAGAAGGGT
AGAAGAGGGGTGTGTGAAAGAGGAGAGGGGATGGAAGGGAGGTGAGAACG
GGAAAGGAAAGATAGGAAGGATAGAGAGTGAAAGGAGGAAGGGAGAAAGG
AAAGACTAGAAGAAGAGAGAGAAGGCGGAGAGAGGGGAAAGGAAAAGATG
AAAGGAGCAGAAGAGGGGAGCTAAAGGAAGAGAATAGGGAATAGGAAAGG
GAGAGACGAGAATAGATGCAGAAGAAGAGAAGAGAGAAATGAGAGAGTGG
GGAAAGGAAAAATGGATAAGAGTTAGGCTAAAGCAAGGGCAAAGGAAGAG
GTATAAAGAGAGACAGAAGAAGAGAAGGGAAACGAAAAAAAAGGAAGAAA
GAGATGGATAAACAGAAAGGAAAGGAACAAAGGGGAAGAGAAGGAAGGAG
AAGGAAGGAGAGATAACAGGGTAATTAAGGCAAATGACTTTCCTCACAAT
CATCGGCCTCTGCTATCAAGATGTTCAAGTTATG
>CL66.Contig2_All
AAAAAAGGGAGATGGAAGGGGAGGCGAGAACAGGAAAAGATAGGAAGTGA
AGAGAGAGGGAAAGGAGGATGGGAGAAGAGGGGTGTGTGAAAGAGGATAG
GGGATGGAAAAGAGGGGATGGAAGGGAGGGGAGAACGGGAAAGGAAAGAT
AGGAAGGATAGAGAGTGAAAGGAGGAAGGGAGAAAGGAAAGACTAGAAGA
AGAGAGAGAAGGCGGAGAGAGGGGAAAGGAAAAGATGAAAGGAGCAGAAG
AGGGGAGCTAAAGGAAGAGAATAGGGAATAGGAAAGGGAGAGACGAGAAT
AGATGCAGAAGAAGAGAAGAGAGAAATGAGAGAGTGGGGAAAGGAAAAAT
GGATAAGAGTTAGGCTAAAGCAAGGGCAAAGGAAGAGGTATAAAGAGAGA
CAGAAGAAGAGAAGACAAACGAAAAAAAAGGAAGAAAGAGATGGATAAAC
AGAAAGGAAAGGAACAAAGGGGAAGAGAAGGAAGGAGAAGGAAGGAGAGA
GGAGGCGAGAAAGGATGGGGGGTGGGGGGGATGGAGTAGAGGACAGAAGG
GCGGGAGAGGGAAGGAAGGTTGAGATGGAGAAAAGGAGATTCGGGATGGA
TCGCGGATGAGTAAGGGGAGGAAGGACAAAGGCTAAGGAGGAATGTGCTC
TAAGGAAGCAAGGGAGGACGAGGAGGGTAAGGAAAGGGAAGAGAGGAAGA
CGAGGAAAGAGAGACTAGAGGGAAGGAGAGGGAGAGGTGACACGGGACGC
TGTAGGGGAGCGAAGGACCAGCGCTGCAGACGCTTTACGATCTCTGGAAA
CTAATCGGCAGAGTCCGGCCACCGCCAGCAGGCCCCGGAGGACACCTGGG
CGGGCGCCGAGACCCCGGAATTTACGACATGAATCCCGTGGACTTGGGAG
AAGCGGCGGAGGGACACGAGTGATTGGGGTGGGGAGGAAGACAGAGGAAT
TCGGGCATATGATCGGCATGGGCATAGTGACGCACGTGGCAAGCAAACAG
AGCACCTGGCGAGCACACGTGTCATGTCCGCAACACACCTGTGGAATGCT
AAAGGAAAGGGGGGGGTGATGGAAGGGATAGAGAGGGGAGAGGGAGAGAT
GGGGAGGGGAAATGCCTTTGTCGTCGTCATCGTCTTCCCCAAAATCGCCG
CAGACTCATTACAAAAAAGGAAAGCCCGTGTGTACGTTTGCGTGTGTGCC
TTTCCGCCATCTTCACGGGCAGTGCGAGACGACCTGGAGAACTGGCGAGG
AAATGAAGGACTTCCTAACACTGAAAATATTGGGAACACTGCAAAAGCTC
TACGGCAGAAGCTGGTAAGGGAGCACAGCATCCACTATTATCATTTCCCG
TTTACTTTTGTTTTATTTCTCGCTTTCTTTCTTAATTTAATGGATCATAA
TCGTTATCATAATCGTTTTCCACCTTCGTTTTTTATTGGTAATTTTTCGT
TTTCTATTTATTATAAAACATTGAAATGCCATTCCGGTGACACAGAGAAA
AACACAGACTTCCCGACAAGATATAGGAATGATTGAATTATGCTTTATGC
ACCTCGTTTACCCGTCTCTTCTTACTCCCTCGTTTCGCACCTTTCATAAC
TCTCCCTGCCGTCCTCCCCATCTCTCTTTTCTTTATATTTCCTGCCTTCA
CCCTCTTCCTTCCTTTCACCTTTTTTTCTTTTCTCTTCTGTCAAGCTTAT
CACCTTCCACTCTCCATCCTCCCTATCCTCGCGTTTCTCTCTTTTTCTCT
CTCTCCCCTTTTCTGTTCCTGATATAACAACACACGATAACAATGACTGG
ACGAGACTAAAAGAGAATACTTCAATTTTTACAACACTGATAGAAGATTC
GGGGGAAAATATGTTATCACCTTGACCTGGTTCGCCTCCGGTAACTTCTC
TCCATCTTTTCCTCCTCCTCCTCCTCCTCTATCTTTCCTTTTTTCTTCTC
CTTCTCCCTCTACTTCCTACACCTCTTTGATTTGAAGCCGAAGGGATCAA
GGTGCCGTAAGATTCAGTATAAACCACATACAATGCACAATACGAATTAC
TACGGAGTCACCATACAAAAAAAGTACCCACATTATGCCCATGTATTGTA
TTCATTTATGTAAGATTTCAAGCGAACGCGAAACAGTCCCGCAGGTGGAG
ACCCTCATCGTTAGTGACAAAAAAAGTATGAAAGTTGTCAGTGTTCGTCC
GTGTCTCTGGCCCTCCGCTCTTCCGCTGTGACGAGGGCGCCTCTGGGTCG
CTGCGCCTTGGCTCTCGCTGTCACCCACGTGGAAACAAAGAAAAAAATGA
AAAAATTATATTCTACACGACTAGTTAGTTTACGGCTGATTGTGGACTGT
GGACTGTTAATGAGCTACTGCATGTCATGGCCATCCTGGGTACTGTATCT
TGCTCGCGCGCACGCGCGCGCTCCGCTTCGCCCTCCGACCCGCGGCAACG
CCTGGCGGAAGGGCGGCCGCAGAGCCTGGGGGAGGGGGCGCGCCCGTCCT
CCTCTTCCTCCTGCTCCTCCTCACGCCGGCCGCCCACCTCCTCACGAGGC
GCTGGAGACGGCGCGGCGACGGCGACGCTGCCGACGGTGCGGGAGGCGGC
GGTGCTTGGTGGCGGCCTGTCCGGGCTGCTGCTTGGAGGGGGGGACGGGG
GAGTCGA
>CL67.Contig1_All
AGAGAGAGAGAGAGAGAGAGAGATGGAGAGAGAGGCGGCGAAGGGAAGAA
GAAAAAGGTGGGAAGAAGAAAGAGAAGGGGTCGAAGGAAGAAGGTGGAAG
AAATGGGACAGAGAGGAAGAGAAGAAGGACCAATGAAAAAGGAAAGACAA
AGACGACGAGGAAGAGAATTGACAGACGCGGTTAAAGTGAAGACGGATGT
ATGCGGACAGGAACGATAATAGATCTCATTAAACCTCTTCTTACCTGGAC
GCCTTCCCACCTTGATTACGATAAAGTCACTCGAATCAGGGAGCTCCCAA
GACCTCCATCGGTTCCGATCGCATATGATTGCAAATACGACCCTCGCTCT
CCCTCAAAAAAAAAAAAAAA
>CL67.Contig2_All
CAAGCTAGGAACAAGATTGTCAAGTCTGCATATCTGCGTTTGAATGGACA
GGAACGATAATAGATCTCATTAAACCTCTTCTTACCTGGACGCCTTCCCA
CCTTGATTACGATAAAGTCACTCGAATCAGGGAGCTCCCAAGACCTCCAT
CGGTTCCGATCGCATATAATTGCAAATACGACGCTCGCCCTCCCTCAAAA
AAAAAAA
>CL68.Contig1_All
GAGAGAGCGTGCGTGCGCTTCTCGGACCTCGGACACTACTCGTCGACCAC
CTCGCCAGGAAGGACCCCAAGGAAGGGACAGGGACGAGTCTGAGGTCGAG
CTCGGGGACGTTTTCCTCGATCGAGCAGCGGGAAGTGAAGTTTTCCTCGA
TCGAGCCAAGTCGACGGGACAGGGACGAGTTTGGGAACTGAAGTTTTCCT
CAAATCGACCCGAGGGAAGTGAAGTTTTCCTCAACTGATCCGAGGGAAGT
GAAGTTTTCCTCAACTGATCCGAGGGAAGTGAAGTTTTCCTCACTCGACC
GAAGGGAAGGGAAGTTT
>CL68.Contig2_All
CCAAACTGAAGTCAGGACCTGCAACACCCAAGACGAAACAGTGCAAAATT
ACAGACTACGGCCGCCAGAGGAAGCGACTGCACTCGACCTCGAAGTCCGA
GGAGGGCGAGAGCGAGGTCACTCCGAGGAAGAAGCCCGCCCTCTCGCCCC
AGTCCTCCTTCGAGTAGTTCCTCGAGGACGAGGAGAAGCCCGAGTGTTTC
GAGTCGTCCTCCTCTGGCCTGCGGGTGTTTCGCGAGGTCCGTGGTTCGGC
GAGGGAGGTCGTCCGTCTGTCGGTCGGGTTGGGGCCACGGCGACTGGGGA
GGTTGAGGAGAGTTTGGGTTCTCTCGGGTCGAGTGAGGAGAGTTTCAGTT
CCTTTCGGTCGAGAGAGGAAGACTTCACTTCTCTCGGGTCGATTTGAGGA
AAACTTCACTTCCCAAACTCGTCCCTGTCCCGTCGACTTGGCTCGAGTGA
GGAAAACTTCACTTCCCTTCGGTCGAGTGAGGAAAACTTCACTTCCCTTC
GGTCGAGTGAGGAAAACTTCACTTCCCGCAGCTCGATCGAGGAAAACGTC
CCCGAAGTCGAACTCAGACTCGTCCCTGTCCCGTCGACTTGGCTCGATCG
AGGAAAACTTCACTTCCCGCTGCTCGATCGAGGAAAATTTCCCCGAGCTC
GACCTCAGACTCGTCCCTGTCCCTTCCTTGGGGTCCTTCCTGGCGAGGTG
GTCGACGAGTAGTGTCCGAGGTCCGAGAAGCGCACGCACGCTCTCTCTCT
CTCTCTCTCTCTCTCTCTCTCTCTCTCTCTCTCTCTCTCTCTTTCTCTTT
CTTTCTCTCTTTCTCTTGCTCTCTCTTTCTCATGCTCTATCTTTCTCTTC
CTCTCTCTTTCT
>CL68.Contig3_All
GCCGGACCGGCGGGGGGTTTCAAAGTTAAATGCCCGGCCCGCGACCGTTG
GCAGAGGCAGTCCCGCGCTTTTTGAAAGTTCGAAGTTAAATGACCACAGA
CTATGTTATTGTTGAGCGCATGTGACTCGGGCCGCCAGTTGTAGTTGCGT
TCGTCGGCTGAGCGGACGCAGGGTCTCGCGGTGATCGCTGTTGCGTATTT
GTTTTGCAACGCCGTGCTGTGTCTCCCTCCGAGATGATCTCATACGCGTT
TGATAACCCTCGCTCGCCCACCAAGGCGACCGACATCTTCTTCAAGAAGC
CCAAGGCCCGGAGAGCCCTGTCGGAGCTCGGCCCGAACGACTCGAAGGCC
AACCTGCGAATGGCCGAGAGCCTCATCACCATCTCCGCGGAACAGTTCAT
GAAGAAATGGAACTTCGACCCCATCCGCTGCCAGCCGCTGCCCCCGGGAC
GCTACCAGTGGGCGCCCGTCAAGACCCTCAAGAAGAGACAGCCCCGAGAG
ACCCTCGACGCCAGCCACGACTGCCCCCACCTCCGCCTCCACCACACGAC
GACCTACGACCCCTGCCCCGGCGCCAGACTGACCCCCCTCAGCCCCTGCA
GCGCCTCCCTGACCCCCTCGAGACCCCCCTGCGACACGGAAGCGACCCTG
GGTGCCTCCCCCCACCAGGAGCTGGACAGACACCTGAGCGAGGCGCCCTC
CCACCTCCCCCTCACCCCGAGGAAGACCTCCAAACTGAAGTCAGGACCCG
CAACACCCAAGACGAAACAGTGCAAAATTACAGACTACGGCCGCCAGAGG
AAGCGACTGCACTCGACCTCGAAGTCCGAGGAGGGCGAGAGCGAGGTCAC
TCCGAGGAAGAAGCCCGCCCTCTCGCCCCAGTCCTCCTTCGAGTAGTTCC
TCGAGGACGAGAAGAAGCCCGAGTGTTTCGAGTCGTCCTCCTCTGGCCTG
CGGGTGTTTCGCGAGGTCCGTGGTTCGGCGAGGGAGGTCGTCCGTCTGTC
GGTCGGGTTGGGGCCACGACGGCTGGGGAGGTTGAGGAGAGTTTGGGTTC
TCTCGGGTCGAGTGAGGAGAGTTTCTGTTCCCTTCGGTCGAGTGAGGAAA
GCTTCAGTTCCTTTCGGTCGAGAGAGGAAGACTTCACTTCTCTCGGGTCG
ATTTGAGGAAAACTTCACTTCCCAAACTCGTCCCTGTCCCGTCGACTTGG
CTCGATCGAGGAAAACTTCACTTCCCTCGGATCAGTTGAAGAAAACTTCA
CTTCCCTTCGGTCGAGTGAGGAAAACTTCACTTCCCTTCGCTCGATCGAG
GAAAACTTCACCTCCCAAACTCGTCCCTGTCCCGTCGACTTGGCTCGAGT
GAGGAAAACTTCACTTCCCTCGGGTCGATTTGAGGAAAACGTCCCCGAGC
TCGACCTCAGACTCGTCCCTGTCCCTTCCTTGGGGTCCTTCCTGGCGAGG
TGGTCGACGAGTAGTGTCCGAGGTCCGAGAAGCGCACGCACGCTCTCTCT
CTCTCTCTCTCTCTCTCTCTCTCTCTCTCTCTCTCTCTCTCTCTTTCTCT
TTCTTTCTCTCTTTCTCTTGCTCTCTCTTTCTCATGCTCTATCTTTCTCT
TCCTCTCTCTTTCT
>CL68.Contig4_All
CGAGGACGCGGCCGGACCGGCGGGGGGTTTCAAAGTTAAATGCCCGGCCC
GCGACCGTTGGCAGAGGCAGTCCCGCGCTTTTTGAAAGTTCGAAGTTAAA
TGACCACAGACTATGTTATTGTTGAGCGCATGTGACTCGGGCCGCCAGTT
GTAGTTGCGTTCGTCGGCTGAGCGGACGCAGGGTCTCGCGGTGATCGCTG
TTGCGTATTTGTTTTGCAACGCCGTGCTGTGTCTCCCTCCGAGATGATCT
CATACGCGTTTGATAACCCTCGCTCGCCCACCAAGGCGACCGACATCTTC
TTCAAGAAGCCCAAGGCCCGGAGAGCCCTGTCGGAGCTCGGCCCGAACGA
CTCGAAGGCCAACCTGCGAATGGCCGAGAGCCTCATCACCATCTCCGCGG
AACAGTTCATGAAGAAATGGAACTTCGACCCCATCCGCTGCCAGCCGCTG
CCCCCGGGACGCTACCAGTGGGCGCCCGTCAAGACCCTCAAGAAGAGACA
GCCCCGAGAGACCCTCGACGCCAGCCACGACTGCCCCCACCTCCGCCTCC
ACCACACGACGACCTACGACCCCTGCCCCGGCGCCAGACTGACCCCCCTC
AGCCCCTGCAGCGCCTCCCTGACCCCCTCGAGACCCCCCTGCGACACGGA
AGCGACCCTGGGTGCCTCCCCCCACCAGGAGCTGGACAGACACCTGAGCG
AGGCGCCCTCCCACCTCCCCCTCACCCCGAGGAAGACCTCCAAACTGAAG
TCAGGACCCGCAACACCCAAGACGAAACAGTGCAAAATTACAGACTACGG
CCGCCAGAGGAAGCGACTGCACTCGACCTCGAAGTCCGAGGAGGGCGAGA
GCGAGGTCACTCCGAGGAAGAAGCCCGCCCTCTCGCCCCAGTCCTCCTTC
GAGTAGTTCCTCGAGGACGAGGAGAAGCCCGAGTGTTTCGAGTCGTCCTC
CTCTGGCCTGCGGGTGTTTCGCGAGGTCCGTGGTTCGGCGAGGGAGGTCG
TCCGTCTGTCGGTCGGTTTGGGGCCACGACGGCTGGGGAGGTTGAGGAGA
ATTTGAGTTCTCTCGGGTCGAGTGAGGAGAATTTCTGTTCCCTTCGGTCG
AGTGAGGAAAGCTTCAGTTCCCTTCGCTGGAGTGAGGAAGACTTCACTTC
TCTCGGGTCGATTTGAGGAAAACTTCACTTCCCAAACTCGTCCCTGTCCC
GTCGACTTGGCTCGATCGAGGAAAACTTCACTTCCCTCGGATCAGTTGAG
GAAAACTTCACTTCCCTCGGGTCGATTTGAGGAAAACGTCCCCGAGCTCG
ACCTCAGACTCGTCCCTGTCCCTTCCTTGGGGTCCTTCCTGGCGAGGTGG
TCGACGAGTAGTGTCCGAGGTCCGAGAAGCGCACGCACGCTCTCTCTCTC
TCTCTCTCTCTCTCTCTCTCTCTCTCTCTCTCTCTCTCTCTTTCTCTTTC
TTTCTCTCTTTCTCTTGCTCTCTCTTTCTCATGCTCTATCTTTCTCTTCC
TCTCTCTTTCT
>CL68.Contig5_All
CGAGGACGCGGCCGGACCGGCGGGGGGTTTCAAAGTTAAATGCCCGGCCC
GCGACCGTTGGCAGAGGCAGTCCCGCGCTTTTTGAAAGTTCGAAGTTAAA
TGACCACAGACTATGTTATTGTTGAGCGCATGTGACTCGGGCCGCCAGTT
GTAGTTGCGTTCGTCGGCTGAGCGGACGCAGGGTCTCGCGGTGATCGCTG
TTGCGTATTTGTTTTGCAACGCCGTGCTGTGTCTCCCTCCGAGATGATCT
CATACGCGTTTGATAACCCTCGCTCGCCCACCAAGGCGACCGACATCTTC
TTCAAGAAGCCCAAGGCCCGGAGAGCCCTGTCGGAGCTCGGCCCGAACGA
CTCGAAGGCCAACCTGCGAATGGCCGAGAGCCTCATCACCATCTCCGCGG
AACAGTTCATGAAGAAATGGAACTTCGACCCCATCCGCTGCCAGCCGCTG
CCCCCGGGACGCTACCAGTGGGCGCCCGTCAAGACCCTCAAGAAGAGACA
GCCCCGAGAGACCCTCGACGCCAGCCACGACTGCCCCCACCTCCGCCTCC
ACCACACGACGACCTACGACCCCTGCCCCGGCGCCAGACTGACCCCCCTC
AGCCCCTGCAGCGCCTCCCTGACCCCCTCGAGACCCCCCTGCGACACGGA
AGCGACCCTGGGTGCCTCCCCCCACCAGGAGCTGGACAGACACCTGAGCG
AGGCGCCCTCCCACCTCCCCCTCACCCCGAGGAAGACCTCCAAACTGAAG
TCAGGACCCGCAACACCCAAGACGAAACAGTGCAAAATTACAGACTACGG
CCGCCAGAGGAAGCGACTGCACTCGACCTCGAAGTCCGAGGAGGGCGAGA
GCGAGGTCACTCCGAGGAAGAAGCCCGCCCTCTCGCCCCAGTCCTCCTTC
GAGTAGTTCCTCGAGGACGAGGAGAAGCCCGAGTGTTTCGAGTCGTCCTC
CTCTGGCCTGCGGGTGTTTCGCGAGGTCCGTGGTTCGGCGAGGGAGGTCG
TCCGTCTGTCGGTCGGGTTGGGGCCACGACGGCTGGGGAGGTTGAGGAGA
GTTTGGGTTCTCTCGGGTCGAGTGAGGAGAGTTTCTGTTCCCTTCGGTCG
AGTGAGGAGAGTTTCAGTTCCTTTCGGTCGAGAGAGGAAGACTTCACTTC
TCTCGGGTCGATTTGAGGAAAACTTCACTTCCCAAACTCGTCCCTGTCCC
GTCGACTTGGCTCGAGTGAGGAAAACTTCACTTCCCTTCGGTCGAGTGAG
GAAAACTTCAGTTCCCTTCGGTCGAGAGAGGAAAACTTCACCTCCCAAAC
TCGTCCCTGTCCCGTCGACTTGGCTCGAGTGAGGAAAACTTCACTTCCCT
TCGGTCGAGTGAGGAAAACTTCACTTCCCTCGGGTCGATTTGAGGAAAAC
TTCACCTCCCAAACTCGTCCCTGTCCCGTCGACTTGGCTCGAGTGAGGAA
AACTTCACTGCCCTCGGATCAGTTGAGGAAAACTTCACTTCCCTCGGGTC
GATTTGAGGAAAACGTCCCCGAGCTCGACCTCAGACTCGTCCCTGTCCCT
TCCTTGGGGTCCTTCCTGGCGAGGTGGTCGACGAGTAGTGTCCGAGGTCC
GAGAAGCGCACGCACGCTCTCTCTCTCTCTCTCTCTCTCTTTCTCTTTTG
TCTATTTATCTTTCTCTATCTCCCTCTCTCTTTTTTTT
>CL68.Contig6_All
GCAACACCCAAGACGAAACAGTGCAAAATTACAGACTACGGCCGCCAGAG
GAAGCGACTGCACTCGACCTCGAAGTCCGAGGAGGGCGAGAGCGAGGTCA
CTCCGAGGAAGAAGCCCGCCCTCTCGCCCCAGTCCTCCTTCGAGTAGTTC
CTCGAGGACGAGAAGAAGCCCGAGTGTTTCGAGTCGTCCTCCTCTGGCCT
GCGGGTGTTTCGCGAGGTCCGTGGTTCGGCGAGGGAGGTCGTCCGTCTGT
CGGTCGGTTTGGGGTCACGGCGACTGGGGAGGTTGAGGAGAATTTGAGTT
CTCTCGGGTCGAGTGAGGAGAATTTCACTTCCCTTCGCTGGAGTGAGGAA
GACTTCACTTCTCTCGGGTCGATTTGAGGAAAACTTCACTTCTCAAACTC
GTCCCTGTCCCGTCGACTTGGCTCGATCGAGGAAAACTTCACTTCCCTCG
GATCAGTTGAAGAAAACTTCACTTCCCTTCGGTCGAGTGAGGAAAACTTC
ACCTCCCAAACTCGTCCCTGATCGAGGAATACTTCAGCTCCCTCGAATCA
GTTGAGGAAAACTTCACTTCCCTCTGGTCGATTTGAGGAAAACTTCCCCG
AGCTCGACCTCAG
>CL68.Contig7_All
GGAAGACCTCCAAACTGAAGTCAGGACCCGCAACACCCAAGACGAAACAG
TGCAAAATTACAGACTACGGCCGCCAGAGGAAGCGACTGCACTCGACCTC
GAAGTCCGAGGAGGGCGAGAGCGAGGTCACTCCGAGGAAGAAGCCCGCCC
TCTCGCCCCAGTCCTCCTTCGAGTAGTTCCTCGAGGACGAGAAGAAGCCC
GAGTGTTTCGAGTCGTCCTCCTCTGGCCTGCGGGTGTTTCGCGAGGTCCG
TGGTTCGGCGAGGGAGGTCGTCCGTCTGTCGGTCGGGTTGGGGCCACGGC
GGCTGGGGAGGTTGAGGAGAATTTGAGTTCTCTCGGGTCGAGTGAGGAGA
ATTTCTGTTCCTTTCGGTCGAGAGAGGAAGACTTCACTTCTCTCGGGTCG
ATTTGAGGAAAACTTCACTTCCCAAACTCGTCCCTGTTCCGTCGACTTGG
CTCGATCGAGGAAAACTTCACTTCCCTCGGATCAGTTGAAGAAAACTTCA
CTTCCCTCGGATCAGTTGAAGAAAACTTCACTTCCCTTCGGTCGAGTGAG
GAAAACTTCAGTTCCCGCAGCTCGATCGAGGAAAACTTCACCTCCCAAAC
TCGTCCCTGTCCCGTCGACTTGGCTCGAGTGAGGAAAACTTCACTTCCCT
CGGGTCGATTTGAGGAAAACGTCCCCGAGCTCGACCTCAGACTCGTCCCT
GTCCCTTCCTTGGGGTCCTTCCTGGCGAGGTGGTCGACGAGTAGTGTCCG
AGGTCCGAGATGCGCACGCACGCTCTCTCTCTCTCTCTCTCTCTTTCTCT
TTTGTCTATTTATCTTTCTCTATCTCCCTCTCTCTTTTTTTTT
>CL69.Contig1_All
AGAGACAACCCCGCCGGGGGAGAGGCTCCCATTTACATAAAAAATATATT
GCCAAAGGGAGCGGCCATCGAGGACGGGAACCTTCGAATCGGCGACCGTC
TGCTGGAGGTGAACGGCGTGGAGGTGACGGGGCGCAGTCAGTCGGAGGTC
GCCGCCCTCCTGCGGGAGATCCCCATCGGAGGGGCGGCTACGCTGGCGGT
CTCTCGGCAGGACCAGCGCAACGGCGATGCGGCGTCGGGGACGGCCGACT
CAACGCCGGAGACCGAAAAGCCTGCGAGTCCGAAGCTGCCGAGACAGTTG
GTCTCCTACCACCACCAAGACAGTCTCCCCTTCCTCCGCCAGCCGGCGGA
GAAAGCAGCGGAGGACAGCCTCATGTTCCCGTGGAAACAAAGAGAAATCC
TCATGTTCGAAATCCCAGTGCATGACTCCGAAAGAGCTGGACTGGGAGTG
AGCGTGAAGGGCAAGACGAGCTCGGGCCCGAACGGCTCGGTCGATCTGGG
AATCTTCGTGAAGAACGTGATCCACGGCGGGGCCGCCTCGCGCGACGGCC
GCCTCTTCCAGAACGACCAGCTCGTCAACATCAACGGGATGTCGCTCCTC
GGCAAACCCAACAGCGAGGCCATGAAGACGCTGCGGACAGCGATGCATCA
GGAGGGTCCAACGCCGGGGATCATCTCACTTACGGTGGCCAGGAGGATCG
ACCACAAGGAGAGGTCGAGCCCCTCATCCAACAACAGGTCAGGTCGGGAG
AGCGCCAACAGCCTCCTCACCAACTCGTCTGGCACCGAGACCCTGGGAGG
TGCCAAGTCATCGCCCGCAACACCGACCCCCGATCATTCTGGTACTACTG
ATGCATCTGATACGACGGTCATTTTTAACGACCATAAGTATGAAGGAGAT
GGCCATGAAATAGATGCCGGTGATTTTGGCCACATTAACCCAGTTATTCA
GAGACTCACTGGGAATAACGGAGCCTTAAGAAATGAAAGTTATTATAAGG
CAACACATGACACGTGGAACACGTCCCAGTTGCAGCAGCTGGTGATGCGT
GGCGAAAGGGAGTCTGTGGCGGTGGGAGGGCCCGGCCACAACCCCCTTGG
GTCGCCGACTGTCAACCTGCCATCCAGAGACACCCTCATTATTCATGACG
ATGCCGGTAATCATATGTCAAGAGAAATTTGTCGCTCTGATGGTCCTGGG
GCCTCCGCGGGAGGCTACAGTGACCACCCAAGTCAGTCCGACGATGCCTA
TACAAGCCAAACCTCCCTAGAAGAAAATGCAGCAGGATTTTCTAGGGATC
AATTTGGACGGCAAAGCATGTCGGAGAAGCGCCACGCCACCCTAGATGCC
AAGAACACCGACACCTATCAGCGCAACAAGAAAGCGAGAGAAGAGCGAGA
GAAACAAAGACAGATGATGCTGGCACAAGAGAAGCTGGCCGCAAGTCAGG
GCATGGGGATGGGACTTGCTGCTATGGAGGCTGCCCGTAACCGAGAGTTA
TTGAGTCGAGACGCAGCTGTGATGGGGGGGAAGCTGCTGGTCCGGGCCTC
GTCGGATGAATCTCTCGCCTCTCAAAATCTCCAGCGCACCAACAGTCACG
CACATGAACAACCCTCCTCCTCCTCCTCTCAGCATGAGCACTTGCCACCA
CAGGATGCCCTTCGGTCACGGCTAGATGTCGGTCCAGGTCTAGGCATGAA
GAAGTCTTCAAGCCTTGAGTCCTTGCAGACAATGGTTCAGGAGATGGCAC
TCGAAGAAGAGGGCCATCGCATGGGCTCTGGCAGAGTGCCAAGGGGCCGT
GGGTGCAATGAGAGCTTCCGGGCTGCTGTTGACAGGTCTTATGATGTCCC
TCTCACCGGTTTAAGAAATAAGATGGAAACTCTTGCAGAAGAAGAGTCAG
AATCCAGTGGCTCTGGCTTCGGCAGAGGCAACAGTCGGCAGTCATCAGTG
AATTCTGCTGTCGATGATAAGTATAAGAAAGTTGGCAAAAAGAAGCCAGG
AATCTTCAAAGGACTTGGTTCCATGTTCAGATTTGGAAAACACAGAAAGA
GTATCGACAATCCCAATGGCCTCACAAGCAAAGGTGATGGGGAGGTTGAT
CGCTCAGAAGGTCGGACAGAAGTCGACCGTGCAGAGGTTGAGAGGCTGGC
AGCTGCAAGACGCCTACAGCAGGAAGAGCACGATCGCATGCAGGAGCAGT
ACAGGCGCATGATCGAAAACACTGCTCGCAGCAATCAGCAGCAACAACAG
CCTCAAATGAGACCAGATGAAGGAGAGCCTTCTCGATCTGAGAGGATGCA
TCAGTTGCGTGCAGAACACCAGCGTCGCCATGCACAGAGGAACAGAACAT
ATCCTACAGATGACTTAGAAGAACGATATGAAAGTGCGATAAAACAGCGT
CTGGACCCCGTCCCAAGTGAGCCCAAGCCAGACATCCGGCACATGCGCTC
TCACAGCTACGACCTCTATGGTGACAATGGTGGCCGGCCCGGGAGTCGCA
CTGCTTATGCTGATCCCCACAAATATTCTCATTATGTCAATTATGAACAG
ATACAACAGCATTTACGCAAAAACAAGGAGCAAGAAAGGCTAAAGAAACT
AGCTAGTCAGCAGTACCAAGACTTTCGGGAAAAGCAGACTAGACGGCAGC
AGGAATCCTCCCCAACTACCTTGTTGCACAAATTGGAGGAGACGTTTATA
CACGAGTCAATAATTGCAAGCCGGGAAGCGCGTGAGTACCAGAGCCAAAG
AGGGCCTCGTGACTCTGCGAGAGAGCACCAGCACCGCCCCGTCAGCAATT
ACTATGAGTATGAGAGTGTGCAGGCCATGATCTCCCATGCACAGGACAAC
AGCAGCACGTCCTTGCCACGAAGACACCACCCTCCTCCTCCTGGACCACC
TCCTGTCGCTGCTGCTGCCGTTGCTAAAAATGCTAGTAATAACAACACTG
GCCACAATAACAATTTGTTCCCAGGCGTATCTCAGCCACACCACATGATG
ATGTACAAACAGATCTCTGGCTCCTCAGTCCACAGTACTCATTCTGCACA
TGGAGGGCAGATGGGCAACTACGGACAGACTATGTCAAACATGGGGCACA
GAGGGCATAATGAGCACACTCGTGACATGCCCCACCAAGAGGGCCTCTAT
GGGTCAAGTTATCGACCTGCAAGCCACTACACAGGGCCACATCATAAACC
TCCGCCACCACCACCACATCACCATACCACCACACTAACAGTGCCAGGTT
CCAAAGTGTGAATTGTGCTGACGCAGGAATACATGAAGGTGCTGTAGGAC
TTTTGTATGTGTGTGTATGTGTGTAAATAAATATTGGCTACTTTCCTAAT
CAGAAGTTTATAATAAACTGATTAATTTATTGAAAATCAAAAATATAGAT
TGTGCATAAATAGGAAAGTAAATTTTAAAATATGTATATAATAGTGAATA
TAGTGACAGTGCTGTGAAAACTGGTGTACAAATATTTTTTATTGTAAAAT
GTGGGGTGAGCTCCCATGAACTATATAGTGGGGTGTTGTTACTTAATATG
AATGCCTGTCTAAACAATATACAGAACAGCATTCCAGAGTGTACAGTGCA
TGTCATCGGAAGGTCAGAAGGTAAACAATATCTTCATTGCTTTAGCGAAC
CATTTCTATAGAACTTCTAAGGGACCAAATGAGCCTAGGTTCTTGAATAT
TGTCTTTGTACCTGGATGATGTGCAACAGTAAGCCTTCATATTTAATTTA
TACTTCTTATTTTTAAAAATTATAAAATGGTTAATAATCAAAGGTAATTT
AATATATCTCATAGAAATGATGACCTTATGAGTTCAAGGTTGCATCAGTC
TAATGCTGTGAGTCAGTCACAATTGTTTGGTAAAAGAAATTTGAGTGAGG
CAGCTCCTATTTAGAGCTATGCTATATTTTATCAGTAAGTTAGGTTTAAG
TTTTTAATGAAATTTTTATTTTTCAAAAGTGCTCCAAATTTCTTTGGGTG
GTGCCTTAAATGTTACAGTGGATGAATTTTAAATCATCCATAAATTAATC
TGTCTAAAAACCCAGGAACCGACTCATCGCACGATTTGCGAAAATAGGCT
AACCTGACACAGTTTCTGTATGACCTATGATAGTGCTTACGTGTAGACAG
AATGAGTTAGAAAGAGAATTTTATAGAGTCTGTATATTGAACAATATATA
TTGGGATTTGTAAGAGAAAAGAATCCTCTAAAAACATTTTTAATTTTTTA
TAGATGACCTGTTGTGCTTTTTAGAGCTTTGACATAAAAAAGAATCCTAT
TTGACAAGTGACTCTTCTAGGCTCTATTTTATATTATATTCCCACTCCTG
AAGAATTTAAGGTGTGCCAAAGTGACAAAGAGTTACATTCCTGGGTAGGC
TTCTTACCTGTTCCTCTGGTTGTTCTGGCCTCATTTGGGGTCACTTACGG
CTCTGTCAATGGTGTACATATTTTGTAAAACAATTTTTGTATAAAGTCAA
GTACAGTGCTTAGGTCTGTAAGATGCAGTTTTTATACTATGTAAATTAAG
GCAGCTCTGACCTGCTGTGCTGTGTCGTATTGTGCTCAAGATGCAGCTCT
TGTCTTTTTTATGTATTTGAAATTCCTCCAATACTCCAAAGGAAAATAAA
GGACAATTTAGTAAAAAAAAAAAAAAAAAAAAAAA
>CL69.Contig2_All
CGACAACGTGTTCGTGGACCCGGGGGAGAGGGGGGAGGGCTCGGGGGAGG
AGAAGACGCCCTCCTCCTCCTCCTCCTCCTCCCACCACTCCGCCACCACC
GCCTTCACCAGATTCTCTAGAGACACCAATAGATGTTCTGTTCAGGTCCT
GTCCGACAACCCGGCGATGGCGCGGTGGGCGGACGCGGCGGACCGAGTGG
TGGGCGCGAGCGAGGGCAGGCGGCGGGAGCCCCTGGGAGGGTCAGCCTCG
TCCCCCATGCACTCCAGGGACCCCTCGCATGACGAGGCAGCCAACAGCAT
CCTCGTGGTCCTGAGCAACGACCGGGGCCCGCTGGGCATCCACGTGATCC
CGAGCACGGACGTCACGGGGCACGACCAGGGGCTGCTGGTCGAGGGCGTG
GAGCCGGGCGGACGGATCGCCCGCGACGGCAGGATCGAGGTCCACGACAG
GATCATCGAGATCAACGGGAAGCCGCTCAATAATATTACTTTCCAAAAGG
CTCAAGAAATTTTCAAAGACGCCATGTTAACGCCAGAACTACGACTGCGT
GTTGTCAAAGGCCAGAGGCAGGAGTGGTACGCGGGGCAGGCCGCGGAATT
GGTCGAAGGAGAAGAAAAACTCGTCGGAGGTGCCAAGGTCGCCAGCGTCA
TGTCCACGAGGAAGGTTCCTCCGGCGTCGCTCTCCTCGCGAACGCAGACC
GTGATCCTGCAGAGCAACACGCGCAAAATCGGACGCAGACTGAACGTGCA
CCTCACCAAGGGCCAGCACGGCCTCGGCTTCTCGATAACCACAAGAGACA
ACCCCGCCGGGGGAGAGGCTCCCATTTACATAAAAAATATATTGCCAAAG
GGAGCGGCCATCGAGGACGGGAACCTTCGAATCGGCGACCGTCTGCTGGA
GGTGAACGGCGTGGAGGTGACGGGGCGCAGTCAATCGGAGGTCGCCGCCC
TCCTGCGGGAGATCCCCATCGGAGGGGCGGCTACGCTGGCGGTCTCTCGG
CAGGACCAGCGCAACGGCGATGCGGCGTCGGGGACGGCCGACTCAACGCC
GGAGACCGAAAAGCCTGCGAGTCCGAAGCTGCCGAGACAGTTGGTCTCCT
ACCACCACCAAGACAGTCTCCCCTTCCTCCGCCAGCCGGCGGAGAAAGCA
GCGGAGGACAGCCTCATGTTCCCGTGGAAACAAAGAGAAATCCTCATGTT
CGAAATCCCAGTGCATGACTCCGAAAGAGCTGGACTGGGAGTGAGCGTGA
AGGGCAAGACGAGCTCGGGCCCGAACGGCTCGGTCGATCTGGGAATCTTC
GTGAAGAACGTGATCCACGGCGGGGCCGCCTCGCGCGACGGCCGCCTCTT
CCAGAACGACCAGCTCGTCAACATCAACGGGATGTCGCTCCTCGGCAAAC
CCAACAGCGAGGCCATGAAGACGCTGCGGACAGCGATGCATCAGGAGGGT
CCAACGCCGGGGATCATCTCACTTACGGTGGCCAGGAGGATCGACCACAA
GGAGAGGTCGAGCCCCTCATCCAACAACAGGTCAGGTCGGGAGAGCGCCA
ACAGCCTCCTCACCAACTCGTCTGGCACCGAGACCCTGGGAGGTGCCAAG
TCATCGCCCGCAACACCGACCCCCGATCATTCTGGTACTACTGATGCATC
TGATACGACGGTCATTTTTAACGACCATAAGTATGAAGGAGATGGCCATG
AAATAGATGCCGGTGATTTTGGCCACATTAACCCAGTTATTCAGAGACTC
ACTGGGAATAACGGAGCCTTAAGAAATGAAAGTTATTATAAGGCAACACA
TGACACGTGGAACACGTCCCAGTTGCAGCAGCTGGTGATGCGTGGCGAAA
GGGAGTCTGTGGCGGTGGGAGGGCCCGGCCACAACCCCCTTGGGTCGCCG
ACTGTCAACCTGCCATCCAGAGACACCCTCATTATTCATGACGATGCCGG
TAATCATATGTCAAGAGAAATTTGTCGCTCTGATGGTCCTGGGGCCTCCG
CGGGAGGCTACAGTGACCACCCAAGTCAGTCCGACGATGCCTATACAAGC
CAAACCTCCCTAGAAGAAAATGCAGCAGGATTTTCTAGGGATCAATTTGG
ACGGCAAAGCATGTCGGAGAAGCGCCACGCCACCCTAGATGCCAAGAACA
CCGACACCTATCAGCGCAACAAGAAAGCGAGAGAAGAGCGAGAGAAACAA
AGACAGATGATGCTGGCACAAGAGAAGCTGGCCGCAAGTCAGGGCATGGG
GATGGGACTTGCTGCTATGGAGGATGCCCTTCGGTCACGGCTAGATGTCG
GTCCAGGTCTAGGCATGAAGAAGTCTTCAAGCCTTGAGTCCTTGCAGACA
ATGGTTCAGGAGATGGCACTCGAAGAAGAGGGCCATCGCATGGGCTCTGG
CAGAGTGCCAAGGGGCCGTGGGTGCAATGAGAGCTTCCGGGCTGCTGTTG
ACAGGTCTTATGATGTCCCTCTCACCGGTTTAAGAAATAAGATGGAAACT
CTTGCAGAAGAAGAGTCAGAATCCAGTGGCTCTGGCTTCGGCAGAGGCAA
CAGTCGGCAGTCATCAGTGAATTCTGCTGTCGATGATAAGTATAAGAAAG
TTGGCAAAAAGAAGCCAGGAATCTTCAAAGGACTTGGTTCCATGTTCAGA
TTTGGAAAACACAGAAAGAGTATCGACAATCCCAATGGCCTCACAAGCAA
AGGTGATGGGGAGGTTGATCGCTCAGAAGGTCGGACAGAAGTCGACCGTG
CAGAGGTTGAGAGGCTGGCAGCTGCAAGACGCCTACAGCAGGAAGAGCAC
GATCGCATGCAGGAGCAGTACAGGCGCATGATCGAAAACACTGCTCGCAG
CAATCAGCAGCAACAGCAGCCTCAAATGAGACCAGATGAAGGAGAGCCTT
CTCGATCTGAGAGGATGCATCAGTTGCGTGCAGAACACCAGCGTCGCCAT
GCACAGAGGAACAGAACATATCCTACAGATGACTTAGAAGAACGATATGA
AAGTGCGATAAAACAGCGTCTGGACCCCGTCCCAAGTGAGCCCAAGCCAG
ACATCCGGCACATGCGCTCTCACAGCTACGACCTCTATGGTGACAATGGT
GGCCGGCCCGGGAGTCGCACTGCTTATGCTGATCCCCACAAATATTCTCA
TTATGTCAATTATGAACAGATACAACAGCATTTACGCAAAAACAAGGAGC
AAGAAAGGCTAAAGAAACTAGCTAGTCAGCAGTACCAAGACTTTCGGGAA
AAGCAGACTAGCCGGGAAGCGCGTGAGTACCAGAGCCAAAGAGGGCCTCG
TGACTCTGCGAGAGAGCACCAGCACCGCCCCGTCAGCAATTACTATGAGT
ATGAGAGTGTGCAGGCCATGATCTCCCATGCACAGGACAACAGCAGCACG
TCCTTGCCACGAAGACACCACCCTCCTCCTCCTGGACCACCTCCTGTCGC
TGCTGCTGCCGTTGCTAAAAATGCTAGTAATAACAACACTGGCCACAATA
ACAATTTGTTCCCAGGCGTATCTCAGCCACACCACATGATGATGTACAAA
CAGATCTCTGGCTCCTCAGTCCACAGTACTCATTCTGCACATGGAGGGCA
GATGGGCAACTACGGACAGACTATGTCAAACATGGGGCACAGAGGGCATA
ATGAGCACACTCGTGACATGCCCCACCAAGAGGGCCTCTATGGGTCAAGT
TATCGACCTGCAAGCCACTACACAGGGCCACATCATAAACCTCCGCCACC
ACCACCACATCACCATACCACCACACTAACAGTGCCAGGTTCCAAAGTGT
GAATTGTGCTGACGCAGGAATACATGAAGGTGCTGTAGGACTTTTGTATG
TGTGTGTATGTGTGTAAATAAATATTGGCTACTTTCCTAATCAGAAGTTT
ATAATAAACTGATTAATTTATTGAAAATCAAAAATATAGATTGTGCATAA
ATAGGAAAGTAAATTTTAAAATATGTATATAATAGTGAATATAGTGACAG
TGCTGTGAAAACTGGTGTACAAATATTTTTTATTGTAAAATGTGGGGTGA
GCTCCCATGAACTATATAGTGGGGTGTTGTTACTTAATATGAATGCCTGT
GTAAACAGTATACAGAACAGCATTCCAGAGTGTACAGTGCATGTCATCGG
AAGGTCAGAAGGTAAACAATATCTTCATTGCTTTAGCGAACCATTTCTAT
AGAACTTCTAAGGGACCAAATGAGCCTAGGTTCTTGAATATTGTCTTTGT
ACCTGGATGATGTGCAACAGTAAGCCTTCATATTTAATTTATACTTCTTA
TTTTTAAAAATTATAAAATGGTTAATAATCAAAGGTAATTTAATATATCT
CATAGAAATGATGACCTTATGAGTTCAAGGTTGCATCAGTCTAATGCTGT
GAGTCAGTCACAATTGTTTGGTAAAAGAAATTTGAGTGAGGCAGCTCCTA
TTTAGAGCTATGCTATATTTTATCAGTAAGTTAGGTTTAAGTTTTTAATG
AAATTTTTATTTTTCAAAAGTGCTCCAAATTTCTTTGGGTGGTGCCTTAA
ATGTTACAGTGGATGAATTTTAAATCATCCATAAATTAATCTGTCTAAAA
ACCCAGGAACCGACTCATCGCACGATTTGCGAAAATAGGCTAACCTGACA
CAGTTTCTGTATGACCTATGATAGTGCTTACGTGTAGACAGAATGAGTTA
GAAAGAGAATTTTATAGAGTCTGTATATTGAACAATATATATTGGGATTT
GTAAGAGAAAAGAATCCTCTAAAAACATTTTTAATTTTTTATAGATGACC
TGTTGTGCTTTTTAGAGCTTTGACATAAAAAAGAATCCTATTTGACAAGT
GACTCTTCTAGGCTCTATTTTATATTATATTCCCACTCCTGAAGAATTTA
AGGTGTGCCAAAGTGACAAAGAGTTACATTCCTGGGTAGGCTTCTTACCT
GTTCCTCTGGTTGTTCTGGCCTCATTTGGGGTCACTTACGGCTCTGTCAA
TGGTGTACATATTTTGTAAAACAATTTTTGTATAAAGTCAAGTACAGTGC
TTAGGTCTGTAAGATGCAGTTTTTATACTATGTAAATTAAGGCAGCTCTG
ACCTGCTGTGCTGTGTCGTATTGTGCTCAAGATGCAGCTCTTGTCTTTTT
TATGTATTTGAAATTCCTCCAATACTCCAAAGGAAAATAAAGGACA
>CL69.Contig3_All
AGAGACAACCCCGCCGGGGGAGAGGCTCCCATTTACATAAAAAATATATT
GCCAAAGGGAGCGGCCATCGAGGACGGGAACCTTCGAATCGGCGACCGTC
[truncated: 93,010,800 more chars]
