# Supplementary material for: Analysis of the transcriptome data in Litopenaeus vannamei reveals the immune basis and predicts the hub regulation-genes in response to high-pH stress
Source: PLoS One. 2018 Dec 5;13(12):e0207771. doi: 10.1371/journal.pone.0207771 (PMC6281221; doi:10.1371/journal.pone.0207771)
Supplement: S1 Table — (XLSX) [file pone.0207771.s002.xlsx]

## Sheet: Sheet1
S1 Table. The primers used for Real-time PCR.
Gene Name	GeneID	Primers
AChR-α	Unigene25630_All	F: CCACTTTGGTGTTGGTGCAA R: CCCCTTGTTTTAGGGTCCTACA
Knirps1	Unigene12893_All	F: CCGCGAGTGATAAGCTGATTATAG R: CTCGCTGGCGCTGAACA
DD5	Unigene21021_All	F: TCCCGCAGTCGCTCTGA R: CAGCGGGAACAACATCCAA
SM-α actin	Unigene12576_All	F: CCGTCAAAATCAAGGGCAAT R: ACGTGAAATCGTCCGTGACA
EF-α	Unigene16587_All	F: GGGAGGCAGGCATCATGA R: TCCTGTGGCATATCCGAGTGT
CruI-1	Unigene1906_All	F: CACACATTTGGTGGTCTTTTGAA R: GGAGAATGCCCCGACGTT
CP	Unigene9203_All	F: GCCAGGAGTACCTCGCTTGT R: GCAGCCTCATTGCAAGGAA
MYH1	Unigene20659_All	F: CCGATGAACTCCGCTCTGA R: AAGGCCTTGCGCATCTTCT
H3F3A	Unigene12597_All	F: GACCTCGGAACTATCACCAACCT R: CCCGTCAGGCCATCCA
I-connectin	Unigene12869_All	F: GGCTCCAGGTGTCCACAATAA R: TGGCGCACAAGTCTTCCAA
β-actin	GeneBank:JF288784.1	F: CCGGCCGCGACCTCACAGACT R: CCTCGGGGCAGCGGAACCTC
