# Supplementary material for: Analysis of the transcriptome data in Litopenaeus vannamei reveals the immune basis and predicts the hub regulation-genes in response to high-pH stress
Source: PLoS One. 2018 Dec 5;13(12):e0207771. doi: 10.1371/journal.pone.0207771 (PMC6281221; doi:10.1371/journal.pone.0207771)
Supplement: S2 Table — (XLSX) [file pone.0207771.s003.xlsx]

## Sheet: Sheet1
S2 Table. The DEG information for the cluster of orthologous groups.
GeneID	Protein or domain	Score	E-value	COG-ID	Function description	Code	Functional categories
CL7604.Contig2_All	SPAC8E11.02c	82.4	1e-15	COG5040	14-3-3 family protein	T	Signal transduction mechanisms ;
CL7604.Contig2_All	YDR099w	79.7	9e-15	COG5040	14-3-3 family protein	T	Signal transduction mechanisms ;
CL7604.Contig2_All	YER177w	79.3	1e-14	COG5040	14-3-3 family protein	T	Signal transduction mechanisms ;
CL7604.Contig2_All	SPAC17A2.13c	78.2	3e-14	COG5040	14-3-3 family protein	T	Signal transduction mechanisms ;
CL7604.Contig2_All	ECU03g1010	59.7	1e-08	COG5040	14-3-3 family protein	T	Signal transduction mechanisms ;
CL7604.Contig3_All	SPAC8E11.02c	117	3e-26	COG5040	14-3-3 family protein	T	Signal transduction mechanisms ;
CL7604.Contig3_All	YDR099w	116	6e-26	COG5040	14-3-3 family protein	T	Signal transduction mechanisms ;
CL7604.Contig3_All	YER177w	115	1e-25	COG5040	14-3-3 family protein	T	Signal transduction mechanisms ;
CL7604.Contig3_All	SPAC17A2.13c	109	9e-24	COG5040	14-3-3 family protein	T	Signal transduction mechanisms ;
CL7604.Contig3_All	ECU03g1010	93.6	5e-19	COG5040	14-3-3 family protein	T	Signal transduction mechanisms ;
CL12128.Contig3_All	BMEII1039	72	1e-11	COG1187	16S rRNA uridine-516 pseudouridylate synthase and related pseudouridylate synthases	J	Translation, ribosomal structure and biogenesis ;
CL13506.Contig2_All	SMc00904	52.8	5e-06	COG1187	16S rRNA uridine-516 pseudouridylate synthase and related pseudouridylate synthases	J	Translation, ribosomal structure and biogenesis ;
CL2329.Contig3_All	SMc00904	42.7	3e-06	COG1187	16S rRNA uridine-516 pseudouridylate synthase and related pseudouridylate synthases	J	Translation, ribosomal structure and biogenesis ;
CL2357.Contig1_All	BMEII1039	58.2	2e-07	COG1187	16S rRNA uridine-516 pseudouridylate synthase and related pseudouridylate synthases	J	Translation, ribosomal structure and biogenesis ;
CL2357.Contig2_All	BMEII1039	58.2	2e-07	COG1187	16S rRNA uridine-516 pseudouridylate synthase and related pseudouridylate synthases	J	Translation, ribosomal structure and biogenesis ;
CL2821.Contig4_All	AGc1238	51.2	8e-06	COG1187	16S rRNA uridine-516 pseudouridylate synthase and related pseudouridylate synthases	J	Translation, ribosomal structure and biogenesis ;
CL3399.Contig1_All	AGc1238	54.7	1e-06	COG1187	16S rRNA uridine-516 pseudouridylate synthase and related pseudouridylate synthases	J	Translation, ribosomal structure and biogenesis ;
CL3886.Contig2_All	SMc00904	68.2	5e-11	COG1187	16S rRNA uridine-516 pseudouridylate synthase and related pseudouridylate synthases	J	Translation, ribosomal structure and biogenesis ;
CL4338.Contig3_All	AGc1238	53.1	2e-06	COG1187	16S rRNA uridine-516 pseudouridylate synthase and related pseudouridylate synthases	J	Translation, ribosomal structure and biogenesis ;
CL4338.Contig3_All	SMc00904	52.4	4e-06	COG1187	16S rRNA uridine-516 pseudouridylate synthase and related pseudouridylate synthases	J	Translation, ribosomal structure and biogenesis ;
CL6183.Contig1_All	BMEII1039	59.3	2e-08	COG1187	16S rRNA uridine-516 pseudouridylate synthase and related pseudouridylate synthases	J	Translation, ribosomal structure and biogenesis ;
CL8169.Contig1_All	BMEII1039	56.2	7e-07	COG1187	16S rRNA uridine-516 pseudouridylate synthase and related pseudouridylate synthases	J	Translation, ribosomal structure and biogenesis ;
CL8169.Contig1_All	AGc1238	53.1	6e-06	COG1187	16S rRNA uridine-516 pseudouridylate synthase and related pseudouridylate synthases	J	Translation, ribosomal structure and biogenesis ;
CL894.Contig5_All	BMEII1039	73.2	3e-12	COG1187	16S rRNA uridine-516 pseudouridylate synthase and related pseudouridylate synthases	J	Translation, ribosomal structure and biogenesis ;
Unigene13497_All	SMc00904	51.2	3e-06	COG1187	16S rRNA uridine-516 pseudouridylate synthase and related pseudouridylate synthases	J	Translation, ribosomal structure and biogenesis ;
Unigene17120_All	AGc1238	52.8	3e-06	COG1187	16S rRNA uridine-516 pseudouridylate synthase and related pseudouridylate synthases	J	Translation, ribosomal structure and biogenesis ;
Unigene17341_All	SMc00904	55.5	3e-07	COG1187	16S rRNA uridine-516 pseudouridylate synthase and related pseudouridylate synthases	J	Translation, ribosomal structure and biogenesis ;
Unigene23420_All	BMEII1039	52	2e-06	COG1187	16S rRNA uridine-516 pseudouridylate synthase and related pseudouridylate synthases	J	Translation, ribosomal structure and biogenesis ;
Unigene24868_All	SMc00904	59.3	3e-08	COG1187	16S rRNA uridine-516 pseudouridylate synthase and related pseudouridylate synthases	J	Translation, ribosomal structure and biogenesis ;
CL3452.Contig1_All	SPAC323.02c	296	5e-80	COG0638	20S proteasome, alpha and beta subunits	O	Posttranslational modification, protein turnover, chaperones ;
CL3452.Contig1_All	YGR253c	277	3e-74	COG0638	20S proteasome, alpha and beta subunits	O	Posttranslational modification, protein turnover, chaperones ;
CL3452.Contig1_All	MK0385	196	6e-50	COG0638	20S proteasome, alpha and beta subunits	O	Posttranslational modification, protein turnover, chaperones ;
CL3452.Contig1_All	MTH686	191	2e-48	COG0638	20S proteasome, alpha and beta subunits	O	Posttranslational modification, protein turnover, chaperones ;
CL3452.Contig1_All	MJ0591	187	5e-47	COG0638	20S proteasome, alpha and beta subunits	O	Posttranslational modification, protein turnover, chaperones ;
CL3452.Contig2_All	SPAC323.02c	296	5e-80	COG0638	20S proteasome, alpha and beta subunits	O	Posttranslational modification, protein turnover, chaperones ;
CL3452.Contig2_All	YGR253c	277	2e-74	COG0638	20S proteasome, alpha and beta subunits	O	Posttranslational modification, protein turnover, chaperones ;
CL3452.Contig2_All	MK0385	196	6e-50	COG0638	20S proteasome, alpha and beta subunits	O	Posttranslational modification, protein turnover, chaperones ;
CL3452.Contig2_All	MTH686	191	2e-48	COG0638	20S proteasome, alpha and beta subunits	O	Posttranslational modification, protein turnover, chaperones ;
CL3452.Contig2_All	MJ0591	187	4e-47	COG0638	20S proteasome, alpha and beta subunits	O	Posttranslational modification, protein turnover, chaperones ;
Unigene13951_All	SPAC22D3.07	277	3e-74	COG0638	20S proteasome, alpha and beta subunits	O	Posttranslational modification, protein turnover, chaperones ;
Unigene13951_All	SSO0278	105	1e-22	COG0638	20S proteasome, alpha and beta subunits	O	Posttranslational modification, protein turnover, chaperones ;
Unigene13951_All	AF0481	105	1e-22	COG0638	20S proteasome, alpha and beta subunits	O	Posttranslational modification, protein turnover, chaperones ;
Unigene13951_All	MJ1237	102	9e-22	COG0638	20S proteasome, alpha and beta subunits	O	Posttranslational modification, protein turnover, chaperones ;
Unigene13951_All	MA3873	101	2e-21	COG0638	20S proteasome, alpha and beta subunits	O	Posttranslational modification, protein turnover, chaperones ;
Unigene1635_All	YGL011c	239	1e-62	COG0638	20S proteasome, alpha and beta subunits	O	Posttranslational modification, protein turnover, chaperones ;
Unigene1635_All	PAB0417	148	2e-35	COG0638	20S proteasome, alpha and beta subunits	O	Posttranslational modification, protein turnover, chaperones ;
Unigene1635_All	PH1553	145	1e-34	COG0638	20S proteasome, alpha and beta subunits	O	Posttranslational modification, protein turnover, chaperones ;
Unigene1635_All	MK0385	144	4e-34	COG0638	20S proteasome, alpha and beta subunits	O	Posttranslational modification, protein turnover, chaperones ;
Unigene1635_All	YGR135w	139	1e-32	COG0638	20S proteasome, alpha and beta subunits	O	Posttranslational modification, protein turnover, chaperones ;
Unigene18001_All	YER094c	222	6e-58	COG0638	20S proteasome, alpha and beta subunits	O	Posttranslational modification, protein turnover, chaperones ;
Unigene18001_All	ECU02g0340	176	5e-44	COG0638	20S proteasome, alpha and beta subunits	O	Posttranslational modification, protein turnover, chaperones ;
Unigene18001_All	PAE3595	89	1e-17	COG0638	20S proteasome, alpha and beta subunits	O	Posttranslational modification, protein turnover, chaperones ;
Unigene18001_All	AF0481	87.4	3e-17	COG0638	20S proteasome, alpha and beta subunits	O	Posttranslational modification, protein turnover, chaperones ;
Unigene18001_All	MJ1237	82.4	1e-15	COG0638	20S proteasome, alpha and beta subunits	O	Posttranslational modification, protein turnover, chaperones ;
Unigene34372_All	SPAC6G10.04c	271	1e-72	COG0638	20S proteasome, alpha and beta subunits	O	Posttranslational modification, protein turnover, chaperones ;
Unigene34372_All	Ta1288	145	9e-35	COG0638	20S proteasome, alpha and beta subunits	O	Posttranslational modification, protein turnover, chaperones ;
Unigene34372_All	TVN0304	140	3e-33	COG0638	20S proteasome, alpha and beta subunits	O	Posttranslational modification, protein turnover, chaperones ;
Unigene34372_All	SPAC323.02c	140	3e-33	COG0638	20S proteasome, alpha and beta subunits	O	Posttranslational modification, protein turnover, chaperones ;
Unigene34372_All	SSO0738	134	3e-31	COG0638	20S proteasome, alpha and beta subunits	O	Posttranslational modification, protein turnover, chaperones ;
Unigene9898_All	PAB0417	184	4e-46	COG0638	20S proteasome, alpha and beta subunits	O	Posttranslational modification, protein turnover, chaperones ;
Unigene9898_All	MK0385	180	6e-45	COG0638	20S proteasome, alpha and beta subunits	O	Posttranslational modification, protein turnover, chaperones ;
Unigene9898_All	PH1553	179	1e-44	COG0638	20S proteasome, alpha and beta subunits	O	Posttranslational modification, protein turnover, chaperones ;
Unigene9898_All	AF0490	173	7e-43	COG0638	20S proteasome, alpha and beta subunits	O	Posttranslational modification, protein turnover, chaperones ;
Unigene9898_All	SSO0738	171	3e-42	COG0638	20S proteasome, alpha and beta subunits	O	Posttranslational modification, protein turnover, chaperones ;
Unigene21674_All	SPAC4F10.03c	326	7e-89	COG0293	23S rRNA methylase	J	Translation, ribosomal structure and biogenesis ;
Unigene21674_All	YBR061c	282	8e-76	COG0293	23S rRNA methylase	J	Translation, ribosomal structure and biogenesis ;
Unigene21674_All	ECU09g0920	172	1e-42	COG0293	23S rRNA methylase	J	Translation, ribosomal structure and biogenesis ;
Unigene21674_All	YCL054w	157	5e-38	COG0293	23S rRNA methylase	J	Translation, ribosomal structure and biogenesis ;
Unigene21674_All	SPAC1687.11	157	5e-38	COG0293	23S rRNA methylase	J	Translation, ribosomal structure and biogenesis ;
Unigene32974_All	SPAC4F10.03c	53.1	4e-06	COG0293	23S rRNA methylase	J	Translation, ribosomal structure and biogenesis ;
Unigene17706_All	SPAC23G3.11	403	6e-112	COG5159	26S proteasome regulatory complex component	O	Posttranslational modification, protein turnover, chaperones ;
Unigene17706_All	YDL097c	340	6e-93	COG5159	26S proteasome regulatory complex component	O	Posttranslational modification, protein turnover, chaperones ;
Unigene17706_All	ECU07g0590	194	4e-49	COG5159	26S proteasome regulatory complex component	O	Posttranslational modification, protein turnover, chaperones ;
CL3910.Contig1_All	mlr4742	54.3	1e-06	COG3734	2-keto-3-deoxy-galactonokinase	G	Carbohydrate transport and metabolism ;
CL8700.Contig1_All	mlr4742	51.6	7e-06	COG3734	2-keto-3-deoxy-galactonokinase	G	Carbohydrate transport and metabolism ;
CL13289.Contig2_All	CAC1838	224	2e-58	COG0621	2-methylthioadenine synthetase	J	Translation, ribosomal structure and biogenesis ;
CL13289.Contig2_All	FN0475	219	1e-56	COG0621	2-methylthioadenine synthetase	J	Translation, ribosomal structure and biogenesis ;
CL13289.Contig2_All	PM1001	216	9e-56	COG0621	2-methylthioadenine synthetase	J	Translation, ribosomal structure and biogenesis ;
CL13289.Contig2_All	NMB1866	214	2e-55	COG0621	2-methylthioadenine synthetase	J	Translation, ribosomal structure and biogenesis ;
CL13289.Contig2_All	NMA0590	214	3e-55	COG0621	2-methylthioadenine synthetase	J	Translation, ribosomal structure and biogenesis ;
Unigene33893_All	ZubiG	189	1e-47	COG2227	2-polyprenyl-3-methyl-5-hydroxy-6-metoxy-1,4-benzoquinol methylase	H	Coenzyme transport and metabolism ;
Unigene33893_All	ECs3115	189	1e-47	COG2227	2-polyprenyl-3-methyl-5-hydroxy-6-metoxy-1,4-benzoquinol methylase	H	Coenzyme transport and metabolism ;
Unigene33893_All	mlr3442	187	2e-47	COG2227	2-polyprenyl-3-methyl-5-hydroxy-6-metoxy-1,4-benzoquinol methylase	H	Coenzyme transport and metabolism ;
Unigene33893_All	ubiG	187	3e-47	COG2227	2-polyprenyl-3-methyl-5-hydroxy-6-metoxy-1,4-benzoquinol methylase	H	Coenzyme transport and metabolism ;
Unigene33893_All	BMEI0188	185	1e-46	COG2227	2-polyprenyl-3-methyl-5-hydroxy-6-metoxy-1,4-benzoquinol methylase	H	Coenzyme transport and metabolism ;
Unigene35784_All	alr3201	223	4e-58	COG2227	2-polyprenyl-3-methyl-5-hydroxy-6-metoxy-1,4-benzoquinol methylase	H	Coenzyme transport and metabolism ;
Unigene35784_All	slr0525	219	5e-57	COG2227	2-polyprenyl-3-methyl-5-hydroxy-6-metoxy-1,4-benzoquinol methylase	H	Coenzyme transport and metabolism ;
Unigene29818_All	YBL098w	273	7e-73	COG0654	2-polyprenyl-6-methoxyphenol hydroxylase and related FAD-dependent oxidoreductases	HC	Coenzyme transport and metabolism ; Energy production and conversion ;
Unigene29818_All	alr4247	73.2	2e-12	COG0654	2-polyprenyl-6-methoxyphenol hydroxylase and related FAD-dependent oxidoreductases	HC	Coenzyme transport and metabolism ; Energy production and conversion ;
Unigene29818_All	mhpA	66.2	2e-10	COG0654	2-polyprenyl-6-methoxyphenol hydroxylase and related FAD-dependent oxidoreductases	HC	Coenzyme transport and metabolism ; Energy production and conversion ;
Unigene29818_All	SA2099	66.2	2e-10	COG0654	2-polyprenyl-6-methoxyphenol hydroxylase and related FAD-dependent oxidoreductases	HC	Coenzyme transport and metabolism ; Energy production and conversion ;
Unigene29818_All	ZmhpA	65.1	5e-10	COG0654	2-polyprenyl-6-methoxyphenol hydroxylase and related FAD-dependent oxidoreductases	HC	Coenzyme transport and metabolism ; Energy production and conversion ;
Unigene33226_All	PA3328	125	2e-28	COG0654	2-polyprenyl-6-methoxyphenol hydroxylase and related FAD-dependent oxidoreductases	HC	Coenzyme transport and metabolism ; Energy production and conversion ;
Unigene33226_All	SA2099	112	2e-24	COG0654	2-polyprenyl-6-methoxyphenol hydroxylase and related FAD-dependent oxidoreductases	HC	Coenzyme transport and metabolism ; Energy production and conversion ;
Unigene33226_All	Z3390	111	5e-24	COG0654	2-polyprenyl-6-methoxyphenol hydroxylase and related FAD-dependent oxidoreductases	HC	Coenzyme transport and metabolism ; Energy production and conversion ;
Unigene33226_All	ECs3027	111	5e-24	COG0654	2-polyprenyl-6-methoxyphenol hydroxylase and related FAD-dependent oxidoreductases	HC	Coenzyme transport and metabolism ; Energy production and conversion ;
Unigene33226_All	STM2175	102	2e-21	COG0654	2-polyprenyl-6-methoxyphenol hydroxylase and related FAD-dependent oxidoreductases	HC	Coenzyme transport and metabolism ; Energy production and conversion ;
CL1166.Contig2_All	SPCC970.03	139	2e-32	COG0543	2-polyprenylphenol hydroxylase and related flavodoxin oxidoreductases	HC	Coenzyme transport and metabolism ; Energy production and conversion ;
CL1166.Contig2_All	YML125c	135	3e-31	COG0543	2-polyprenylphenol hydroxylase and related flavodoxin oxidoreductases	HC	Coenzyme transport and metabolism ; Energy production and conversion ;
CL1166.Contig2_All	YML087c	135	4e-31	COG0543	2-polyprenylphenol hydroxylase and related flavodoxin oxidoreductases	HC	Coenzyme transport and metabolism ; Energy production and conversion ;
CL1166.Contig2_All	YIL043c	124	8e-28	COG0543	2-polyprenylphenol hydroxylase and related flavodoxin oxidoreductases	HC	Coenzyme transport and metabolism ; Energy production and conversion ;
CL1166.Contig2_All	YKL150w	110	2e-23	COG0543	2-polyprenylphenol hydroxylase and related flavodoxin oxidoreductases	HC	Coenzyme transport and metabolism ; Energy production and conversion ;
CL28.Contig2_All	YML087c	108	4e-23	COG0543	2-polyprenylphenol hydroxylase and related flavodoxin oxidoreductases	HC	Coenzyme transport and metabolism ; Energy production and conversion ;
CL28.Contig2_All	YIL043c	90.9	1e-17	COG0543	2-polyprenylphenol hydroxylase and related flavodoxin oxidoreductases	HC	Coenzyme transport and metabolism ; Energy production and conversion ;
CL28.Contig2_All	SPCC970.03	87.4	1e-16	COG0543	2-polyprenylphenol hydroxylase and related flavodoxin oxidoreductases	HC	Coenzyme transport and metabolism ; Energy production and conversion ;
CL28.Contig4_All	YML087c	110	1e-23	COG0543	2-polyprenylphenol hydroxylase and related flavodoxin oxidoreductases	HC	Coenzyme transport and metabolism ; Energy production and conversion ;
CL28.Contig4_All	YIL043c	92	4e-18	COG0543	2-polyprenylphenol hydroxylase and related flavodoxin oxidoreductases	HC	Coenzyme transport and metabolism ; Energy production and conversion ;
CL28.Contig4_All	SPCC970.03	87.8	8e-17	COG0543	2-polyprenylphenol hydroxylase and related flavodoxin oxidoreductases	HC	Coenzyme transport and metabolism ; Energy production and conversion ;
CL6433.Contig2_All	Cgl2354_1	61.6	5e-09	COG0543	2-polyprenylphenol hydroxylase and related flavodoxin oxidoreductases	HC	Coenzyme transport and metabolism ; Energy production and conversion ;
CL6433.Contig2_All	PA2516	59.7	2e-08	COG0543	2-polyprenylphenol hydroxylase and related flavodoxin oxidoreductases	HC	Coenzyme transport and metabolism ; Energy production and conversion ;
CL6433.Contig2_All	SPCC970.03	58.2	6e-08	COG0543	2-polyprenylphenol hydroxylase and related flavodoxin oxidoreductases	HC	Coenzyme transport and metabolism ; Energy production and conversion ;
Unigene16685_All	YML125c	143	1e-33	COG0543	2-polyprenylphenol hydroxylase and related flavodoxin oxidoreductases	HC	Coenzyme transport and metabolism ; Energy production and conversion ;
Unigene16685_All	YML087c	139	3e-32	COG0543	2-polyprenylphenol hydroxylase and related flavodoxin oxidoreductases	HC	Coenzyme transport and metabolism ; Energy production and conversion ;
Unigene16685_All	SPCC970.03	137	1e-31	COG0543	2-polyprenylphenol hydroxylase and related flavodoxin oxidoreductases	HC	Coenzyme transport and metabolism ; Energy production and conversion ;
Unigene16685_All	YIL043c	124	1e-27	COG0543	2-polyprenylphenol hydroxylase and related flavodoxin oxidoreductases	HC	Coenzyme transport and metabolism ; Energy production and conversion ;
Unigene16685_All	YKL150w	117	1e-25	COG0543	2-polyprenylphenol hydroxylase and related flavodoxin oxidoreductases	HC	Coenzyme transport and metabolism ; Energy production and conversion ;
Unigene16687_All	YML125c	137	9e-32	COG0543	2-polyprenylphenol hydroxylase and related flavodoxin oxidoreductases	HC	Coenzyme transport and metabolism ; Energy production and conversion ;
Unigene16687_All	SPCC970.03	137	9e-32	COG0543	2-polyprenylphenol hydroxylase and related flavodoxin oxidoreductases	HC	Coenzyme transport and metabolism ; Energy production and conversion ;
Unigene16687_All	YML087c	129	3e-29	COG0543	2-polyprenylphenol hydroxylase and related flavodoxin oxidoreductases	HC	Coenzyme transport and metabolism ; Energy production and conversion ;
Unigene16687_All	YIL043c	125	5e-28	COG0543	2-polyprenylphenol hydroxylase and related flavodoxin oxidoreductases	HC	Coenzyme transport and metabolism ; Energy production and conversion ;
Unigene16687_All	YKL150w	114	1e-24	COG0543	2-polyprenylphenol hydroxylase and related flavodoxin oxidoreductases	HC	Coenzyme transport and metabolism ; Energy production and conversion ;
Unigene24976_All	SPCC970.03	164	1e-39	COG0543	2-polyprenylphenol hydroxylase and related flavodoxin oxidoreductases	HC	Coenzyme transport and metabolism ; Energy production and conversion ;
Unigene24976_All	YIL043c	160	1e-38	COG0543	2-polyprenylphenol hydroxylase and related flavodoxin oxidoreductases	HC	Coenzyme transport and metabolism ; Energy production and conversion ;
Unigene24976_All	YML125c	154	8e-37	COG0543	2-polyprenylphenol hydroxylase and related flavodoxin oxidoreductases	HC	Coenzyme transport and metabolism ; Energy production and conversion ;
Unigene33365_All	PA1756	294	4e-79	COG0175	3'-phosphoadenosine 5'-phosphosulfate sulfotransferase (PAPS reductase)/FAD synthetase and related enzymes	EH	Amino acid transport and metabolism ; Coenzyme transport and metabolism ;
Unigene33365_All	SSO2911	202	1e-51	COG0175	3'-phosphoadenosine 5'-phosphosulfate sulfotransferase (PAPS reductase)/FAD synthetase and related enzymes	EH	Amino acid transport and metabolism ; Coenzyme transport and metabolism ;
Unigene33365_All	PAE2575	195	2e-49	COG0175	3'-phosphoadenosine 5'-phosphosulfate sulfotransferase (PAPS reductase)/FAD synthetase and related enzymes	EH	Amino acid transport and metabolism ; Coenzyme transport and metabolism ;
Unigene33365_All	RSc2423	176	8e-44	COG0175	3'-phosphoadenosine 5'-phosphosulfate sulfotransferase (PAPS reductase)/FAD synthetase and related enzymes	EH	Amino acid transport and metabolism ; Coenzyme transport and metabolism ;
Unigene33365_All	NMA1366	170	8e-42	COG0175	3'-phosphoadenosine 5'-phosphosulfate sulfotransferase (PAPS reductase)/FAD synthetase and related enzymes	EH	Amino acid transport and metabolism ; Coenzyme transport and metabolism ;
Unigene33365_All	PA1756	294	4e-79	COG0175	3'-phosphoadenosine 5'-phosphosulfate sulfotransferase (PAPS reductase)/FAD synthetase and related enzymes	EH	Amino acid transport and metabolism ; Coenzyme transport and metabolism ;
Unigene33365_All	SSO2911	202	1e-51	COG0175	3'-phosphoadenosine 5'-phosphosulfate sulfotransferase (PAPS reductase)/FAD synthetase and related enzymes	EH	Amino acid transport and metabolism ; Coenzyme transport and metabolism ;
Unigene33365_All	PAE2575	195	2e-49	COG0175	3'-phosphoadenosine 5'-phosphosulfate sulfotransferase (PAPS reductase)/FAD synthetase and related enzymes	EH	Amino acid transport and metabolism ; Coenzyme transport and metabolism ;
Unigene33365_All	RSc2423	176	8e-44	COG0175	3'-phosphoadenosine 5'-phosphosulfate sulfotransferase (PAPS reductase)/FAD synthetase and related enzymes	EH	Amino acid transport and metabolism ; Coenzyme transport and metabolism ;
Unigene33365_All	NMA1366	170	8e-42	COG0175	3'-phosphoadenosine 5'-phosphosulfate sulfotransferase (PAPS reductase)/FAD synthetase and related enzymes	EH	Amino acid transport and metabolism ; Coenzyme transport and metabolism ;
Unigene29629_All	all4131	578	8e-165	COG0126	3-phosphoglycerate kinase	G	Carbohydrate transport and metabolism ;
Unigene29629_All	slr0394	516	4e-146	COG0126	3-phosphoglycerate kinase	G	Carbohydrate transport and metabolism ;
Unigene29629_All	BS_pgk	451	1e-126	COG0126	3-phosphoglycerate kinase	G	Carbohydrate transport and metabolism ;
Unigene29629_All	TM0689_1	446	6e-125	COG0126	3-phosphoglycerate kinase	G	Carbohydrate transport and metabolism ;
Unigene29629_All	BH3559	437	2e-122	COG0126	3-phosphoglycerate kinase	G	Carbohydrate transport and metabolism ;
CL358.Contig3_All	aq_1220	54.7	2e-07	COG1807	4-amino-4-deoxy-L-arabinose transferase and related glycosyltransferases of PMT family	M	Cell wall/membrane/envelope biogenesis ;
Unigene25003_All	aq_1220	52	4e-06	COG1807	4-amino-4-deoxy-L-arabinose transferase and related glycosyltransferases of PMT family	M	Cell wall/membrane/envelope biogenesis ;
CL11203.Contig1_All	SMc00677_3	296	1e-79	COG0160	4-aminobutyrate aminotransferase and related aminotransferases	E	Amino acid transport and metabolism ;
CL11203.Contig1_All	SMb20973_3	293	1e-78	COG0160	4-aminobutyrate aminotransferase and related aminotransferases	E	Amino acid transport and metabolism ;
CL11203.Contig1_All	BMEII0348	280	1e-74	COG0160	4-aminobutyrate aminotransferase and related aminotransferases	E	Amino acid transport and metabolism ;
CL11203.Contig1_All	SMc00675_2	253	2e-66	COG0160	4-aminobutyrate aminotransferase and related aminotransferases	E	Amino acid transport and metabolism ;
CL11203.Contig1_All	SMa1761	243	2e-63	COG0160	4-aminobutyrate aminotransferase and related aminotransferases	E	Amino acid transport and metabolism ;
CL9923.Contig2_All	SMb20973_3	499	5e-141	COG0160	4-aminobutyrate aminotransferase and related aminotransferases	E	Amino acid transport and metabolism ;
CL9923.Contig2_All	BMEII0348	447	2e-125	COG0160	4-aminobutyrate aminotransferase and related aminotransferases	E	Amino acid transport and metabolism ;
CL9923.Contig2_All	SMc00677_3	441	3e-123	COG0160	4-aminobutyrate aminotransferase and related aminotransferases	E	Amino acid transport and metabolism ;
CL9923.Contig2_All	SMc00675_2	320	8e-87	COG0160	4-aminobutyrate aminotransferase and related aminotransferases	E	Amino acid transport and metabolism ;
CL9923.Contig2_All	BMEII0131	319	1e-86	COG0160	4-aminobutyrate aminotransferase and related aminotransferases	E	Amino acid transport and metabolism ;
Unigene5576_All	BMEII0348	303	6e-82	COG0160	4-aminobutyrate aminotransferase and related aminotransferases	E	Amino acid transport and metabolism ;
Unigene5576_All	SMc00677_3	296	6e-80	COG0160	4-aminobutyrate aminotransferase and related aminotransferases	E	Amino acid transport and metabolism ;
Unigene5576_All	SMb20973_3	291	2e-78	COG0160	4-aminobutyrate aminotransferase and related aminotransferases	E	Amino acid transport and metabolism ;
Unigene5576_All	SMc00675_2	280	7e-75	COG0160	4-aminobutyrate aminotransferase and related aminotransferases	E	Amino acid transport and metabolism ;
Unigene5576_All	SMa1761	265	2e-70	COG0160	4-aminobutyrate aminotransferase and related aminotransferases	E	Amino acid transport and metabolism ;
Unigene37599_All	PA0865	87	9e-17	COG3185	4-hydroxyphenylpyruvate dioxygenase and related hemolysins	ER	Amino acid transport and metabolism ; General function prediction only ;
Unigene37599_All	all0771	86.7	1e-16	COG3185	4-hydroxyphenylpyruvate dioxygenase and related hemolysins	ER	Amino acid transport and metabolism ; General function prediction only ;
Unigene37599_All	CC2533	80.9	7e-15	COG3185	4-hydroxyphenylpyruvate dioxygenase and related hemolysins	ER	Amino acid transport and metabolism ; General function prediction only ;
Unigene37599_All	VC1344	77	9e-14	COG3185	4-hydroxyphenylpyruvate dioxygenase and related hemolysins	ER	Amino acid transport and metabolism ; General function prediction only ;
Unigene37599_All	slr0090	76.3	2e-13	COG3185	4-hydroxyphenylpyruvate dioxygenase and related hemolysins	ER	Amino acid transport and metabolism ; General function prediction only ;
Unigene37599_All	PA0865	87	9e-17	COG3185	4-hydroxyphenylpyruvate dioxygenase and related hemolysins	ER	Amino acid transport and metabolism ; General function prediction only ;
Unigene37599_All	all0771	86.7	1e-16	COG3185	4-hydroxyphenylpyruvate dioxygenase and related hemolysins	ER	Amino acid transport and metabolism ; General function prediction only ;
Unigene37599_All	CC2533	80.9	7e-15	COG3185	4-hydroxyphenylpyruvate dioxygenase and related hemolysins	ER	Amino acid transport and metabolism ; General function prediction only ;
Unigene37599_All	VC1344	77	9e-14	COG3185	4-hydroxyphenylpyruvate dioxygenase and related hemolysins	ER	Amino acid transport and metabolism ; General function prediction only ;
Unigene37599_All	slr0090	76.3	2e-13	COG3185	4-hydroxyphenylpyruvate dioxygenase and related hemolysins	ER	Amino acid transport and metabolism ; General function prediction only ;
Unigene37385_All	SPAC56F8.10	246	2e-64	COG0685	5,10-methylenetetrahydrofolate reductase	E	Amino acid transport and metabolism ;
Unigene37385_All	YGL125w	221	7e-57	COG0685	5,10-methylenetetrahydrofolate reductase	E	Amino acid transport and metabolism ;
Unigene37385_All	YPL023c	180	1e-44	COG0685	5,10-methylenetetrahydrofolate reductase	E	Amino acid transport and metabolism ;
Unigene37385_All	SPAC343.10	170	1e-41	COG0685	5,10-methylenetetrahydrofolate reductase	E	Amino acid transport and metabolism ;
Unigene33610_All	SPAC3G6.06c	466	5e-131	COG0258	5'-3' exonuclease (including N-terminal domain of PolI)	L	Replication, recombination and repair ;
Unigene33610_All	YKL113c	424	3e-118	COG0258	5'-3' exonuclease (including N-terminal domain of PolI)	L	Replication, recombination and repair ;
Unigene33610_All	ECU03g1080	337	5e-92	COG0258	5'-3' exonuclease (including N-terminal domain of PolI)	L	Replication, recombination and repair ;
Unigene33610_All	PAB1877	270	6e-72	COG0258	5'-3' exonuclease (including N-terminal domain of PolI)	L	Replication, recombination and repair ;
Unigene33610_All	PH1415	269	1e-71	COG0258	5'-3' exonuclease (including N-terminal domain of PolI)	L	Replication, recombination and repair ;
CL10381.Contig2_All	SPBC16H5.02	645	0	COG0205	6-phosphofructokinase	G	Carbohydrate transport and metabolism ;
CL10381.Contig2_All	YMR205c	589	2e-167	COG0205	6-phosphofructokinase	G	Carbohydrate transport and metabolism ;
CL10381.Contig2_All	YGR240c	575	3e-163	COG0205	6-phosphofructokinase	G	Carbohydrate transport and metabolism ;
CL10381.Contig2_All	ECU03g0680	292	3e-78	COG0205	6-phosphofructokinase	G	Carbohydrate transport and metabolism ;
CL10381.Contig2_All	TM0209	263	3e-69	COG0205	6-phosphofructokinase	G	Carbohydrate transport and metabolism ;
Unigene21842_All	PM0875	342	1e-93	COG0363	6-phosphogluconolactonase/Glucosamine-6-phosphate isomerase/deaminase	G	Carbohydrate transport and metabolism ;
Unigene21842_All	nagB	337	5e-92	COG0363	6-phosphogluconolactonase/Glucosamine-6-phosphate isomerase/deaminase	G	Carbohydrate transport and metabolism ;
Unigene21842_All	FN1143	337	5e-92	COG0363	6-phosphogluconolactonase/Glucosamine-6-phosphate isomerase/deaminase	G	Carbohydrate transport and metabolism ;
Unigene21842_All	ECs0708	337	5e-92	COG0363	6-phosphogluconolactonase/Glucosamine-6-phosphate isomerase/deaminase	G	Carbohydrate transport and metabolism ;
Unigene21842_All	VCA1025	335	2e-91	COG0363	6-phosphogluconolactonase/Glucosamine-6-phosphate isomerase/deaminase	G	Carbohydrate transport and metabolism ;
CL10427.Contig2_All	VCA0886	374	2e-103	COG0156	7-keto-8-aminopelargonate synthetase and related enzymes	H	Coenzyme transport and metabolism ;
CL10427.Contig2_All	YPO0059	360	3e-99	COG0156	7-keto-8-aminopelargonate synthetase and related enzymes	H	Coenzyme transport and metabolism ;
CL10427.Contig2_All	kbl	358	1e-98	COG0156	7-keto-8-aminopelargonate synthetase and related enzymes	H	Coenzyme transport and metabolism ;
CL10427.Contig2_All	Zkbl	358	1e-98	COG0156	7-keto-8-aminopelargonate synthetase and related enzymes	H	Coenzyme transport and metabolism ;
CL10427.Contig2_All	ECs4495	358	1e-98	COG0156	7-keto-8-aminopelargonate synthetase and related enzymes	H	Coenzyme transport and metabolism ;
CL4930.Contig1_All	BMEI1604	409	2e-113	COG0156	7-keto-8-aminopelargonate synthetase and related enzymes	H	Coenzyme transport and metabolism ;
CL4930.Contig1_All	SPAC2F3.09	405	3e-112	COG0156	7-keto-8-aminopelargonate synthetase and related enzymes	H	Coenzyme transport and metabolism ;
CL4930.Contig1_All	CC1355	400	9e-111	COG0156	7-keto-8-aminopelargonate synthetase and related enzymes	H	Coenzyme transport and metabolism ;
CL4930.Contig1_All	SMc03104	399	2e-110	COG0156	7-keto-8-aminopelargonate synthetase and related enzymes	H	Coenzyme transport and metabolism ;
CL4930.Contig1_All	mll6600	396	1e-109	COG0156	7-keto-8-aminopelargonate synthetase and related enzymes	H	Coenzyme transport and metabolism ;
CL4930.Contig2_All	BMEI1604	409	2e-113	COG0156	7-keto-8-aminopelargonate synthetase and related enzymes	H	Coenzyme transport and metabolism ;
CL4930.Contig2_All	SPAC2F3.09	401	4e-111	COG0156	7-keto-8-aminopelargonate synthetase and related enzymes	H	Coenzyme transport and metabolism ;
CL4930.Contig2_All	CC1355	400	1e-110	COG0156	7-keto-8-aminopelargonate synthetase and related enzymes	H	Coenzyme transport and metabolism ;
CL4930.Contig2_All	SMc03104	399	2e-110	COG0156	7-keto-8-aminopelargonate synthetase and related enzymes	H	Coenzyme transport and metabolism ;
CL4930.Contig2_All	mll6600	396	1e-109	COG0156	7-keto-8-aminopelargonate synthetase and related enzymes	H	Coenzyme transport and metabolism ;
CL4930.Contig3_All	BMEI1604	409	2e-113	COG0156	7-keto-8-aminopelargonate synthetase and related enzymes	H	Coenzyme transport and metabolism ;
CL4930.Contig3_All	CC1355	400	9e-111	COG0156	7-keto-8-aminopelargonate synthetase and related enzymes	H	Coenzyme transport and metabolism ;
CL4930.Contig3_All	SMc03104	399	2e-110	COG0156	7-keto-8-aminopelargonate synthetase and related enzymes	H	Coenzyme transport and metabolism ;
CL4930.Contig3_All	mll6600	396	1e-109	COG0156	7-keto-8-aminopelargonate synthetase and related enzymes	H	Coenzyme transport and metabolism ;
CL4930.Contig3_All	mll5695	396	1e-109	COG0156	7-keto-8-aminopelargonate synthetase and related enzymes	H	Coenzyme transport and metabolism ;
CL1014.Contig2_All	YLR106c	100	7e-21	COG5271	AAA ATPase containing von Willebrand factor type A (vWA) domain	R	General function prediction only ;
CL1014.Contig2_All	SPCC737.08	87	1e-16	COG5271	AAA ATPase containing von Willebrand factor type A (vWA) domain	R	General function prediction only ;
CL1014.Contig4_All	YLR106c	119	4e-26	COG5271	AAA ATPase containing von Willebrand factor type A (vWA) domain	R	General function prediction only ;
CL1014.Contig4_All	SPCC737.08	99.8	3e-20	COG5271	AAA ATPase containing von Willebrand factor type A (vWA) domain	R	General function prediction only ;
CL1014.Contig5_All	YLR106c	101	1e-20	COG5271	AAA ATPase containing von Willebrand factor type A (vWA) domain	R	General function prediction only ;
CL1014.Contig5_All	SPCC737.08	84.3	2e-15	COG5271	AAA ATPase containing von Willebrand factor type A (vWA) domain	R	General function prediction only ;
CL1014.Contig7_All	YLR106c	96.3	5e-19	COG5271	AAA ATPase containing von Willebrand factor type A (vWA) domain	R	General function prediction only ;
CL1014.Contig7_All	SPCC737.08	85.9	7e-16	COG5271	AAA ATPase containing von Willebrand factor type A (vWA) domain	R	General function prediction only ;
CL1074.Contig1_All	YLR106c	72	5e-12	COG5271	AAA ATPase containing von Willebrand factor type A (vWA) domain	R	General function prediction only ;
CL11815.Contig1_All	YLR106c	56.2	2e-07	COG5271	AAA ATPase containing von Willebrand factor type A (vWA) domain	R	General function prediction only ;
CL12028.Contig1_All	YLR106c	52	1e-06	COG5271	AAA ATPase containing von Willebrand factor type A (vWA) domain	R	General function prediction only ;
CL12400.Contig1_All	YLR106c	62.4	1e-09	COG5271	AAA ATPase containing von Willebrand factor type A (vWA) domain	R	General function prediction only ;
CL13046.Contig1_All	YLR106c	76.3	8e-14	COG5271	AAA ATPase containing von Willebrand factor type A (vWA) domain	R	General function prediction only ;
CL1603.Contig2_All	YLR106c	52.8	5e-06	COG5271	AAA ATPase containing von Willebrand factor type A (vWA) domain	R	General function prediction only ;
CL238.Contig2_All	SPCC737.08	63.2	4e-09	COG5271	AAA ATPase containing von Willebrand factor type A (vWA) domain	R	General function prediction only ;
CL2689.Contig3_All	YLR106c	108	2e-23	COG5271	AAA ATPase containing von Willebrand factor type A (vWA) domain	R	General function prediction only ;
CL27.Contig6_All	YLR106c	72	6e-12	COG5271	AAA ATPase containing von Willebrand factor type A (vWA) domain	R	General function prediction only ;
CL27.Contig7_All	YLR106c	69.7	3e-11	COG5271	AAA ATPase containing von Willebrand factor type A (vWA) domain	R	General function prediction only ;
CL2745.Contig2_All	YLR106c	103	2e-21	COG5271	AAA ATPase containing von Willebrand factor type A (vWA) domain	R	General function prediction only ;
CL3382.Contig2_All	SPCC737.08	53.5	1e-06	COG5271	AAA ATPase containing von Willebrand factor type A (vWA) domain	R	General function prediction only ;
CL3382.Contig2_All	YLR106c	47.4	4e-06	COG5271	AAA ATPase containing von Willebrand factor type A (vWA) domain	R	General function prediction only ;
CL3451.Contig1_All	YLR106c	63.9	1e-09	COG5271	AAA ATPase containing von Willebrand factor type A (vWA) domain	R	General function prediction only ;
CL3451.Contig2_All	YLR106c	60.5	2e-08	COG5271	AAA ATPase containing von Willebrand factor type A (vWA) domain	R	General function prediction only ;
CL3503.Contig2_All	SPCC737.08	53.5	3e-06	COG5271	AAA ATPase containing von Willebrand factor type A (vWA) domain	R	General function prediction only ;
CL3521.Contig1_All	YLR106c	87	3e-16	COG5271	AAA ATPase containing von Willebrand factor type A (vWA) domain	R	General function prediction only ;
CL3521.Contig1_All	SPCC737.08	68.9	1e-10	COG5271	AAA ATPase containing von Willebrand factor type A (vWA) domain	R	General function prediction only ;
CL4926.Contig3_All	SPCC737.08	55.8	5e-07	COG5271	AAA ATPase containing von Willebrand factor type A (vWA) domain	R	General function prediction only ;
CL50.Contig8_All	YLR106c	87	3e-16	COG5271	AAA ATPase containing von Willebrand factor type A (vWA) domain	R	General function prediction only ;
CL5216.Contig3_All	YLR106c	59.7	3e-08	COG5271	AAA ATPase containing von Willebrand factor type A (vWA) domain	R	General function prediction only ;
CL6095.Contig1_All	YLR106c	53.5	4e-06	COG5271	AAA ATPase containing von Willebrand factor type A (vWA) domain	R	General function prediction only ;
CL6095.Contig2_All	YLR106c	53.5	4e-06	COG5271	AAA ATPase containing von Willebrand factor type A (vWA) domain	R	General function prediction only ;
CL6095.Contig3_All	YLR106c	53.5	4e-06	COG5271	AAA ATPase containing von Willebrand factor type A (vWA) domain	R	General function prediction only ;
CL6124.Contig2_All	YLR106c	60.5	1e-08	COG5271	AAA ATPase containing von Willebrand factor type A (vWA) domain	R	General function prediction only ;
CL6981.Contig3_All	YLR106c	60.8	1e-08	COG5271	AAA ATPase containing von Willebrand factor type A (vWA) domain	R	General function prediction only ;
CL7883.Contig1_All	YLR106c	59.7	3e-08	COG5271	AAA ATPase containing von Willebrand factor type A (vWA) domain	R	General function prediction only ;
CL7883.Contig2_All	YLR106c	58.5	9e-08	COG5271	AAA ATPase containing von Willebrand factor type A (vWA) domain	R	General function prediction only ;
CL9162.Contig1_All	YLR106c	72	2e-12	COG5271	AAA ATPase containing von Willebrand factor type A (vWA) domain	R	General function prediction only ;
CL9162.Contig2_All	YLR106c	118	6e-26	COG5271	AAA ATPase containing von Willebrand factor type A (vWA) domain	R	General function prediction only ;
CL9591.Contig12_All	YLR106c	70.1	5e-12	COG5271	AAA ATPase containing von Willebrand factor type A (vWA) domain	R	General function prediction only ;
CL9591.Contig14_All	YLR106c	85.1	4e-16	COG5271	AAA ATPase containing von Willebrand factor type A (vWA) domain	R	General function prediction only ;
CL9591.Contig16_All	YLR106c	88.2	4e-19	COG5271	AAA ATPase containing von Willebrand factor type A (vWA) domain	R	General function prediction only ;
CL9591.Contig2_All	YLR106c	96.3	6e-20	COG5271	AAA ATPase containing von Willebrand factor type A (vWA) domain	R	General function prediction only ;
CL9591.Contig7_All	YLR106c	63.5	3e-09	COG5271	AAA ATPase containing von Willebrand factor type A (vWA) domain	R	General function prediction only ;
Unigene110_All	YLR106c	97.1	4e-26	COG5271	AAA ATPase containing von Willebrand factor type A (vWA) domain	R	General function prediction only ;
Unigene111_All	YLR106c	115	2e-25	COG5271	AAA ATPase containing von Willebrand factor type A (vWA) domain	R	General function prediction only ;
Unigene112_All	YLR106c	136	7e-32	COG5271	AAA ATPase containing von Willebrand factor type A (vWA) domain	R	General function prediction only ;
Unigene12831_All	YLR106c	64.3	2e-09	COG5271	AAA ATPase containing von Willebrand factor type A (vWA) domain	R	General function prediction only ;
Unigene16930_All	YLR106c	63.9	1e-09	COG5271	AAA ATPase containing von Willebrand factor type A (vWA) domain	R	General function prediction only ;
Unigene20643_All	YLR106c	64.3	4e-20	COG5271	AAA ATPase containing von Willebrand factor type A (vWA) domain	R	General function prediction only ;
Unigene20953_All	SPCC737.08	80.5	1e-14	COG5271	AAA ATPase containing von Willebrand factor type A (vWA) domain	R	General function prediction only ;
Unigene21017_All	YLR106c	60.1	2e-08	COG5271	AAA ATPase containing von Willebrand factor type A (vWA) domain	R	General function prediction only ;
Unigene21417_All	YLR106c	87.8	7e-17	COG5271	AAA ATPase containing von Willebrand factor type A (vWA) domain	R	General function prediction only ;
Unigene24939_All	YLR106c	115	2e-25	COG5271	AAA ATPase containing von Willebrand factor type A (vWA) domain	R	General function prediction only ;
Unigene37058_All	YLR106c	109	4e-23	COG5271	AAA ATPase containing von Willebrand factor type A (vWA) domain	R	General function prediction only ;
Unigene37058_All	SPCC737.08	86.3	4e-16	COG5271	AAA ATPase containing von Willebrand factor type A (vWA) domain	R	General function prediction only ;
Unigene5595_All	YLR106c	58.5	7e-08	COG5271	AAA ATPase containing von Willebrand factor type A (vWA) domain	R	General function prediction only ;
Unigene564_All	YLR106c	65.9	2e-10	COG5271	AAA ATPase containing von Willebrand factor type A (vWA) domain	R	General function prediction only ;
Unigene57504_All	YLR106c	87.4	2e-17	COG5271	AAA ATPase containing von Willebrand factor type A (vWA) domain	R	General function prediction only ;
Unigene59401_All	YLR106c	82.4	7e-16	COG5271	AAA ATPase containing von Willebrand factor type A (vWA) domain	R	General function prediction only ;
Unigene59401_All	SPCC737.08	72	9e-13	COG5271	AAA ATPase containing von Willebrand factor type A (vWA) domain	R	General function prediction only ;
CL10035.Contig2_All	DRA0210	55.8	2e-07	COG0747	ABC-type dipeptide transport system, periplasmic component	E	Amino acid transport and metabolism ;
CL10817.Contig2_All	DRA0210	52.8	1e-06	COG0747	ABC-type dipeptide transport system, periplasmic component	E	Amino acid transport and metabolism ;
CL10990.Contig1_All	SSO3043	74.7	8e-13	COG0747	ABC-type dipeptide transport system, periplasmic component	E	Amino acid transport and metabolism ;
CL1106.Contig1_All	DRA0210	53.1	1e-06	COG0747	ABC-type dipeptide transport system, periplasmic component	E	Amino acid transport and metabolism ;
CL11092.Contig1_All	DRA0210	51.6	7e-06	COG0747	ABC-type dipeptide transport system, periplasmic component	E	Amino acid transport and metabolism ;
CL11242.Contig1_All	DRA0210	52.4	7e-06	COG0747	ABC-type dipeptide transport system, periplasmic component	E	Amino acid transport and metabolism ;
CL11323.Contig1_All	DRA0210	55.5	5e-07	COG0747	ABC-type dipeptide transport system, periplasmic component	E	Amino acid transport and metabolism ;
CL1251.Contig9_All	SSO3043	65.9	1e-10	COG0747	ABC-type dipeptide transport system, periplasmic component	E	Amino acid transport and metabolism ;
CL1251.Contig9_All	SSO2669	61.2	3e-09	COG0747	ABC-type dipeptide transport system, periplasmic component	E	Amino acid transport and metabolism ;
CL1281.Contig1_All	SSO3043	52	3e-06	COG0747	ABC-type dipeptide transport system, periplasmic component	E	Amino acid transport and metabolism ;
CL13561.Contig1_All	DRA0210	59.7	2e-08	COG0747	ABC-type dipeptide transport system, periplasmic component	E	Amino acid transport and metabolism ;
CL1974.Contig5_All	DRA0210	50.4	6e-06	COG0747	ABC-type dipeptide transport system, periplasmic component	E	Amino acid transport and metabolism ;
CL2375.Contig1_All	DRA0210	57	2e-07	COG0747	ABC-type dipeptide transport system, periplasmic component	E	Amino acid transport and metabolism ;
CL2979.Contig2_All	DRA0210	53.1	2e-06	COG0747	ABC-type dipeptide transport system, periplasmic component	E	Amino acid transport and metabolism ;
CL3016.Contig1_All	DRA0210	55.5	3e-07	COG0747	ABC-type dipeptide transport system, periplasmic component	E	Amino acid transport and metabolism ;
CL3910.Contig1_All	DRA0210	54.3	1e-06	COG0747	ABC-type dipeptide transport system, periplasmic component	E	Amino acid transport and metabolism ;
CL3910.Contig2_All	DRA0210	54.3	9e-07	COG0747	ABC-type dipeptide transport system, periplasmic component	E	Amino acid transport and metabolism ;
CL3940.Contig1_All	DRA0210	65.5	1e-10	COG0747	ABC-type dipeptide transport system, periplasmic component	E	Amino acid transport and metabolism ;
CL3940.Contig2_All	DRA0210	65.5	1e-10	COG0747	ABC-type dipeptide transport system, periplasmic component	E	Amino acid transport and metabolism ;
CL4174.Contig1_All	DRA0210	63.5	1e-09	COG0747	ABC-type dipeptide transport system, periplasmic component	E	Amino acid transport and metabolism ;
CL5661.Contig3_All	DRA0210	58.9	1e-07	COG0747	ABC-type dipeptide transport system, periplasmic component	E	Amino acid transport and metabolism ;
CL5703.Contig1_All	SSO3043	50.8	5e-06	COG0747	ABC-type dipeptide transport system, periplasmic component	E	Amino acid transport and metabolism ;
CL5703.Contig2_All	SSO3043	55.5	2e-07	COG0747	ABC-type dipeptide transport system, periplasmic component	E	Amino acid transport and metabolism ;
CL5703.Contig3_All	SSO3043	61.2	5e-09	COG0747	ABC-type dipeptide transport system, periplasmic component	E	Amino acid transport and metabolism ;
CL5703.Contig3_All	SSO2669	53.9	7e-07	COG0747	ABC-type dipeptide transport system, periplasmic component	E	Amino acid transport and metabolism ;
CL6135.Contig1_All	DRA0210	56.6	2e-07	COG0747	ABC-type dipeptide transport system, periplasmic component	E	Amino acid transport and metabolism ;
CL620.Contig5_All	DRA0210	52.4	3e-06	COG0747	ABC-type dipeptide transport system, periplasmic component	E	Amino acid transport and metabolism ;
CL6740.Contig1_All	SSO3043	61.2	6e-09	COG0747	ABC-type dipeptide transport system, periplasmic component	E	Amino acid transport and metabolism ;
CL9289.Contig2_All	DRA0210	48.9	6e-06	COG0747	ABC-type dipeptide transport system, periplasmic component	E	Amino acid transport and metabolism ;
CL9338.Contig2_All	DRA0210	54.7	2e-07	COG0747	ABC-type dipeptide transport system, periplasmic component	E	Amino acid transport and metabolism ;
Unigene12355_All	SSO3043	72.4	2e-13	COG0747	ABC-type dipeptide transport system, periplasmic component	E	Amino acid transport and metabolism ;
Unigene13000_All	DRA0210	60.1	3e-08	COG0747	ABC-type dipeptide transport system, periplasmic component	E	Amino acid transport and metabolism ;
Unigene21727_All	DRA0210	51.2	7e-06	COG0747	ABC-type dipeptide transport system, periplasmic component	E	Amino acid transport and metabolism ;
Unigene22257_All	SSO3043	62.8	2e-09	COG0747	ABC-type dipeptide transport system, periplasmic component	E	Amino acid transport and metabolism ;
Unigene231_All	SSO3043	62.4	3e-09	COG0747	ABC-type dipeptide transport system, periplasmic component	E	Amino acid transport and metabolism ;
Unigene25606_All	DRA0210	54.7	4e-07	COG0747	ABC-type dipeptide transport system, periplasmic component	E	Amino acid transport and metabolism ;
Unigene26268_All	SSO3043	60.1	7e-09	COG0747	ABC-type dipeptide transport system, periplasmic component	E	Amino acid transport and metabolism ;
Unigene28995_All	DRA0210	53.1	3e-06	COG0747	ABC-type dipeptide transport system, periplasmic component	E	Amino acid transport and metabolism ;
Unigene34295_All	SSO3043	79.7	1e-14	COG0747	ABC-type dipeptide transport system, periplasmic component	E	Amino acid transport and metabolism ;
Unigene37214_All	DRA0210	58.2	1e-07	COG0747	ABC-type dipeptide transport system, periplasmic component	E	Amino acid transport and metabolism ;
Unigene6291_All	DRA0210	49.3	7e-06	COG0747	ABC-type dipeptide transport system, periplasmic component	E	Amino acid transport and metabolism ;
Unigene8932_All	DRA0210	50.1	7e-06	COG0747	ABC-type dipeptide transport system, periplasmic component	E	Amino acid transport and metabolism ;
Unigene9204_All	SSO3043	82.8	6e-16	COG0747	ABC-type dipeptide transport system, periplasmic component	E	Amino acid transport and metabolism ;
CL1421.Contig1_All	MYPU_6200	50.1	9e-06	COG0601	ABC-type dipeptide/oligopeptide/nickel transport systems, permease components	EP	Amino acid transport and metabolism ; Inorganic ion transport and metabolism ;
CL1421.Contig1_All	MYPU_6200	50.1	9e-06	COG0601	ABC-type dipeptide/oligopeptide/nickel transport systems, permease components	EP	Amino acid transport and metabolism ; Inorganic ion transport and metabolism ;
CL1421.Contig3_All	MYPU_6200	51.2	6e-06	COG0601	ABC-type dipeptide/oligopeptide/nickel transport systems, permease components	EP	Amino acid transport and metabolism ; Inorganic ion transport and metabolism ;
CL1421.Contig3_All	MYPU_6200	51.2	6e-06	COG0601	ABC-type dipeptide/oligopeptide/nickel transport systems, permease components	EP	Amino acid transport and metabolism ; Inorganic ion transport and metabolism ;
CL1914.Contig1_All	MYPU_6200	53.5	6e-07	COG0601	ABC-type dipeptide/oligopeptide/nickel transport systems, permease components	EP	Amino acid transport and metabolism ; Inorganic ion transport and metabolism ;
CL1914.Contig1_All	MYPU_6200	53.5	6e-07	COG0601	ABC-type dipeptide/oligopeptide/nickel transport systems, permease components	EP	Amino acid transport and metabolism ; Inorganic ion transport and metabolism ;
CL265.Contig6_All	MYPU_6200	51.6	9e-06	COG0601	ABC-type dipeptide/oligopeptide/nickel transport systems, permease components	EP	Amino acid transport and metabolism ; Inorganic ion transport and metabolism ;
CL265.Contig6_All	MYPU_6200	51.6	9e-06	COG0601	ABC-type dipeptide/oligopeptide/nickel transport systems, permease components	EP	Amino acid transport and metabolism ; Inorganic ion transport and metabolism ;
CL2871.Contig3_All	MYPU_6200	62.4	5e-09	COG0601	ABC-type dipeptide/oligopeptide/nickel transport systems, permease components	EP	Amino acid transport and metabolism ; Inorganic ion transport and metabolism ;
CL2871.Contig3_All	MYPU_6200	62.4	5e-09	COG0601	ABC-type dipeptide/oligopeptide/nickel transport systems, permease components	EP	Amino acid transport and metabolism ; Inorganic ion transport and metabolism ;
CL4490.Contig3_All	MYPU_6200	51.6	1e-06	COG0601	ABC-type dipeptide/oligopeptide/nickel transport systems, permease components	EP	Amino acid transport and metabolism ; Inorganic ion transport and metabolism ;
CL4490.Contig3_All	MYPU_6200	51.6	1e-06	COG0601	ABC-type dipeptide/oligopeptide/nickel transport systems, permease components	EP	Amino acid transport and metabolism ; Inorganic ion transport and metabolism ;
Unigene123_All	MYPU_6200	57.8	6e-08	COG0601	ABC-type dipeptide/oligopeptide/nickel transport systems, permease components	EP	Amino acid transport and metabolism ; Inorganic ion transport and metabolism ;
Unigene123_All	MYPU_6200	57.8	6e-08	COG0601	ABC-type dipeptide/oligopeptide/nickel transport systems, permease components	EP	Amino acid transport and metabolism ; Inorganic ion transport and metabolism ;
Unigene12489_All	MYPU_6200	62	6e-09	COG0601	ABC-type dipeptide/oligopeptide/nickel transport systems, permease components	EP	Amino acid transport and metabolism ; Inorganic ion transport and metabolism ;
Unigene12489_All	MYPU_6200	62	6e-09	COG0601	ABC-type dipeptide/oligopeptide/nickel transport systems, permease components	EP	Amino acid transport and metabolism ; Inorganic ion transport and metabolism ;
Unigene20729_All	MYPU_6200	54.3	5e-07	COG0601	ABC-type dipeptide/oligopeptide/nickel transport systems, permease components	EP	Amino acid transport and metabolism ; Inorganic ion transport and metabolism ;
Unigene20729_All	MYPU_6200	54.3	5e-07	COG0601	ABC-type dipeptide/oligopeptide/nickel transport systems, permease components	EP	Amino acid transport and metabolism ; Inorganic ion transport and metabolism ;
Unigene25003_All	MYPU_6200	53.5	1e-06	COG0601	ABC-type dipeptide/oligopeptide/nickel transport systems, permease components	EP	Amino acid transport and metabolism ; Inorganic ion transport and metabolism ;
Unigene25003_All	MYPU_6200	53.5	1e-06	COG0601	ABC-type dipeptide/oligopeptide/nickel transport systems, permease components	EP	Amino acid transport and metabolism ; Inorganic ion transport and metabolism ;
Unigene8491_All	MYPU_6200	52.4	9e-06	COG0601	ABC-type dipeptide/oligopeptide/nickel transport systems, permease components	EP	Amino acid transport and metabolism ; Inorganic ion transport and metabolism ;
Unigene8491_All	MYPU_6200	52.4	9e-06	COG0601	ABC-type dipeptide/oligopeptide/nickel transport systems, permease components	EP	Amino acid transport and metabolism ; Inorganic ion transport and metabolism ;
Unigene8593_All	MYPU_6200	63.2	8e-10	COG0601	ABC-type dipeptide/oligopeptide/nickel transport systems, permease components	EP	Amino acid transport and metabolism ; Inorganic ion transport and metabolism ;
Unigene8593_All	MYPU_6200	63.2	8e-10	COG0601	ABC-type dipeptide/oligopeptide/nickel transport systems, permease components	EP	Amino acid transport and metabolism ; Inorganic ion transport and metabolism ;
CL6892.Contig3_All	PAE0061	55.5	7e-08	COG1840	ABC-type Fe3+ transport system, periplasmic component	P	Inorganic ion transport and metabolism ;
CL10503.Contig3_All	BH2760	60.1	7e-08	COG0803	ABC-type metal ion transport system, periplasmic component/surface adhesin	P	Inorganic ion transport and metabolism ;
CL11993.Contig1_All	BH2760	63.5	9e-10	COG0803	ABC-type metal ion transport system, periplasmic component/surface adhesin	P	Inorganic ion transport and metabolism ;
CL3180.Contig3_All	BH2760	59.7	2e-08	COG0803	ABC-type metal ion transport system, periplasmic component/surface adhesin	P	Inorganic ion transport and metabolism ;
CL3180.Contig4_All	BH2760	57	2e-07	COG0803	ABC-type metal ion transport system, periplasmic component/surface adhesin	P	Inorganic ion transport and metabolism ;
CL10035.Contig2_All	DR2145	61.2	6e-09	COG1119	ABC-type molybdenum transport system, ATPase component/photorepair protein PhrA	P	Inorganic ion transport and metabolism ;
CL1649.Contig2_All	DR2145	55.5	4e-07	COG1119	ABC-type molybdenum transport system, ATPase component/photorepair protein PhrA	P	Inorganic ion transport and metabolism ;
CL3269.Contig2_All	DR2145	58.9	1e-08	COG1119	ABC-type molybdenum transport system, ATPase component/photorepair protein PhrA	P	Inorganic ion transport and metabolism ;
CL3886.Contig1_All	DR2145	57.4	4e-08	COG1119	ABC-type molybdenum transport system, ATPase component/photorepair protein PhrA	P	Inorganic ion transport and metabolism ;
CL4282.Contig1_All	DR2145	53.5	2e-06	COG1119	ABC-type molybdenum transport system, ATPase component/photorepair protein PhrA	P	Inorganic ion transport and metabolism ;
CL4282.Contig3_All	DR2145	53.5	2e-06	COG1119	ABC-type molybdenum transport system, ATPase component/photorepair protein PhrA	P	Inorganic ion transport and metabolism ;
CL5031.Contig2_All	DR2145	68.6	9e-11	COG1119	ABC-type molybdenum transport system, ATPase component/photorepair protein PhrA	P	Inorganic ion transport and metabolism ;
CL5031.Contig5_All	DR2145	68.6	8e-11	COG1119	ABC-type molybdenum transport system, ATPase component/photorepair protein PhrA	P	Inorganic ion transport and metabolism ;
CL6570.Contig5_All	DR2145	52	9e-06	COG1119	ABC-type molybdenum transport system, ATPase component/photorepair protein PhrA	P	Inorganic ion transport and metabolism ;
Unigene21727_All	DR2145	57	1e-07	COG1119	ABC-type molybdenum transport system, ATPase component/photorepair protein PhrA	P	Inorganic ion transport and metabolism ;
Unigene37008_All	DR2145	68.6	8e-11	COG1119	ABC-type molybdenum transport system, ATPase component/photorepair protein PhrA	P	Inorganic ion transport and metabolism ;
Unigene530_All	DR2145	66.6	2e-10	COG1119	ABC-type molybdenum transport system, ATPase component/photorepair protein PhrA	P	Inorganic ion transport and metabolism ;
CL1563.Contig5_All	PAE1324	54.7	1e-06	COG1653	ABC-type sugar transport system, periplasmic component	G	Carbohydrate transport and metabolism ;
CL563.Contig8_All	PAE1324	53.9	7e-07	COG1653	ABC-type sugar transport system, periplasmic component	G	Carbohydrate transport and metabolism ;
Unigene10051_All	PAE1324	57	4e-08	COG1653	ABC-type sugar transport system, periplasmic component	G	Carbohydrate transport and metabolism ;
Unigene25340_All	PAE1324	60.5	6e-09	COG1653	ABC-type sugar transport system, periplasmic component	G	Carbohydrate transport and metabolism ;
Unigene33778_All	PAE1324	55.1	6e-08	COG1653	ABC-type sugar transport system, periplasmic component	G	Carbohydrate transport and metabolism ;
CL2382.Contig4_All	YPO2588	307	9e-83	COG5265	ABC-type transport system involved in Fe-S cluster assembly, permease and ATPase components	O	Posttranslational modification, protein turnover, chaperones ;
CL2382.Contig4_All	SMc00550	306	1e-82	COG5265	ABC-type transport system involved in Fe-S cluster assembly, permease and ATPase components	O	Posttranslational modification, protein turnover, chaperones ;
CL2382.Contig4_All	mlr7818	303	2e-81	COG5265	ABC-type transport system involved in Fe-S cluster assembly, permease and ATPase components	O	Posttranslational modification, protein turnover, chaperones ;
CL2382.Contig4_All	AGc1966	303	2e-81	COG5265	ABC-type transport system involved in Fe-S cluster assembly, permease and ATPase components	O	Posttranslational modification, protein turnover, chaperones ;
CL2382.Contig4_All	SPCC737.09c	297	9e-80	COG5265	ABC-type transport system involved in Fe-S cluster assembly, permease and ATPase components	O	Posttranslational modification, protein turnover, chaperones ;
CL13014.Contig3_All	alr1621	55.8	8e-07	COG3225	ABC-type uncharacterized transport system involved in gliding motility, auxiliary component	N	Cell motility ;
CL13619.Contig3_All	alr1621	63.5	1e-09	COG3225	ABC-type uncharacterized transport system involved in gliding motility, auxiliary component	N	Cell motility ;
CL10503.Contig3_All	mlr2980	62.4	1e-08	COG2215	ABC-type uncharacterized transport system, permease component	R	General function prediction only ;
CL12675.Contig2_All	STM3024	57.4	9e-08	COG2215	ABC-type uncharacterized transport system, permease component	R	General function prediction only ;
CL12988.Contig2_All	STM3024	48.5	9e-06	COG2215	ABC-type uncharacterized transport system, permease component	R	General function prediction only ;
CL13011.Contig1_All	STM3024	49.3	3e-06	COG2215	ABC-type uncharacterized transport system, permease component	R	General function prediction only ;
CL1746.Contig4_All	ZyohM	59.7	2e-08	COG2215	ABC-type uncharacterized transport system, permease component	R	General function prediction only ;
CL279.Contig2_All	mlr2980	53.9	8e-07	COG2215	ABC-type uncharacterized transport system, permease component	R	General function prediction only ;
CL3544.Contig3_All	ZyohM	59.3	3e-08	COG2215	ABC-type uncharacterized transport system, permease component	R	General function prediction only ;
CL6806.Contig1_All	mlr2980	51.6	7e-06	COG2215	ABC-type uncharacterized transport system, permease component	R	General function prediction only ;
CL9393.Contig2_All	STM3024	48.9	4e-06	COG2215	ABC-type uncharacterized transport system, permease component	R	General function prediction only ;
Unigene12505_All	mlr2980	56.6	3e-07	COG2215	ABC-type uncharacterized transport system, permease component	R	General function prediction only ;
Unigene25522_All	mlr2980	68.2	2e-11	COG2215	ABC-type uncharacterized transport system, permease component	R	General function prediction only ;
Unigene30420_All	STM3024	48.5	5e-06	COG2215	ABC-type uncharacterized transport system, permease component	R	General function prediction only ;
Unigene34333_All	mlr2980	56.2	6e-08	COG2215	ABC-type uncharacterized transport system, permease component	R	General function prediction only ;
CL10019.Contig1_All	PM0926	72.4	6e-12	COG4531	ABC-type Zn2+ transport system, periplasmic component/surface adhesin	P	Inorganic ion transport and metabolism ;
CL10019.Contig1_All	HI0119	55.1	9e-07	COG4531	ABC-type Zn2+ transport system, periplasmic component/surface adhesin	P	Inorganic ion transport and metabolism ;
CL10478.Contig1_All	PM0926	60.5	7e-09	COG4531	ABC-type Zn2+ transport system, periplasmic component/surface adhesin	P	Inorganic ion transport and metabolism ;
CL10478.Contig1_All	HI0119	51.6	3e-06	COG4531	ABC-type Zn2+ transport system, periplasmic component/surface adhesin	P	Inorganic ion transport and metabolism ;
CL10503.Contig3_All	PM0926	83.6	6e-15	COG4531	ABC-type Zn2+ transport system, periplasmic component/surface adhesin	P	Inorganic ion transport and metabolism ;
CL10503.Contig3_All	HI0119	63.5	6e-09	COG4531	ABC-type Zn2+ transport system, periplasmic component/surface adhesin	P	Inorganic ion transport and metabolism ;
CL11191.Contig3_All	PM0926	80.5	1e-14	COG4531	ABC-type Zn2+ transport system, periplasmic component/surface adhesin	P	Inorganic ion transport and metabolism ;
CL11191.Contig3_All	HI0119	52.4	3e-06	COG4531	ABC-type Zn2+ transport system, periplasmic component/surface adhesin	P	Inorganic ion transport and metabolism ;
CL11502.Contig5_All	PM0926	55.8	3e-07	COG4531	ABC-type Zn2+ transport system, periplasmic component/surface adhesin	P	Inorganic ion transport and metabolism ;
CL11782.Contig1_All	PM0926	53.1	3e-06	COG4531	ABC-type Zn2+ transport system, periplasmic component/surface adhesin	P	Inorganic ion transport and metabolism ;
CL11782.Contig2_All	PM0926	53.1	3e-06	COG4531	ABC-type Zn2+ transport system, periplasmic component/surface adhesin	P	Inorganic ion transport and metabolism ;
CL12389.Contig2_All	PM0926	53.9	1e-06	COG4531	ABC-type Zn2+ transport system, periplasmic component/surface adhesin	P	Inorganic ion transport and metabolism ;
CL12675.Contig2_All	HI0119	60.5	1e-08	COG4531	ABC-type Zn2+ transport system, periplasmic component/surface adhesin	P	Inorganic ion transport and metabolism ;
CL128.Contig2_All	PM0926	60.8	1e-08	COG4531	ABC-type Zn2+ transport system, periplasmic component/surface adhesin	P	Inorganic ion transport and metabolism ;
CL128.Contig4_All	PM0926	62	6e-09	COG4531	ABC-type Zn2+ transport system, periplasmic component/surface adhesin	P	Inorganic ion transport and metabolism ;
CL12800.Contig2_All	PM0926	60.1	7e-09	COG4531	ABC-type Zn2+ transport system, periplasmic component/surface adhesin	P	Inorganic ion transport and metabolism ;
CL12988.Contig2_All	PM0926	63.9	2e-10	COG4531	ABC-type Zn2+ transport system, periplasmic component/surface adhesin	P	Inorganic ion transport and metabolism ;
CL12988.Contig2_All	HI0119	54.7	1e-07	COG4531	ABC-type Zn2+ transport system, periplasmic component/surface adhesin	P	Inorganic ion transport and metabolism ;
CL13011.Contig1_All	PM0926	73.9	1e-13	COG4531	ABC-type Zn2+ transport system, periplasmic component/surface adhesin	P	Inorganic ion transport and metabolism ;
CL13011.Contig1_All	HI0119	58.5	5e-09	COG4531	ABC-type Zn2+ transport system, periplasmic component/surface adhesin	P	Inorganic ion transport and metabolism ;
CL13119.Contig2_All	PM0926	55.1	3e-07	COG4531	ABC-type Zn2+ transport system, periplasmic component/surface adhesin	P	Inorganic ion transport and metabolism ;
CL13119.Contig2_All	HI0119	51.6	4e-06	COG4531	ABC-type Zn2+ transport system, periplasmic component/surface adhesin	P	Inorganic ion transport and metabolism ;
CL13652.Contig2_All	PM0926	107	4e-24	COG4531	ABC-type Zn2+ transport system, periplasmic component/surface adhesin	P	Inorganic ion transport and metabolism ;
CL13652.Contig2_All	HI0119	64.3	5e-11	COG4531	ABC-type Zn2+ transport system, periplasmic component/surface adhesin	P	Inorganic ion transport and metabolism ;
CL1489.Contig19_All	PM0926	100	7e-22	COG4531	ABC-type Zn2+ transport system, periplasmic component/surface adhesin	P	Inorganic ion transport and metabolism ;
CL1489.Contig20_All	PM0926	99	2e-21	COG4531	ABC-type Zn2+ transport system, periplasmic component/surface adhesin	P	Inorganic ion transport and metabolism ;
CL1849.Contig2_All	PM0926	61.6	5e-09	COG4531	ABC-type Zn2+ transport system, periplasmic component/surface adhesin	P	Inorganic ion transport and metabolism ;
CL1849.Contig2_All	HI0119	50.8	9e-06	COG4531	ABC-type Zn2+ transport system, periplasmic component/surface adhesin	P	Inorganic ion transport and metabolism ;
CL194.Contig2_All	PM0926	68.2	8e-11	COG4531	ABC-type Zn2+ transport system, periplasmic component/surface adhesin	P	Inorganic ion transport and metabolism ;
CL2289.Contig1_All	PM0926	76.6	2e-13	COG4531	ABC-type Zn2+ transport system, periplasmic component/surface adhesin	P	Inorganic ion transport and metabolism ;
CL2289.Contig1_All	HI0119	56.2	2e-07	COG4531	ABC-type Zn2+ transport system, periplasmic component/surface adhesin	P	Inorganic ion transport and metabolism ;
CL2354.Contig2_All	PM0926	65.1	4e-10	COG4531	ABC-type Zn2+ transport system, periplasmic component/surface adhesin	P	Inorganic ion transport and metabolism ;
CL2354.Contig5_All	PM0926	65.1	4e-10	COG4531	ABC-type Zn2+ transport system, periplasmic component/surface adhesin	P	Inorganic ion transport and metabolism ;
CL279.Contig2_All	PM0926	68.6	3e-11	COG4531	ABC-type Zn2+ transport system, periplasmic component/surface adhesin	P	Inorganic ion transport and metabolism ;
CL2894.Contig4_All	PM0926	73.6	8e-13	COG4531	ABC-type Zn2+ transport system, periplasmic component/surface adhesin	P	Inorganic ion transport and metabolism ;
CL2894.Contig4_All	HI0119	61.6	3e-09	COG4531	ABC-type Zn2+ transport system, periplasmic component/surface adhesin	P	Inorganic ion transport and metabolism ;
CL3180.Contig3_All	PM0926	59.3	3e-08	COG4531	ABC-type Zn2+ transport system, periplasmic component/surface adhesin	P	Inorganic ion transport and metabolism ;
CL3180.Contig4_All	PM0926	53.9	1e-06	COG4531	ABC-type Zn2+ transport system, periplasmic component/surface adhesin	P	Inorganic ion transport and metabolism ;
CL319.Contig1_All	PM0926	53.9	2e-07	COG4531	ABC-type Zn2+ transport system, periplasmic component/surface adhesin	P	Inorganic ion transport and metabolism ;
CL319.Contig1_All	HI0119	50.1	3e-06	COG4531	ABC-type Zn2+ transport system, periplasmic component/surface adhesin	P	Inorganic ion transport and metabolism ;
CL3262.Contig1_All	PM0926	59.3	2e-08	COG4531	ABC-type Zn2+ transport system, periplasmic component/surface adhesin	P	Inorganic ion transport and metabolism ;
CL3544.Contig3_All	PM0926	65.9	3e-10	COG4531	ABC-type Zn2+ transport system, periplasmic component/surface adhesin	P	Inorganic ion transport and metabolism ;
CL3989.Contig3_All	PM0926	61.2	2e-09	COG4531	ABC-type Zn2+ transport system, periplasmic component/surface adhesin	P	Inorganic ion transport and metabolism ;
CL3989.Contig3_All	HI0119	54.7	2e-07	COG4531	ABC-type Zn2+ transport system, periplasmic component/surface adhesin	P	Inorganic ion transport and metabolism ;
CL4162.Contig1_All	PM0926	58.5	5e-08	COG4531	ABC-type Zn2+ transport system, periplasmic component/surface adhesin	P	Inorganic ion transport and metabolism ;
CL4162.Contig1_All	HI0119	54.7	7e-07	COG4531	ABC-type Zn2+ transport system, periplasmic component/surface adhesin	P	Inorganic ion transport and metabolism ;
CL4162.Contig2_All	PM0926	55.5	4e-07	COG4531	ABC-type Zn2+ transport system, periplasmic component/surface adhesin	P	Inorganic ion transport and metabolism ;
CL4162.Contig3_All	PM0926	80.9	8e-15	COG4531	ABC-type Zn2+ transport system, periplasmic component/surface adhesin	P	Inorganic ion transport and metabolism ;
CL4172.Contig1_All	PM0926	55.5	3e-07	COG4531	ABC-type Zn2+ transport system, periplasmic component/surface adhesin	P	Inorganic ion transport and metabolism ;
CL4178.Contig2_All	PM0926	59.7	4e-09	COG4531	ABC-type Zn2+ transport system, periplasmic component/surface adhesin	P	Inorganic ion transport and metabolism ;
CL4178.Contig3_All	PM0926	55.8	7e-08	COG4531	ABC-type Zn2+ transport system, periplasmic component/surface adhesin	P	Inorganic ion transport and metabolism ;
CL4178.Contig4_All	PM0926	61.6	4e-09	COG4531	ABC-type Zn2+ transport system, periplasmic component/surface adhesin	P	Inorganic ion transport and metabolism ;
CL5382.Contig1_All	PM0926	50.8	6e-06	COG4531	ABC-type Zn2+ transport system, periplasmic component/surface adhesin	P	Inorganic ion transport and metabolism ;
CL5489.Contig1_All	PM0926	65.9	5e-11	COG4531	ABC-type Zn2+ transport system, periplasmic component/surface adhesin	P	Inorganic ion transport and metabolism ;
CL5489.Contig1_All	HI0119	58.9	6e-09	COG4531	ABC-type Zn2+ transport system, periplasmic component/surface adhesin	P	Inorganic ion transport and metabolism ;
CL5957.Contig1_All	PM0926	57.4	2e-08	COG4531	ABC-type Zn2+ transport system, periplasmic component/surface adhesin	P	Inorganic ion transport and metabolism ;
CL5957.Contig2_All	PM0926	62	7e-10	COG4531	ABC-type Zn2+ transport system, periplasmic component/surface adhesin	P	Inorganic ion transport and metabolism ;
CL6299.Contig3_All	PM0926	53.5	7e-07	COG4531	ABC-type Zn2+ transport system, periplasmic component/surface adhesin	P	Inorganic ion transport and metabolism ;
CL6515.Contig3_All	PM0926	57.8	1e-07	COG4531	ABC-type Zn2+ transport system, periplasmic component/surface adhesin	P	Inorganic ion transport and metabolism ;
CL6722.Contig1_All	PM0926	66.2	7e-11	COG4531	ABC-type Zn2+ transport system, periplasmic component/surface adhesin	P	Inorganic ion transport and metabolism ;
CL6722.Contig2_All	PM0926	51.2	2e-06	COG4531	ABC-type Zn2+ transport system, periplasmic component/surface adhesin	P	Inorganic ion transport and metabolism ;
CL6818.Contig2_All	PM0926	53.5	6e-07	COG4531	ABC-type Zn2+ transport system, periplasmic component/surface adhesin	P	Inorganic ion transport and metabolism ;
CL7038.Contig1_All	PM0926	58.9	2e-08	COG4531	ABC-type Zn2+ transport system, periplasmic component/surface adhesin	P	Inorganic ion transport and metabolism ;
CL7038.Contig2_All	PM0926	63.9	6e-10	COG4531	ABC-type Zn2+ transport system, periplasmic component/surface adhesin	P	Inorganic ion transport and metabolism ;
CL7229.Contig1_All	PM0926	51.2	7e-06	COG4531	ABC-type Zn2+ transport system, periplasmic component/surface adhesin	P	Inorganic ion transport and metabolism ;
CL8398.Contig3_All	PM0926	55.5	4e-07	COG4531	ABC-type Zn2+ transport system, periplasmic component/surface adhesin	P	Inorganic ion transport and metabolism ;
CL8664.Contig4_All	PM0926	49.7	8e-06	COG4531	ABC-type Zn2+ transport system, periplasmic component/surface adhesin	P	Inorganic ion transport and metabolism ;
CL8737.Contig3_All	PM0926	61.6	2e-09	COG4531	ABC-type Zn2+ transport system, periplasmic component/surface adhesin	P	Inorganic ion transport and metabolism ;
CL8737.Contig3_All	HI0119	55.5	2e-07	COG4531	ABC-type Zn2+ transport system, periplasmic component/surface adhesin	P	Inorganic ion transport and metabolism ;
CL8868.Contig2_All	HI0119	53.9	4e-07	COG4531	ABC-type Zn2+ transport system, periplasmic component/surface adhesin	P	Inorganic ion transport and metabolism ;
CL8868.Contig2_All	PM0926	53.1	6e-07	COG4531	ABC-type Zn2+ transport system, periplasmic component/surface adhesin	P	Inorganic ion transport and metabolism ;
CL891.Contig2_All	PM0926	57.8	2e-07	COG4531	ABC-type Zn2+ transport system, periplasmic component/surface adhesin	P	Inorganic ion transport and metabolism ;
CL9393.Contig2_All	PM0926	60.1	2e-09	COG4531	ABC-type Zn2+ transport system, periplasmic component/surface adhesin	P	Inorganic ion transport and metabolism ;
CL9393.Contig2_All	HI0119	52.8	3e-07	COG4531	ABC-type Zn2+ transport system, periplasmic component/surface adhesin	P	Inorganic ion transport and metabolism ;
CL9506.Contig1_All	PM0926	63.2	2e-09	COG4531	ABC-type Zn2+ transport system, periplasmic component/surface adhesin	P	Inorganic ion transport and metabolism ;
Unigene102_All	PM0926	65.1	6e-10	COG4531	ABC-type Zn2+ transport system, periplasmic component/surface adhesin	P	Inorganic ion transport and metabolism ;
Unigene109_All	PM0926	103	6e-22	COG4531	ABC-type Zn2+ transport system, periplasmic component/surface adhesin	P	Inorganic ion transport and metabolism ;
Unigene111_All	PM0926	99.4	2e-20	COG4531	ABC-type Zn2+ transport system, periplasmic component/surface adhesin	P	Inorganic ion transport and metabolism ;
Unigene12505_All	PM0926	77	2e-13	COG4531	ABC-type Zn2+ transport system, periplasmic component/surface adhesin	P	Inorganic ion transport and metabolism ;
Unigene12942_All	PM0926	59.7	8e-09	COG4531	ABC-type Zn2+ transport system, periplasmic component/surface adhesin	P	Inorganic ion transport and metabolism ;
Unigene12942_All	HI0119	52.4	1e-06	COG4531	ABC-type Zn2+ transport system, periplasmic component/surface adhesin	P	Inorganic ion transport and metabolism ;
Unigene13219_All	PM0926	53.1	3e-06	COG4531	ABC-type Zn2+ transport system, periplasmic component/surface adhesin	P	Inorganic ion transport and metabolism ;
Unigene13693_All	PM0926	57	2e-08	COG4531	ABC-type Zn2+ transport system, periplasmic component/surface adhesin	P	Inorganic ion transport and metabolism ;
Unigene14107_All	PM0926	51.6	2e-06	COG4531	ABC-type Zn2+ transport system, periplasmic component/surface adhesin	P	Inorganic ion transport and metabolism ;
Unigene17156_All	PM0926	70.9	6e-12	COG4531	ABC-type Zn2+ transport system, periplasmic component/surface adhesin	P	Inorganic ion transport and metabolism ;
Unigene17457_All	PM0926	53.1	1e-06	COG4531	ABC-type Zn2+ transport system, periplasmic component/surface adhesin	P	Inorganic ion transport and metabolism ;
Unigene17552_All	PM0926	74.3	2e-13	COG4531	ABC-type Zn2+ transport system, periplasmic component/surface adhesin	P	Inorganic ion transport and metabolism ;
Unigene17911_All	PM0926	98.2	6e-20	COG4531	ABC-type Zn2+ transport system, periplasmic component/surface adhesin	P	Inorganic ion transport and metabolism ;
Unigene18178_All	PM0926	63.2	1e-09	COG4531	ABC-type Zn2+ transport system, periplasmic component/surface adhesin	P	Inorganic ion transport and metabolism ;
Unigene20963_All	PM0926	52	4e-06	COG4531	ABC-type Zn2+ transport system, periplasmic component/surface adhesin	P	Inorganic ion transport and metabolism ;
Unigene21318_All	PM0926	51.2	6e-06	COG4531	ABC-type Zn2+ transport system, periplasmic component/surface adhesin	P	Inorganic ion transport and metabolism ;
Unigene21397_All	PM0926	62	8e-10	COG4531	ABC-type Zn2+ transport system, periplasmic component/surface adhesin	P	Inorganic ion transport and metabolism ;
Unigene21615_All	PM0926	51.6	2e-06	COG4531	ABC-type Zn2+ transport system, periplasmic component/surface adhesin	P	Inorganic ion transport and metabolism ;
Unigene21820_All	PM0926	52	3e-06	COG4531	ABC-type Zn2+ transport system, periplasmic component/surface adhesin	P	Inorganic ion transport and metabolism ;
Unigene24992_All	PM0926	65.5	6e-10	COG4531	ABC-type Zn2+ transport system, periplasmic component/surface adhesin	P	Inorganic ion transport and metabolism ;
Unigene25522_All	PM0926	70.9	3e-12	COG4531	ABC-type Zn2+ transport system, periplasmic component/surface adhesin	P	Inorganic ion transport and metabolism ;
Unigene25522_All	HI0119	68.6	2e-11	COG4531	ABC-type Zn2+ transport system, periplasmic component/surface adhesin	P	Inorganic ion transport and metabolism ;
Unigene25981_All	PM0926	75.9	2e-13	COG4531	ABC-type Zn2+ transport system, periplasmic component/surface adhesin	P	Inorganic ion transport and metabolism ;
Unigene29655_All	PM0926	72.4	2e-12	COG4531	ABC-type Zn2+ transport system, periplasmic component/surface adhesin	P	Inorganic ion transport and metabolism ;
Unigene29655_All	HI0119	53.5	1e-06	COG4531	ABC-type Zn2+ transport system, periplasmic component/surface adhesin	P	Inorganic ion transport and metabolism ;
Unigene30243_All	PM0926	53.9	3e-07	COG4531	ABC-type Zn2+ transport system, periplasmic component/surface adhesin	P	Inorganic ion transport and metabolism ;
Unigene30420_All	PM0926	55.8	3e-08	COG4531	ABC-type Zn2+ transport system, periplasmic component/surface adhesin	P	Inorganic ion transport and metabolism ;
Unigene30420_All	HI0119	50.8	1e-06	COG4531	ABC-type Zn2+ transport system, periplasmic component/surface adhesin	P	Inorganic ion transport and metabolism ;
Unigene30603_All	PM0926	49.7	7e-06	COG4531	ABC-type Zn2+ transport system, periplasmic component/surface adhesin	P	Inorganic ion transport and metabolism ;
Unigene32489_All	PM0926	68.2	3e-12	COG4531	ABC-type Zn2+ transport system, periplasmic component/surface adhesin	P	Inorganic ion transport and metabolism ;
Unigene32884_All	PM0926	52.4	8e-07	COG4531	ABC-type Zn2+ transport system, periplasmic component/surface adhesin	P	Inorganic ion transport and metabolism ;
Unigene33253_All	PM0926	59.3	2e-09	COG4531	ABC-type Zn2+ transport system, periplasmic component/surface adhesin	P	Inorganic ion transport and metabolism ;
Unigene33253_All	HI0119	48.5	3e-06	COG4531	ABC-type Zn2+ transport system, periplasmic component/surface adhesin	P	Inorganic ion transport and metabolism ;
Unigene33319_All	PM0926	62.4	6e-09	COG4531	ABC-type Zn2+ transport system, periplasmic component/surface adhesin	P	Inorganic ion transport and metabolism ;
Unigene34333_All	PM0926	68.2	1e-11	COG4531	ABC-type Zn2+ transport system, periplasmic component/surface adhesin	P	Inorganic ion transport and metabolism ;
Unigene34411_All	PM0926	73.9	5e-13	COG4531	ABC-type Zn2+ transport system, periplasmic component/surface adhesin	P	Inorganic ion transport and metabolism ;
Unigene34411_All	HI0119	58.9	2e-08	COG4531	ABC-type Zn2+ transport system, periplasmic component/surface adhesin	P	Inorganic ion transport and metabolism ;
Unigene36978_All	PM0926	52.8	2e-06	COG4531	ABC-type Zn2+ transport system, periplasmic component/surface adhesin	P	Inorganic ion transport and metabolism ;
Unigene37038_All	PM0926	74.3	8e-13	COG4531	ABC-type Zn2+ transport system, periplasmic component/surface adhesin	P	Inorganic ion transport and metabolism ;
Unigene37038_All	HI0119	55.8	3e-07	COG4531	ABC-type Zn2+ transport system, periplasmic component/surface adhesin	P	Inorganic ion transport and metabolism ;
Unigene37068_All	PM0926	76.6	1e-14	COG4531	ABC-type Zn2+ transport system, periplasmic component/surface adhesin	P	Inorganic ion transport and metabolism ;
Unigene37068_All	HI0119	74.7	4e-14	COG4531	ABC-type Zn2+ transport system, periplasmic component/surface adhesin	P	Inorganic ion transport and metabolism ;
Unigene37741_All	PM0926	52	3e-06	COG4531	ABC-type Zn2+ transport system, periplasmic component/surface adhesin	P	Inorganic ion transport and metabolism ;
Unigene37807_All	PM0926	62	1e-09	COG4531	ABC-type Zn2+ transport system, periplasmic component/surface adhesin	P	Inorganic ion transport and metabolism ;
Unigene38225_All	PM0926	82.8	2e-16	COG4531	ABC-type Zn2+ transport system, periplasmic component/surface adhesin	P	Inorganic ion transport and metabolism ;
Unigene38420_All	PM0926	51.2	4e-06	COG4531	ABC-type Zn2+ transport system, periplasmic component/surface adhesin	P	Inorganic ion transport and metabolism ;
Unigene4417_All	PM0926	79	8e-15	COG4531	ABC-type Zn2+ transport system, periplasmic component/surface adhesin	P	Inorganic ion transport and metabolism ;
Unigene4947_All	PM0926	55.1	2e-07	COG4531	ABC-type Zn2+ transport system, periplasmic component/surface adhesin	P	Inorganic ion transport and metabolism ;
Unigene5520_All	PM0926	53.5	1e-06	COG4531	ABC-type Zn2+ transport system, periplasmic component/surface adhesin	P	Inorganic ion transport and metabolism ;
Unigene5520_All	HI0119	51.2	5e-06	COG4531	ABC-type Zn2+ transport system, periplasmic component/surface adhesin	P	Inorganic ion transport and metabolism ;
Unigene57504_All	PM0926	106	3e-23	COG4531	ABC-type Zn2+ transport system, periplasmic component/surface adhesin	P	Inorganic ion transport and metabolism ;
Unigene64379_All	PM0926	71.6	3e-13	COG4531	ABC-type Zn2+ transport system, periplasmic component/surface adhesin	P	Inorganic ion transport and metabolism ;
Unigene6544_All	PM0926	100	2e-21	COG4531	ABC-type Zn2+ transport system, periplasmic component/surface adhesin	P	Inorganic ion transport and metabolism ;
Unigene82103_All	PM0926	79.7	1e-15	COG4531	ABC-type Zn2+ transport system, periplasmic component/surface adhesin	P	Inorganic ion transport and metabolism ;
Unigene82103_All	HI0119	65.1	3e-11	COG4531	ABC-type Zn2+ transport system, periplasmic component/surface adhesin	P	Inorganic ion transport and metabolism ;
Unigene8401_All	PM0926	63.9	1e-10	COG4531	ABC-type Zn2+ transport system, periplasmic component/surface adhesin	P	Inorganic ion transport and metabolism ;
Unigene9897_All	PM0926	55.1	1e-07	COG4531	ABC-type Zn2+ transport system, periplasmic component/surface adhesin	P	Inorganic ion transport and metabolism ;
Unigene9897_All	HI0119	48.9	8e-06	COG4531	ABC-type Zn2+ transport system, periplasmic component/surface adhesin	P	Inorganic ion transport and metabolism ;
CL10467.Contig1_All	PAE2335	97.8	4e-20	COG0624	Acetylornithine deacetylase/Succinyl-diaminopimelate desuccinylase and related deacylases	E	Amino acid transport and metabolism ;
CL10467.Contig1_All	ML1288	94	6e-19	COG0624	Acetylornithine deacetylase/Succinyl-diaminopimelate desuccinylase and related deacylases	E	Amino acid transport and metabolism ;
CL10467.Contig1_All	Rv2141c	88.6	3e-17	COG0624	Acetylornithine deacetylase/Succinyl-diaminopimelate desuccinylase and related deacylases	E	Amino acid transport and metabolism ;
CL10467.Contig1_All	MT2199	88.6	3e-17	COG0624	Acetylornithine deacetylase/Succinyl-diaminopimelate desuccinylase and related deacylases	E	Amino acid transport and metabolism ;
CL10467.Contig1_All	RSp0487	85.5	2e-16	COG0624	Acetylornithine deacetylase/Succinyl-diaminopimelate desuccinylase and related deacylases	E	Amino acid transport and metabolism ;
CL3634.Contig4_All	RSp0487	295	1e-79	COG0624	Acetylornithine deacetylase/Succinyl-diaminopimelate desuccinylase and related deacylases	E	Amino acid transport and metabolism ;
CL3634.Contig4_All	CC0736	255	2e-67	COG0624	Acetylornithine deacetylase/Succinyl-diaminopimelate desuccinylase and related deacylases	E	Amino acid transport and metabolism ;
CL3634.Contig4_All	YJL172w	180	9e-45	COG0624	Acetylornithine deacetylase/Succinyl-diaminopimelate desuccinylase and related deacylases	E	Amino acid transport and metabolism ;
CL3634.Contig4_All	SPAC24C9.08	160	1e-38	COG0624	Acetylornithine deacetylase/Succinyl-diaminopimelate desuccinylase and related deacylases	E	Amino acid transport and metabolism ;
CL3634.Contig4_All	CC3239	120	7e-27	COG0624	Acetylornithine deacetylase/Succinyl-diaminopimelate desuccinylase and related deacylases	E	Amino acid transport and metabolism ;
CL4919.Contig1_All	SPBC1198.08	491	2e-138	COG0624	Acetylornithine deacetylase/Succinyl-diaminopimelate desuccinylase and related deacylases	E	Amino acid transport and metabolism ;
CL4919.Contig1_All	YFR044c	453	4e-127	COG0624	Acetylornithine deacetylase/Succinyl-diaminopimelate desuccinylase and related deacylases	E	Amino acid transport and metabolism ;
CL4919.Contig1_All	DR2025	249	1e-65	COG0624	Acetylornithine deacetylase/Succinyl-diaminopimelate desuccinylase and related deacylases	E	Amino acid transport and metabolism ;
CL4919.Contig1_All	BH3875	248	4e-65	COG0624	Acetylornithine deacetylase/Succinyl-diaminopimelate desuccinylase and related deacylases	E	Amino acid transport and metabolism ;
CL4919.Contig1_All	YBR281c_2	206	9e-53	COG0624	Acetylornithine deacetylase/Succinyl-diaminopimelate desuccinylase and related deacylases	E	Amino acid transport and metabolism ;
CL4919.Contig2_All	SPBC1198.08	494	2e-139	COG0624	Acetylornithine deacetylase/Succinyl-diaminopimelate desuccinylase and related deacylases	E	Amino acid transport and metabolism ;
CL4919.Contig2_All	YFR044c	458	1e-128	COG0624	Acetylornithine deacetylase/Succinyl-diaminopimelate desuccinylase and related deacylases	E	Amino acid transport and metabolism ;
CL4919.Contig2_All	DR2025	254	3e-67	COG0624	Acetylornithine deacetylase/Succinyl-diaminopimelate desuccinylase and related deacylases	E	Amino acid transport and metabolism ;
CL4919.Contig2_All	BH3875	251	4e-66	COG0624	Acetylornithine deacetylase/Succinyl-diaminopimelate desuccinylase and related deacylases	E	Amino acid transport and metabolism ;
CL4919.Contig2_All	YBR281c_2	207	7e-53	COG0624	Acetylornithine deacetylase/Succinyl-diaminopimelate desuccinylase and related deacylases	E	Amino acid transport and metabolism ;
CL4919.Contig3_All	SPBC1198.08	493	5e-139	COG0624	Acetylornithine deacetylase/Succinyl-diaminopimelate desuccinylase and related deacylases	E	Amino acid transport and metabolism ;
CL4919.Contig3_All	YFR044c	461	2e-129	COG0624	Acetylornithine deacetylase/Succinyl-diaminopimelate desuccinylase and related deacylases	E	Amino acid transport and metabolism ;
CL4919.Contig3_All	DR2025	255	1e-67	COG0624	Acetylornithine deacetylase/Succinyl-diaminopimelate desuccinylase and related deacylases	E	Amino acid transport and metabolism ;
CL4919.Contig3_All	BH3875	248	2e-65	COG0624	Acetylornithine deacetylase/Succinyl-diaminopimelate desuccinylase and related deacylases	E	Amino acid transport and metabolism ;
CL4919.Contig3_All	YBR281c_2	203	6e-52	COG0624	Acetylornithine deacetylase/Succinyl-diaminopimelate desuccinylase and related deacylases	E	Amino acid transport and metabolism ;
CL9384.Contig1_All	ML1288	95.5	2e-19	COG0624	Acetylornithine deacetylase/Succinyl-diaminopimelate desuccinylase and related deacylases	E	Amino acid transport and metabolism ;
CL9384.Contig1_All	PAE2335	92	2e-18	COG0624	Acetylornithine deacetylase/Succinyl-diaminopimelate desuccinylase and related deacylases	E	Amino acid transport and metabolism ;
CL9384.Contig1_All	Rv2141c	86.3	1e-16	COG0624	Acetylornithine deacetylase/Succinyl-diaminopimelate desuccinylase and related deacylases	E	Amino acid transport and metabolism ;
CL9384.Contig1_All	MT2199	86.3	1e-16	COG0624	Acetylornithine deacetylase/Succinyl-diaminopimelate desuccinylase and related deacylases	E	Amino acid transport and metabolism ;
CL9384.Contig1_All	APE0632	76.3	1e-13	COG0624	Acetylornithine deacetylase/Succinyl-diaminopimelate desuccinylase and related deacylases	E	Amino acid transport and metabolism ;
CL9740.Contig1_All	SPAC15E1.08	206	5e-53	COG0456	Acetyltransferases	R	General function prediction only ;
CL9740.Contig1_All	YHR013c	152	2e-36	COG0456	Acetyltransferases	R	General function prediction only ;
CL9740.Contig1_All	SSO0209	85.5	2e-16	COG0456	Acetyltransferases	R	General function prediction only ;
CL9740.Contig1_All	PAE0771	82.8	1e-15	COG0456	Acetyltransferases	R	General function prediction only ;
CL9740.Contig1_All	APE1954	82.4	1e-15	COG0456	Acetyltransferases	R	General function prediction only ;
CL9740.Contig2_All	SPAC15E1.08	206	6e-53	COG0456	Acetyltransferases	R	General function prediction only ;
CL9740.Contig2_All	YHR013c	152	1e-36	COG0456	Acetyltransferases	R	General function prediction only ;
CL9740.Contig2_All	SSO0209	85.5	2e-16	COG0456	Acetyltransferases	R	General function prediction only ;
CL9740.Contig2_All	PAE0771	82.8	1e-15	COG0456	Acetyltransferases	R	General function prediction only ;
CL9740.Contig2_All	APE1954	82.4	2e-15	COG0456	Acetyltransferases	R	General function prediction only ;
Unigene41241_All	HI1056	48.5	3e-06	COG2189	Adenine specific DNA methylase Mod	L	Replication, recombination and repair ;
Unigene55494_All	HI1058	61.6	3e-10	COG2189	Adenine specific DNA methylase Mod	L	Replication, recombination and repair ;
Unigene55494_All	HI1056	58.2	4e-09	COG2189	Adenine specific DNA methylase Mod	L	Replication, recombination and repair ;
CL5858.Contig2_All	all0661	179	2e-44	COG2114	Adenylate cyclase, family 3 (some proteins contain HAMP domain)	T	Signal transduction mechanisms ;
CL5858.Contig2_All	mll3242	130	1e-29	COG2114	Adenylate cyclase, family 3 (some proteins contain HAMP domain)	T	Signal transduction mechanisms ;
CL5858.Contig2_All	TP0485	79.7	3e-14	COG2114	Adenylate cyclase, family 3 (some proteins contain HAMP domain)	T	Signal transduction mechanisms ;
CL5858.Contig2_All	alr2266_3	70.5	2e-11	COG2114	Adenylate cyclase, family 3 (some proteins contain HAMP domain)	T	Signal transduction mechanisms ;
CL5858.Contig2_All	all0743_2	67.4	2e-10	COG2114	Adenylate cyclase, family 3 (some proteins contain HAMP domain)	T	Signal transduction mechanisms ;
CL6491.Contig3_All	all0661	135	4e-31	COG2114	Adenylate cyclase, family 3 (some proteins contain HAMP domain)	T	Signal transduction mechanisms ;
CL6491.Contig3_All	mll3242	98.6	8e-20	COG2114	Adenylate cyclase, family 3 (some proteins contain HAMP domain)	T	Signal transduction mechanisms ;
CL3906.Contig2_All	YKL001c	222	4e-57	COG0529	Adenylylsulfate kinase and related kinases	P	Inorganic ion transport and metabolism ;
CL3906.Contig2_All	SPAC1782.11	221	6e-57	COG0529	Adenylylsulfate kinase and related kinases	P	Inorganic ion transport and metabolism ;
CL3906.Contig2_All	CAC0103	221	8e-57	COG0529	Adenylylsulfate kinase and related kinases	P	Inorganic ion transport and metabolism ;
CL3906.Contig2_All	BH1489	196	2e-49	COG0529	Adenylylsulfate kinase and related kinases	P	Inorganic ion transport and metabolism ;
CL3906.Contig2_All	YPO3364	196	3e-49	COG0529	Adenylylsulfate kinase and related kinases	P	Inorganic ion transport and metabolism ;
Unigene8758_All	all4645	582	9e-166	COG0448	ADP-glucose pyrophosphorylase	G	Carbohydrate transport and metabolism ;
Unigene8758_All	slr1176	565	1e-160	COG0448	ADP-glucose pyrophosphorylase	G	Carbohydrate transport and metabolism ;
Unigene8758_All	CT489	277	4e-74	COG0448	ADP-glucose pyrophosphorylase	G	Carbohydrate transport and metabolism ;
Unigene8758_All	CPn0607	264	3e-70	COG0448	ADP-glucose pyrophosphorylase	G	Carbohydrate transport and metabolism ;
Unigene8758_All	L95975	239	9e-63	COG0448	ADP-glucose pyrophosphorylase	G	Carbohydrate transport and metabolism ;
CL12787.Contig1_All	slr0942	207	4e-53	COG0656	Aldo/keto reductases, related to diketogulonate reductase	R	General function prediction only ;
CL12787.Contig1_All	TM1009	199	1e-50	COG0656	Aldo/keto reductases, related to diketogulonate reductase	R	General function prediction only ;
CL12787.Contig1_All	L66233	196	1e-49	COG0656	Aldo/keto reductases, related to diketogulonate reductase	R	General function prediction only ;
CL12787.Contig1_All	BMEII1060	196	2e-49	COG0656	Aldo/keto reductases, related to diketogulonate reductase	R	General function prediction only ;
CL12787.Contig1_All	SA1606	189	1e-47	COG0656	Aldo/keto reductases, related to diketogulonate reductase	R	General function prediction only ;
CL12787.Contig2_All	slr0942	207	4e-53	COG0656	Aldo/keto reductases, related to diketogulonate reductase	R	General function prediction only ;
CL12787.Contig2_All	TM1009	199	1e-50	COG0656	Aldo/keto reductases, related to diketogulonate reductase	R	General function prediction only ;
CL12787.Contig2_All	L66233	196	2e-49	COG0656	Aldo/keto reductases, related to diketogulonate reductase	R	General function prediction only ;
CL12787.Contig2_All	BMEII1060	196	2e-49	COG0656	Aldo/keto reductases, related to diketogulonate reductase	R	General function prediction only ;
CL12787.Contig2_All	SA1606	189	1e-47	COG0656	Aldo/keto reductases, related to diketogulonate reductase	R	General function prediction only ;
CL2963.Contig2_All	slr0942	241	3e-63	COG0656	Aldo/keto reductases, related to diketogulonate reductase	R	General function prediction only ;
CL2963.Contig2_All	BH2158	222	2e-57	COG0656	Aldo/keto reductases, related to diketogulonate reductase	R	General function prediction only ;
CL2963.Contig2_All	SPAC26F1.07	213	8e-55	COG0656	Aldo/keto reductases, related to diketogulonate reductase	R	General function prediction only ;
CL2963.Contig2_All	ECU01g0970	211	3e-54	COG0656	Aldo/keto reductases, related to diketogulonate reductase	R	General function prediction only ;
CL2963.Contig2_All	BS_ytbE	207	4e-53	COG0656	Aldo/keto reductases, related to diketogulonate reductase	R	General function prediction only ;
CL7303.Contig2_All	BS_yvgN	229	2e-59	COG0656	Aldo/keto reductases, related to diketogulonate reductase	R	General function prediction only ;
CL7303.Contig2_All	BS_ytbE	228	7e-59	COG0656	Aldo/keto reductases, related to diketogulonate reductase	R	General function prediction only ;
CL7303.Contig2_All	BH2158	221	5e-57	COG0656	Aldo/keto reductases, related to diketogulonate reductase	R	General function prediction only ;
CL7303.Contig2_All	CAC1958	216	2e-55	COG0656	Aldo/keto reductases, related to diketogulonate reductase	R	General function prediction only ;
CL7303.Contig2_All	SA1606	213	1e-54	COG0656	Aldo/keto reductases, related to diketogulonate reductase	R	General function prediction only ;
Unigene14319_All	L66233	179	8e-45	COG0656	Aldo/keto reductases, related to diketogulonate reductase	R	General function prediction only ;
Unigene14319_All	slr0942	178	2e-44	COG0656	Aldo/keto reductases, related to diketogulonate reductase	R	General function prediction only ;
Unigene14319_All	YDR368w	175	1e-43	COG0656	Aldo/keto reductases, related to diketogulonate reductase	R	General function prediction only ;
Unigene14319_All	ECU01g0970	170	4e-42	COG0656	Aldo/keto reductases, related to diketogulonate reductase	R	General function prediction only ;
Unigene14319_All	TM1009	166	9e-41	COG0656	Aldo/keto reductases, related to diketogulonate reductase	R	General function prediction only ;
Unigene1529_All	slr0942	259	5e-69	COG0656	Aldo/keto reductases, related to diketogulonate reductase	R	General function prediction only ;
Unigene1529_All	ECU01g0970	233	5e-61	COG0656	Aldo/keto reductases, related to diketogulonate reductase	R	General function prediction only ;
Unigene1529_All	SPAC26F1.07	219	1e-56	COG0656	Aldo/keto reductases, related to diketogulonate reductase	R	General function prediction only ;
Unigene1529_All	YOR120w	217	3e-56	COG0656	Aldo/keto reductases, related to diketogulonate reductase	R	General function prediction only ;
Unigene1529_All	YDR368w	212	9e-55	COG0656	Aldo/keto reductases, related to diketogulonate reductase	R	General function prediction only ;
Unigene38539_All	SPBC4C3.08	70.1	9e-12	COG5597	Alpha-N-acetylglucosamine transferase	M	Cell wall/membrane/envelope biogenesis ;
Unigene5492_All	SMc04081	94.7	6e-19	COG5597	Alpha-N-acetylglucosamine transferase	M	Cell wall/membrane/envelope biogenesis ;
CL3244.Contig4_All	ECU04g1500	81.6	3e-15	COG5184	Alpha-tubulin suppressor and related RCC1 domain-containing proteins	DZ	Cell cycle control, cell division, chromosome partitioning ; Cytoskeleton ;
CL3244.Contig4_All	SPBC557.03c	68.2	4e-11	COG5184	Alpha-tubulin suppressor and related RCC1 domain-containing proteins	DZ	Cell cycle control, cell division, chromosome partitioning ; Cytoskeleton ;
CL3244.Contig4_All	YGL097w	67.8	5e-11	COG5184	Alpha-tubulin suppressor and related RCC1 domain-containing proteins	DZ	Cell cycle control, cell division, chromosome partitioning ; Cytoskeleton ;
CL3244.Contig4_All	CAC2722	62.4	2e-09	COG5184	Alpha-tubulin suppressor and related RCC1 domain-containing proteins	DZ	Cell cycle control, cell division, chromosome partitioning ; Cytoskeleton ;
CL3244.Contig4_All	SPAC10F6.04	57.4	7e-08	COG5184	Alpha-tubulin suppressor and related RCC1 domain-containing proteins	DZ	Cell cycle control, cell division, chromosome partitioning ; Cytoskeleton ;
CL3753.Contig4_All	SPBC557.03c	69.7	1e-11	COG5184	Alpha-tubulin suppressor and related RCC1 domain-containing proteins	DZ	Cell cycle control, cell division, chromosome partitioning ; Cytoskeleton ;
CL3753.Contig4_All	YGL097w	59.3	2e-08	COG5184	Alpha-tubulin suppressor and related RCC1 domain-containing proteins	DZ	Cell cycle control, cell division, chromosome partitioning ; Cytoskeleton ;
CL3753.Contig4_All	CAC2722	53.5	9e-07	COG5184	Alpha-tubulin suppressor and related RCC1 domain-containing proteins	DZ	Cell cycle control, cell division, chromosome partitioning ; Cytoskeleton ;
CL3753.Contig5_All	SPBC557.03c	69.7	1e-11	COG5184	Alpha-tubulin suppressor and related RCC1 domain-containing proteins	DZ	Cell cycle control, cell division, chromosome partitioning ; Cytoskeleton ;
CL3753.Contig5_All	CAC2722	61.2	4e-09	COG5184	Alpha-tubulin suppressor and related RCC1 domain-containing proteins	DZ	Cell cycle control, cell division, chromosome partitioning ; Cytoskeleton ;
CL3753.Contig5_All	YGL097w	59.3	1e-08	COG5184	Alpha-tubulin suppressor and related RCC1 domain-containing proteins	DZ	Cell cycle control, cell division, chromosome partitioning ; Cytoskeleton ;
Unigene5709_All	SPBC557.03c	187	5e-47	COG5184	Alpha-tubulin suppressor and related RCC1 domain-containing proteins	DZ	Cell cycle control, cell division, chromosome partitioning ; Cytoskeleton ;
Unigene5709_All	YGL097w	150	7e-36	COG5184	Alpha-tubulin suppressor and related RCC1 domain-containing proteins	DZ	Cell cycle control, cell division, chromosome partitioning ; Cytoskeleton ;
Unigene5709_All	ECU04g1500	139	2e-32	COG5184	Alpha-tubulin suppressor and related RCC1 domain-containing proteins	DZ	Cell cycle control, cell division, chromosome partitioning ; Cytoskeleton ;
Unigene5709_All	CAC2722	72.4	3e-12	COG5184	Alpha-tubulin suppressor and related RCC1 domain-containing proteins	DZ	Cell cycle control, cell division, chromosome partitioning ; Cytoskeleton ;
Unigene5709_All	SPAC10F6.04	61.2	7e-09	COG5184	Alpha-tubulin suppressor and related RCC1 domain-containing proteins	DZ	Cell cycle control, cell division, chromosome partitioning ; Cytoskeleton ;
CL9398.Contig2_All	SPBC1685.07c	110	6e-24	COG0814	Amino acid permeases	E	Amino acid transport and metabolism ;
CL9398.Contig2_All	YER119c	94.7	5e-19	COG0814	Amino acid permeases	E	Amino acid transport and metabolism ;
CL9398.Contig2_All	YBL089w	92.8	2e-18	COG0814	Amino acid permeases	E	Amino acid transport and metabolism ;
CL9398.Contig2_All	YEL064c	92	3e-18	COG0814	Amino acid permeases	E	Amino acid transport and metabolism ;
CL9398.Contig2_All	YIL088c	81.3	5e-15	COG0814	Amino acid permeases	E	Amino acid transport and metabolism ;
CL8155.Contig3_All	SPBC18H10.16	297	2e-79	COG0531	Amino acid transporters	E	Amino acid transport and metabolism ;
CL8155.Contig3_All	YBR235w	289	3e-77	COG0531	Amino acid transporters	E	Amino acid transport and metabolism ;
CL8155.Contig3_All	MA4506	215	8e-55	COG0531	Amino acid transporters	E	Amino acid transport and metabolism ;
CL8155.Contig3_All	VNG0174G_1	77	3e-13	COG0531	Amino acid transporters	E	Amino acid transport and metabolism ;
CL8155.Contig3_All	VNG6220G	62.8	6e-09	COG0531	Amino acid transporters	E	Amino acid transport and metabolism ;
Unigene16649_All	alr1519	184	2e-45	COG0531	Amino acid transporters	E	Amino acid transport and metabolism ;
Unigene16649_All	SA1270	164	1e-39	COG0531	Amino acid transporters	E	Amino acid transport and metabolism ;
Unigene16649_All	BS_ykbA	162	6e-39	COG0531	Amino acid transporters	E	Amino acid transport and metabolism ;
Unigene16649_All	YGR055w	144	1e-33	COG0531	Amino acid transporters	E	Amino acid transport and metabolism ;
Unigene16649_All	MTH546	136	4e-31	COG0531	Amino acid transporters	E	Amino acid transport and metabolism ;
CL12393.Contig1_All	YKL157w	52	1e-06	COG0308	Aminopeptidase N	E	Amino acid transport and metabolism ;
CL12393.Contig2_All	YKL157w	438	2e-122	COG0308	Aminopeptidase N	E	Amino acid transport and metabolism ;
CL12393.Contig2_All	SPBC1921.05	436	2e-121	COG0308	Aminopeptidase N	E	Amino acid transport and metabolism ;
CL12393.Contig2_All	YHR047c	431	4e-120	COG0308	Aminopeptidase N	E	Amino acid transport and metabolism ;
CL12393.Contig2_All	SPy1239	367	5e-101	COG0308	Aminopeptidase N	E	Amino acid transport and metabolism ;
CL12393.Contig2_All	SP0797	352	3e-96	COG0308	Aminopeptidase N	E	Amino acid transport and metabolism ;
CL1311.Contig1_All	SPBC1921.05	454	8e-127	COG0308	Aminopeptidase N	E	Amino acid transport and metabolism ;
CL1311.Contig1_All	YHR047c	421	6e-117	COG0308	Aminopeptidase N	E	Amino acid transport and metabolism ;
CL1311.Contig1_All	YKL157w	417	8e-116	COG0308	Aminopeptidase N	E	Amino acid transport and metabolism ;
CL1311.Contig1_All	SP0797	323	2e-87	COG0308	Aminopeptidase N	E	Amino acid transport and metabolism ;
CL1311.Contig1_All	SPy1239	317	1e-85	COG0308	Aminopeptidase N	E	Amino acid transport and metabolism ;
CL3997.Contig3_All	SPBC1921.05	457	7e-128	COG0308	Aminopeptidase N	E	Amino acid transport and metabolism ;
CL3997.Contig3_All	YHR047c	439	3e-122	COG0308	Aminopeptidase N	E	Amino acid transport and metabolism ;
CL3997.Contig3_All	YKL157w	426	1e-118	COG0308	Aminopeptidase N	E	Amino acid transport and metabolism ;
CL3997.Contig3_All	SP0797	311	8e-84	COG0308	Aminopeptidase N	E	Amino acid transport and metabolism ;
CL3997.Contig3_All	ECU01g1470	310	1e-83	COG0308	Aminopeptidase N	E	Amino acid transport and metabolism ;
Unigene33339_All	SPCC1322.05c	453	1e-126	COG0308	Aminopeptidase N	E	Amino acid transport and metabolism ;
Unigene33339_All	YNL045w	417	8e-116	COG0308	Aminopeptidase N	E	Amino acid transport and metabolism ;
Unigene33339_All	XF1488	379	3e-104	COG0308	Aminopeptidase N	E	Amino acid transport and metabolism ;
Unigene33339_All	SSO2154	129	6e-29	COG0308	Aminopeptidase N	E	Amino acid transport and metabolism ;
Unigene33339_All	PAE1597	115	8e-25	COG0308	Aminopeptidase N	E	Amino acid transport and metabolism ;
Unigene79815_All	SPBC1921.05	100	3e-21	COG0308	Aminopeptidase N	E	Amino acid transport and metabolism ;
Unigene79815_All	YHR047c	67.4	3e-11	COG0308	Aminopeptidase N	E	Amino acid transport and metabolism ;
Unigene79815_All	YKL157w	54.7	2e-07	COG0308	Aminopeptidase N	E	Amino acid transport and metabolism ;
Unigene8562_All	SPBC1921.05	436	1e-121	COG0308	Aminopeptidase N	E	Amino acid transport and metabolism ;
Unigene8562_All	YHR047c	415	3e-115	COG0308	Aminopeptidase N	E	Amino acid transport and metabolism ;
Unigene8562_All	YKL157w	407	9e-113	COG0308	Aminopeptidase N	E	Amino acid transport and metabolism ;
Unigene8562_All	ECU01g1470	304	6e-82	COG0308	Aminopeptidase N	E	Amino acid transport and metabolism ;
Unigene8562_All	ECU01g0140	304	6e-82	COG0308	Aminopeptidase N	E	Amino acid transport and metabolism ;
Unigene21446_All	sll1017	49.7	3e-06	COG0004	Ammonia permease	P	Inorganic ion transport and metabolism ;
Unigene21521_All	AGl1145	73.6	3e-12	COG2814	Arabinose efflux permease	G	Carbohydrate transport and metabolism ;
CL5988.Contig2_All	SPAC27E2.05	131	1e-30	COG1311	Archaeal DNA polymerase II, small subunit/DNA polymerase delta, subunit B	L	Replication, recombination and repair ;
CL5988.Contig2_All	YJR006w	116	3e-26	COG1311	Archaeal DNA polymerase II, small subunit/DNA polymerase delta, subunit B	L	Replication, recombination and repair ;
CL6468.Contig1_All	YHR046c	166	8e-41	COG0483	Archaeal fructose-1,6-bisphosphatase and related enzymes of inositol monophosphatase family	G	Carbohydrate transport and metabolism ;
CL6468.Contig1_All	YDR287w	163	7e-40	COG0483	Archaeal fructose-1,6-bisphosphatase and related enzymes of inositol monophosphatase family	G	Carbohydrate transport and metabolism ;
CL6468.Contig1_All	PM0315	160	4e-39	COG0483	Archaeal fructose-1,6-bisphosphatase and related enzymes of inositol monophosphatase family	G	Carbohydrate transport and metabolism ;
CL6468.Contig1_All	sll1383	157	5e-38	COG0483	Archaeal fructose-1,6-bisphosphatase and related enzymes of inositol monophosphatase family	G	Carbohydrate transport and metabolism ;
CL6468.Contig1_All	BS_yktC	154	4e-37	COG0483	Archaeal fructose-1,6-bisphosphatase and related enzymes of inositol monophosphatase family	G	Carbohydrate transport and metabolism ;
CL6468.Contig2_All	YHR046c	151	3e-36	COG0483	Archaeal fructose-1,6-bisphosphatase and related enzymes of inositol monophosphatase family	G	Carbohydrate transport and metabolism ;
CL6468.Contig2_All	YDR287w	146	8e-35	COG0483	Archaeal fructose-1,6-bisphosphatase and related enzymes of inositol monophosphatase family	G	Carbohydrate transport and metabolism ;
CL6468.Contig2_All	PM0315	130	6e-33	COG0483	Archaeal fructose-1,6-bisphosphatase and related enzymes of inositol monophosphatase family	G	Carbohydrate transport and metabolism ;
CL6468.Contig2_All	BS_yktC	138	3e-32	COG0483	Archaeal fructose-1,6-bisphosphatase and related enzymes of inositol monophosphatase family	G	Carbohydrate transport and metabolism ;
CL6468.Contig2_All	sll1383	136	9e-32	COG0483	Archaeal fructose-1,6-bisphosphatase and related enzymes of inositol monophosphatase family	G	Carbohydrate transport and metabolism ;
CL6211.Contig3_All	SPCC962.06c_2	73.9	1e-12	COG5082	Arginine methyltransferase-interacting protein, contains RING Zn-finger	OU	Posttranslational modification, protein turnover, chaperones ; Intracellular trafficking, secretion, and vesicular transport ;
CL6211.Contig3_All	SPCC962.06c_2	73.9	1e-12	COG5082	Arginine methyltransferase-interacting protein, contains RING Zn-finger	OU	Posttranslational modification, protein turnover, chaperones ; Intracellular trafficking, secretion, and vesicular transport ;
Unigene29363_All	SPAC683.02c	114	6e-25	COG5082	Arginine methyltransferase-interacting protein, contains RING Zn-finger	OU	Posttranslational modification, protein turnover, chaperones ; Intracellular trafficking, secretion, and vesicular transport ;
Unigene29363_All	SPAC13D6.02c	114	6e-25	COG5082	Arginine methyltransferase-interacting protein, contains RING Zn-finger	OU	Posttranslational modification, protein turnover, chaperones ; Intracellular trafficking, secretion, and vesicular transport ;
Unigene29363_All	YNL255c	111	5e-24	COG5082	Arginine methyltransferase-interacting protein, contains RING Zn-finger	OU	Posttranslational modification, protein turnover, chaperones ; Intracellular trafficking, secretion, and vesicular transport ;
Unigene29363_All	ECU11g0650	53.5	2e-06	COG5082	Arginine methyltransferase-interacting protein, contains RING Zn-finger	OU	Posttranslational modification, protein turnover, chaperones ; Intracellular trafficking, secretion, and vesicular transport ;
Unigene29363_All	SPAC683.02c	114	6e-25	COG5082	Arginine methyltransferase-interacting protein, contains RING Zn-finger	OU	Posttranslational modification, protein turnover, chaperones ; Intracellular trafficking, secretion, and vesicular transport ;
Unigene29363_All	SPAC13D6.02c	114	6e-25	COG5082	Arginine methyltransferase-interacting protein, contains RING Zn-finger	OU	Posttranslational modification, protein turnover, chaperones ; Intracellular trafficking, secretion, and vesicular transport ;
Unigene29363_All	YNL255c	111	5e-24	COG5082	Arginine methyltransferase-interacting protein, contains RING Zn-finger	OU	Posttranslational modification, protein turnover, chaperones ; Intracellular trafficking, secretion, and vesicular transport ;
Unigene29363_All	ECU11g0650	53.5	2e-06	COG5082	Arginine methyltransferase-interacting protein, contains RING Zn-finger	OU	Posttranslational modification, protein turnover, chaperones ; Intracellular trafficking, secretion, and vesicular transport ;
CL2241.Contig1_All	YHR091c	117	2e-26	COG0018	Arginyl-tRNA synthetase	J	Translation, ribosomal structure and biogenesis ;
CL2241.Contig1_All	YDR341c	116	3e-26	COG0018	Arginyl-tRNA synthetase	J	Translation, ribosomal structure and biogenesis ;
CL2241.Contig1_All	SPBC25B2.09c	100	3e-21	COG0018	Arginyl-tRNA synthetase	J	Translation, ribosomal structure and biogenesis ;
CL2241.Contig1_All	ECU08g0550	100	3e-21	COG0018	Arginyl-tRNA synthetase	J	Translation, ribosomal structure and biogenesis ;
CL2241.Contig1_All	VC2074	80.9	2e-15	COG0018	Arginyl-tRNA synthetase	J	Translation, ribosomal structure and biogenesis ;
CL2241.Contig2_All	YHR091c	342	1e-93	COG0018	Arginyl-tRNA synthetase	J	Translation, ribosomal structure and biogenesis ;
CL2241.Contig2_All	YDR341c	339	8e-93	COG0018	Arginyl-tRNA synthetase	J	Translation, ribosomal structure and biogenesis ;
CL2241.Contig2_All	SPBC25B2.09c	328	2e-89	COG0018	Arginyl-tRNA synthetase	J	Translation, ribosomal structure and biogenesis ;
CL2241.Contig2_All	ECU08g0550	317	6e-86	COG0018	Arginyl-tRNA synthetase	J	Translation, ribosomal structure and biogenesis ;
CL2241.Contig2_All	L0344	265	2e-70	COG0018	Arginyl-tRNA synthetase	J	Translation, ribosomal structure and biogenesis ;
CL10409.Contig2_All	STM0035	89.4	1e-17	COG3119	Arylsulfatase A and related enzymes	P	Inorganic ion transport and metabolism ;
CL10409.Contig2_All	ZaslA	81.3	3e-15	COG3119	Arylsulfatase A and related enzymes	P	Inorganic ion transport and metabolism ;
CL10409.Contig2_All	ECs4731	81.3	3e-15	COG3119	Arylsulfatase A and related enzymes	P	Inorganic ion transport and metabolism ;
CL10409.Contig2_All	SMb20915	80.1	6e-15	COG3119	Arylsulfatase A and related enzymes	P	Inorganic ion transport and metabolism ;
CL10409.Contig2_All	aslA	78.6	2e-14	COG3119	Arylsulfatase A and related enzymes	P	Inorganic ion transport and metabolism ;
CL6087.Contig2_All	ZyidJ	114	1e-24	COG3119	Arylsulfatase A and related enzymes	P	Inorganic ion transport and metabolism ;
CL6087.Contig2_All	ECs4619	114	1e-24	COG3119	Arylsulfatase A and related enzymes	P	Inorganic ion transport and metabolism ;
CL6087.Contig2_All	yidJ	112	3e-24	COG3119	Arylsulfatase A and related enzymes	P	Inorganic ion transport and metabolism ;
CL6087.Contig2_All	mll7612	91.7	8e-18	COG3119	Arylsulfatase A and related enzymes	P	Inorganic ion transport and metabolism ;
CL6087.Contig2_All	SMc00127	90.5	2e-17	COG3119	Arylsulfatase A and related enzymes	P	Inorganic ion transport and metabolism ;
Unigene12850_All	STM0035	154	5e-37	COG3119	Arylsulfatase A and related enzymes	P	Inorganic ion transport and metabolism ;
Unigene12850_All	CC1172	144	6e-34	COG3119	Arylsulfatase A and related enzymes	P	Inorganic ion transport and metabolism ;
Unigene12850_All	SPBPB10D8.02c	135	3e-31	COG3119	Arylsulfatase A and related enzymes	P	Inorganic ion transport and metabolism ;
Unigene12850_All	PA0183	134	1e-30	COG3119	Arylsulfatase A and related enzymes	P	Inorganic ion transport and metabolism ;
Unigene12850_All	ZaslA	132	2e-30	COG3119	Arylsulfatase A and related enzymes	P	Inorganic ion transport and metabolism ;
CL7213.Contig1_All	XF0118	57.8	3e-08	COG0367	Asparagine synthase (glutamine-hydrolyzing)	E	Amino acid transport and metabolism ;
Unigene52243_All	STM0680	625	9e-179	COG0367	Asparagine synthase (glutamine-hydrolyzing)	E	Amino acid transport and metabolism ;
Unigene52243_All	asnB	624	2e-178	COG0367	Asparagine synthase (glutamine-hydrolyzing)	E	Amino acid transport and metabolism ;
Unigene52243_All	ZasnB	624	2e-178	COG0367	Asparagine synthase (glutamine-hydrolyzing)	E	Amino acid transport and metabolism ;
Unigene52243_All	ECs0704	624	2e-178	COG0367	Asparagine synthase (glutamine-hydrolyzing)	E	Amino acid transport and metabolism ;
Unigene52243_All	YPO2623	613	3e-175	COG0367	Asparagine synthase (glutamine-hydrolyzing)	E	Amino acid transport and metabolism ;
CL6258.Contig1_All	YJL060w	259	8e-69	COG0436	Aspartate/tyrosine/aromatic aminotransferase	E	Amino acid transport and metabolism ;
CL6258.Contig1_All	SPAC6B12.04c	259	8e-69	COG0436	Aspartate/tyrosine/aromatic aminotransferase	E	Amino acid transport and metabolism ;
CL6258.Contig1_All	Cgl0791	254	3e-67	COG0436	Aspartate/tyrosine/aromatic aminotransferase	E	Amino acid transport and metabolism ;
CL6258.Contig1_All	PA3798	225	2e-58	COG0436	Aspartate/tyrosine/aromatic aminotransferase	E	Amino acid transport and metabolism ;
CL6258.Contig1_All	Rv0858c	223	7e-58	COG0436	Aspartate/tyrosine/aromatic aminotransferase	E	Amino acid transport and metabolism ;
CL6258.Contig3_All	YJL060w	259	8e-69	COG0436	Aspartate/tyrosine/aromatic aminotransferase	E	Amino acid transport and metabolism ;
CL6258.Contig3_All	SPAC6B12.04c	259	8e-69	COG0436	Aspartate/tyrosine/aromatic aminotransferase	E	Amino acid transport and metabolism ;
CL6258.Contig3_All	Cgl0791	254	3e-67	COG0436	Aspartate/tyrosine/aromatic aminotransferase	E	Amino acid transport and metabolism ;
CL6258.Contig3_All	PA3798	225	2e-58	COG0436	Aspartate/tyrosine/aromatic aminotransferase	E	Amino acid transport and metabolism ;
CL6258.Contig3_All	Rv0858c	223	7e-58	COG0436	Aspartate/tyrosine/aromatic aminotransferase	E	Amino acid transport and metabolism ;
CL8426.Contig1_All	SPBC582.08	399	8e-111	COG0436	Aspartate/tyrosine/aromatic aminotransferase	E	Amino acid transport and metabolism ;
CL8426.Contig1_All	YDR111c	373	6e-103	COG0436	Aspartate/tyrosine/aromatic aminotransferase	E	Amino acid transport and metabolism ;
CL8426.Contig1_All	YLR089c	369	7e-102	COG0436	Aspartate/tyrosine/aromatic aminotransferase	E	Amino acid transport and metabolism ;
CL8426.Contig1_All	VC1977	146	1e-34	COG0436	Aspartate/tyrosine/aromatic aminotransferase	E	Amino acid transport and metabolism ;
CL8426.Contig1_All	yfbQ	145	3e-34	COG0436	Aspartate/tyrosine/aromatic aminotransferase	E	Amino acid transport and metabolism ;
CL8426.Contig2_All	SPBC582.08	392	1e-108	COG0436	Aspartate/tyrosine/aromatic aminotransferase	E	Amino acid transport and metabolism ;
CL8426.Contig2_All	YLR089c	372	1e-102	COG0436	Aspartate/tyrosine/aromatic aminotransferase	E	Amino acid transport and metabolism ;
CL8426.Contig2_All	YDR111c	372	1e-102	COG0436	Aspartate/tyrosine/aromatic aminotransferase	E	Amino acid transport and metabolism ;
CL8426.Contig2_All	VC1977	150	5e-36	COG0436	Aspartate/tyrosine/aromatic aminotransferase	E	Amino acid transport and metabolism ;
CL8426.Contig2_All	yfbQ	150	9e-36	COG0436	Aspartate/tyrosine/aromatic aminotransferase	E	Amino acid transport and metabolism ;
CL8426.Contig3_All	SPBC582.08	395	9e-110	COG0436	Aspartate/tyrosine/aromatic aminotransferase	E	Amino acid transport and metabolism ;
CL8426.Contig3_All	YDR111c	377	3e-104	COG0436	Aspartate/tyrosine/aromatic aminotransferase	E	Amino acid transport and metabolism ;
CL8426.Contig3_All	YLR089c	372	8e-103	COG0436	Aspartate/tyrosine/aromatic aminotransferase	E	Amino acid transport and metabolism ;
CL8426.Contig3_All	ML2502	147	6e-35	COG0436	Aspartate/tyrosine/aromatic aminotransferase	E	Amino acid transport and metabolism ;
CL8426.Contig3_All	VC1977	146	1e-34	COG0436	Aspartate/tyrosine/aromatic aminotransferase	E	Amino acid transport and metabolism ;
CL7543.Contig1_All	YHR019c	538	2e-152	COG0017	Aspartyl/asparaginyl-tRNA synthetases	J	Translation, ribosomal structure and biogenesis ;
CL7543.Contig1_All	SPBC1773.10c	526	6e-149	COG0017	Aspartyl/asparaginyl-tRNA synthetases	J	Translation, ribosomal structure and biogenesis ;
CL7543.Contig1_All	ECU09g1680	315	3e-85	COG0017	Aspartyl/asparaginyl-tRNA synthetases	J	Translation, ribosomal structure and biogenesis ;
CL7543.Contig1_All	Ta0519	282	2e-75	COG0017	Aspartyl/asparaginyl-tRNA synthetases	J	Translation, ribosomal structure and biogenesis ;
CL7543.Contig1_All	TVN0996	281	3e-75	COG0017	Aspartyl/asparaginyl-tRNA synthetases	J	Translation, ribosomal structure and biogenesis ;
CL1082.Contig4_All	CAC2977	159	5e-38	COG0154	Asp-tRNAAsn/Glu-tRNAGln amidotransferase A subunit and related amidases	J	Translation, ribosomal structure and biogenesis ;
CL1082.Contig4_All	slr0877	152	5e-36	COG0154	Asp-tRNAAsn/Glu-tRNAGln amidotransferase A subunit and related amidases	J	Translation, ribosomal structure and biogenesis ;
CL1082.Contig4_All	MA4523	149	5e-35	COG0154	Asp-tRNAAsn/Glu-tRNAGln amidotransferase A subunit and related amidases	J	Translation, ribosomal structure and biogenesis ;
CL1082.Contig4_All	alr1018	148	7e-35	COG0154	Asp-tRNAAsn/Glu-tRNAGln amidotransferase A subunit and related amidases	J	Translation, ribosomal structure and biogenesis ;
CL1082.Contig4_All	PA4483	148	7e-35	COG0154	Asp-tRNAAsn/Glu-tRNAGln amidotransferase A subunit and related amidases	J	Translation, ribosomal structure and biogenesis ;
CL1082.Contig7_All	slr0877	102	6e-21	COG0154	Asp-tRNAAsn/Glu-tRNAGln amidotransferase A subunit and related amidases	J	Translation, ribosomal structure and biogenesis ;
CL1082.Contig7_All	CAC2977	100	2e-20	COG0154	Asp-tRNAAsn/Glu-tRNAGln amidotransferase A subunit and related amidases	J	Translation, ribosomal structure and biogenesis ;
CL1082.Contig7_All	MA4523	99	5e-20	COG0154	Asp-tRNAAsn/Glu-tRNAGln amidotransferase A subunit and related amidases	J	Translation, ribosomal structure and biogenesis ;
CL1082.Contig7_All	BS_yerM	95.1	7e-19	COG0154	Asp-tRNAAsn/Glu-tRNAGln amidotransferase A subunit and related amidases	J	Translation, ribosomal structure and biogenesis ;
CL1082.Contig7_All	lin1867	94.4	1e-18	COG0154	Asp-tRNAAsn/Glu-tRNAGln amidotransferase A subunit and related amidases	J	Translation, ribosomal structure and biogenesis ;
Unigene33376_All	all1053	336	6e-92	COG0154	Asp-tRNAAsn/Glu-tRNAGln amidotransferase A subunit and related amidases	J	Translation, ribosomal structure and biogenesis ;
Unigene33376_All	aq_247	329	7e-90	COG0154	Asp-tRNAAsn/Glu-tRNAGln amidotransferase A subunit and related amidases	J	Translation, ribosomal structure and biogenesis ;
Unigene33376_All	RP152	325	2e-88	COG0154	Asp-tRNAAsn/Glu-tRNAGln amidotransferase A subunit and related amidases	J	Translation, ribosomal structure and biogenesis ;
Unigene33376_All	BMEII0675	325	2e-88	COG0154	Asp-tRNAAsn/Glu-tRNAGln amidotransferase A subunit and related amidases	J	Translation, ribosomal structure and biogenesis ;
Unigene33376_All	FN0754	323	4e-88	COG0154	Asp-tRNAAsn/Glu-tRNAGln amidotransferase A subunit and related amidases	J	Translation, ribosomal structure and biogenesis ;
CL5065.Contig1_All	RP151	370	7e-102	COG0064	Asp-tRNAAsn/Glu-tRNAGln amidotransferase B subunit (PET112 homolog)	J	Translation, ribosomal structure and biogenesis ;
CL5065.Contig1_All	RC0193	366	1e-100	COG0064	Asp-tRNAAsn/Glu-tRNAGln amidotransferase B subunit (PET112 homolog)	J	Translation, ribosomal structure and biogenesis ;
CL5065.Contig1_All	mlr0190	365	2e-100	COG0064	Asp-tRNAAsn/Glu-tRNAGln amidotransferase B subunit (PET112 homolog)	J	Translation, ribosomal structure and biogenesis ;
CL5065.Contig1_All	SMc01350	362	1e-99	COG0064	Asp-tRNAAsn/Glu-tRNAGln amidotransferase B subunit (PET112 homolog)	J	Translation, ribosomal structure and biogenesis ;
CL5065.Contig1_All	BMEI1068	356	1e-97	COG0064	Asp-tRNAAsn/Glu-tRNAGln amidotransferase B subunit (PET112 homolog)	J	Translation, ribosomal structure and biogenesis ;
Unigene29861_All	Cj0398	53.9	3e-07	COG0721	Asp-tRNAAsn/Glu-tRNAGln amidotransferase C subunit	J	Translation, ribosomal structure and biogenesis ;
CL11114.Contig1_All	SPCC825.01	57.4	2e-07	COG0488	ATPase components of ABC transporters with duplicated ATPase domains	R	General function prediction only ;
CL12188.Contig2_All	SPCC825.01	68.9	6e-11	COG0488	ATPase components of ABC transporters with duplicated ATPase domains	R	General function prediction only ;
CL3805.Contig4_All	SPCC825.01	77.4	9e-14	COG0488	ATPase components of ABC transporters with duplicated ATPase domains	R	General function prediction only ;
CL4207.Contig5_All	SPCC825.01	65.1	8e-10	COG0488	ATPase components of ABC transporters with duplicated ATPase domains	R	General function prediction only ;
CL4230.Contig1_All	SPCC825.01	59.3	2e-08	COG0488	ATPase components of ABC transporters with duplicated ATPase domains	R	General function prediction only ;
CL4870.Contig1_All	SPCC825.01	52.4	6e-06	COG0488	ATPase components of ABC transporters with duplicated ATPase domains	R	General function prediction only ;
CL4912.Contig5_All	SPCC825.01	62.8	4e-09	COG0488	ATPase components of ABC transporters with duplicated ATPase domains	R	General function prediction only ;
CL5077.Contig3_All	SPCC825.01	62	4e-09	COG0488	ATPase components of ABC transporters with duplicated ATPase domains	R	General function prediction only ;
CL5973.Contig3_All	SPCC825.01	63.9	2e-09	COG0488	ATPase components of ABC transporters with duplicated ATPase domains	R	General function prediction only ;
CL6124.Contig2_All	SPCC825.01	69.7	2e-11	COG0488	ATPase components of ABC transporters with duplicated ATPase domains	R	General function prediction only ;
CL9392.Contig1_All	YER036c	554	4e-157	COG0488	ATPase components of ABC transporters with duplicated ATPase domains	R	General function prediction only ;
CL9392.Contig1_All	SPBC16H5.08c	533	7e-151	COG0488	ATPase components of ABC transporters with duplicated ATPase domains	R	General function prediction only ;
CL9392.Contig1_All	SPCC825.01	480	9e-135	COG0488	ATPase components of ABC transporters with duplicated ATPase domains	R	General function prediction only ;
CL9392.Contig1_All	SPBC29A3.09c	431	5e-120	COG0488	ATPase components of ABC transporters with duplicated ATPase domains	R	General function prediction only ;
CL9392.Contig1_All	YFR009w	401	5e-111	COG0488	ATPase components of ABC transporters with duplicated ATPase domains	R	General function prediction only ;
CL9591.Contig7_All	SPCC825.01	61.6	1e-08	COG0488	ATPase components of ABC transporters with duplicated ATPase domains	R	General function prediction only ;
Unigene278_All	all4183	583	5e-166	COG0488	ATPase components of ABC transporters with duplicated ATPase domains	R	General function prediction only ;
Unigene278_All	slr0864	583	6e-166	COG0488	ATPase components of ABC transporters with duplicated ATPase domains	R	General function prediction only ;
Unigene278_All	SA1852	377	7e-104	COG0488	ATPase components of ABC transporters with duplicated ATPase domains	R	General function prediction only ;
Unigene278_All	BS_ydiF	375	1e-103	COG0488	ATPase components of ABC transporters with duplicated ATPase domains	R	General function prediction only ;
Unigene278_All	FN2102	361	3e-99	COG0488	ATPase components of ABC transporters with duplicated ATPase domains	R	General function prediction only ;
CL10177.Contig1_All	MK0690	60.8	1e-08	COG0419	ATPase involved in DNA repair	L	Replication, recombination and repair ;
CL1028.Contig2_All	PH0929	61.6	2e-09	COG0419	ATPase involved in DNA repair	L	Replication, recombination and repair ;
CL1074.Contig1_All	aq_1006	73.9	1e-12	COG0419	ATPase involved in DNA repair	L	Replication, recombination and repair ;
CL1074.Contig1_All	MK0690	72.8	3e-12	COG0419	ATPase involved in DNA repair	L	Replication, recombination and repair ;
CL111.Contig5_All	MJ1322	61.6	1e-08	COG0419	ATPase involved in DNA repair	L	Replication, recombination and repair ;
CL11114.Contig1_All	MJ1322	53.5	2e-06	COG0419	ATPase involved in DNA repair	L	Replication, recombination and repair ;
CL11250.Contig2_All	AF1032	58.9	7e-08	COG0419	ATPase involved in DNA repair	L	Replication, recombination and repair ;
CL11250.Contig2_All	BS_yirY	56.6	3e-07	COG0419	ATPase involved in DNA repair	L	Replication, recombination and repair ;
CL11380.Contig1_All	MK0690	83.6	2e-15	COG0419	ATPase involved in DNA repair	L	Replication, recombination and repair ;
CL11380.Contig1_All	aq_1006	81.6	8e-15	COG0419	ATPase involved in DNA repair	L	Replication, recombination and repair ;
CL11380.Contig1_All	PAB0812	81.6	8e-15	COG0419	ATPase involved in DNA repair	L	Replication, recombination and repair ;
CL11629.Contig1_All	MK0690	75.1	1e-12	COG0419	ATPase involved in DNA repair	L	Replication, recombination and repair ;
CL11629.Contig1_All	aq_1006	70.9	2e-11	COG0419	ATPase involved in DNA repair	L	Replication, recombination and repair ;
CL13501.Contig1_All	aq_1006	55.1	6e-16	COG0419	ATPase involved in DNA repair	L	Replication, recombination and repair ;
CL13501.Contig1_All	PAB0812	49.7	1e-11	COG0419	ATPase involved in DNA repair	L	Replication, recombination and repair ;
CL13501.Contig3_All	MK0690	53.5	8e-07	COG0419	ATPase involved in DNA repair	L	Replication, recombination and repair ;
CL13527.Contig2_All	MK0690	129	4e-29	COG0419	ATPase involved in DNA repair	L	Replication, recombination and repair ;
CL13527.Contig2_All	aq_1006	129	5e-29	COG0419	ATPase involved in DNA repair	L	Replication, recombination and repair ;
CL13527.Contig2_All	PAB0812	115	4e-25	COG0419	ATPase involved in DNA repair	L	Replication, recombination and repair ;
CL1455.Contig2_All	SSO2249	65.5	2e-10	COG0419	ATPase involved in DNA repair	L	Replication, recombination and repair ;
CL1455.Contig4_All	AF1032	60.8	5e-09	COG0419	ATPase involved in DNA repair	L	Replication, recombination and repair ;
CL1730.Contig2_All	PAB0812	68.2	1e-10	COG0419	ATPase involved in DNA repair	L	Replication, recombination and repair ;
CL1730.Contig2_All	MK0690	63.2	3e-09	COG0419	ATPase involved in DNA repair	L	Replication, recombination and repair ;
CL1756.Contig1_All	aq_1006	58.2	4e-08	COG0419	ATPase involved in DNA repair	L	Replication, recombination and repair ;
CL1807.Contig2_All	aq_1006	73.6	2e-12	COG0419	ATPase involved in DNA repair	L	Replication, recombination and repair ;
CL1807.Contig2_All	MK0690	70.9	2e-11	COG0419	ATPase involved in DNA repair	L	Replication, recombination and repair ;
CL1836.Contig1_All	SSO2249	53.5	2e-06	COG0419	ATPase involved in DNA repair	L	Replication, recombination and repair ;
CL1836.Contig1_All	aq_1006	52	7e-06	COG0419	ATPase involved in DNA repair	L	Replication, recombination and repair ;
CL1836.Contig2_All	SSO2249	53.5	2e-06	COG0419	ATPase involved in DNA repair	L	Replication, recombination and repair ;
CL1836.Contig2_All	aq_1006	52	6e-06	COG0419	ATPase involved in DNA repair	L	Replication, recombination and repair ;
CL1836.Contig4_All	SSO2249	53.5	2e-06	COG0419	ATPase involved in DNA repair	L	Replication, recombination and repair ;
CL1836.Contig4_All	aq_1006	52	7e-06	COG0419	ATPase involved in DNA repair	L	Replication, recombination and repair ;
CL1836.Contig6_All	SSO2249	53.5	2e-06	COG0419	ATPase involved in DNA repair	L	Replication, recombination and repair ;
CL1836.Contig6_All	aq_1006	52	7e-06	COG0419	ATPase involved in DNA repair	L	Replication, recombination and repair ;
CL1836.Contig7_All	SSO2249	53.5	3e-06	COG0419	ATPase involved in DNA repair	L	Replication, recombination and repair ;
CL2174.Contig2_All	MK0690	50.4	6e-06	COG0419	ATPase involved in DNA repair	L	Replication, recombination and repair ;
CL2231.Contig1_All	MK0690	93.2	2e-18	COG0419	ATPase involved in DNA repair	L	Replication, recombination and repair ;
CL2231.Contig2_All	MK0690	71.2	7e-12	COG0419	ATPase involved in DNA repair	L	Replication, recombination and repair ;
CL2231.Contig3_All	MK0690	85.1	2e-16	COG0419	ATPase involved in DNA repair	L	Replication, recombination and repair ;
CL2231.Contig3_All	PAB0812	70.1	7e-12	COG0419	ATPase involved in DNA repair	L	Replication, recombination and repair ;
CL2231.Contig6_All	MK0690	98.6	2e-20	COG0419	ATPase involved in DNA repair	L	Replication, recombination and repair ;
CL2231.Contig7_All	MK0690	69.7	1e-11	COG0419	ATPase involved in DNA repair	L	Replication, recombination and repair ;
CL2231.Contig8_All	MK0690	80.1	1e-14	COG0419	ATPase involved in DNA repair	L	Replication, recombination and repair ;
CL2231.Contig8_All	PAE2280	65.5	3e-10	COG0419	ATPase involved in DNA repair	L	Replication, recombination and repair ;
CL2391.Contig2_All	aq_1006	59.7	2e-08	COG0419	ATPase involved in DNA repair	L	Replication, recombination and repair ;
CL255.Contig1_All	MK0690	134	1e-30	COG0419	ATPase involved in DNA repair	L	Replication, recombination and repair ;
CL255.Contig1_All	aq_1006	130	1e-29	COG0419	ATPase involved in DNA repair	L	Replication, recombination and repair ;
CL255.Contig10_All	MK0690	70.9	4e-12	COG0419	ATPase involved in DNA repair	L	Replication, recombination and repair ;
CL255.Contig10_All	aq_1006	66.2	1e-10	COG0419	ATPase involved in DNA repair	L	Replication, recombination and repair ;
CL255.Contig10_All	MJ1322	64.3	4e-10	COG0419	ATPase involved in DNA repair	L	Replication, recombination and repair ;
CL255.Contig2_All	MJ1322	75.5	2e-13	COG0419	ATPase involved in DNA repair	L	Replication, recombination and repair ;
CL255.Contig2_All	AF1032	73.6	6e-13	COG0419	ATPase involved in DNA repair	L	Replication, recombination and repair ;
CL255.Contig2_All	PH0929	72.8	1e-12	COG0419	ATPase involved in DNA repair	L	Replication, recombination and repair ;
CL255.Contig5_All	MK0690	135	6e-31	COG0419	ATPase involved in DNA repair	L	Replication, recombination and repair ;
CL255.Contig5_All	aq_1006	130	2e-29	COG0419	ATPase involved in DNA repair	L	Replication, recombination and repair ;
CL2639.Contig3_All	AF1032	80.9	3e-14	COG0419	ATPase involved in DNA repair	L	Replication, recombination and repair ;
CL2639.Contig3_All	PAB0812	78.2	2e-13	COG0419	ATPase involved in DNA repair	L	Replication, recombination and repair ;
CL2639.Contig3_All	MK0690	71.6	2e-11	COG0419	ATPase involved in DNA repair	L	Replication, recombination and repair ;
CL2639.Contig3_All	aq_1006	65.9	9e-10	COG0419	ATPase involved in DNA repair	L	Replication, recombination and repair ;
CL2639.Contig3_All	SSO2249	63.2	6e-09	COG0419	ATPase involved in DNA repair	L	Replication, recombination and repair ;
CL2639.Contig4_All	AF1032	88.6	2e-16	COG0419	ATPase involved in DNA repair	L	Replication, recombination and repair ;
CL2639.Contig4_All	PAB0812	78.2	2e-13	COG0419	ATPase involved in DNA repair	L	Replication, recombination and repair ;
CL2639.Contig4_All	SSO2249	73.2	7e-12	COG0419	ATPase involved in DNA repair	L	Replication, recombination and repair ;
CL2689.Contig3_All	aq_1006	101	3e-21	COG0419	ATPase involved in DNA repair	L	Replication, recombination and repair ;
CL2689.Contig3_All	PAB0812	98.6	3e-20	COG0419	ATPase involved in DNA repair	L	Replication, recombination and repair ;
CL2820.Contig1_All	aq_1006	76.6	4e-13	COG0419	ATPase involved in DNA repair	L	Replication, recombination and repair ;
CL2820.Contig1_All	PAB0812	70.5	3e-11	COG0419	ATPase involved in DNA repair	L	Replication, recombination and repair ;
CL2820.Contig1_All	MK0690	65.1	1e-09	COG0419	ATPase involved in DNA repair	L	Replication, recombination and repair ;
CL2820.Contig1_All	YNL250w	62.8	7e-09	COG0419	ATPase involved in DNA repair	L	Replication, recombination and repair ;
CL2820.Contig1_All	AF1032	60.1	4e-08	COG0419	ATPase involved in DNA repair	L	Replication, recombination and repair ;
CL2820.Contig12_All	aq_1006	76.6	4e-13	COG0419	ATPase involved in DNA repair	L	Replication, recombination and repair ;
CL2820.Contig12_All	PAB0812	70.5	3e-11	COG0419	ATPase involved in DNA repair	L	Replication, recombination and repair ;
CL2820.Contig12_All	MK0690	64.3	2e-09	COG0419	ATPase involved in DNA repair	L	Replication, recombination and repair ;
CL2820.Contig12_All	AF1032	58.9	1e-07	COG0419	ATPase involved in DNA repair	L	Replication, recombination and repair ;
CL2820.Contig12_All	SSO2249	56.2	6e-07	COG0419	ATPase involved in DNA repair	L	Replication, recombination and repair ;
CL2820.Contig14_All	aq_1006	76.6	4e-13	COG0419	ATPase involved in DNA repair	L	Replication, recombination and repair ;
CL2820.Contig14_All	PAB0812	70.5	3e-11	COG0419	ATPase involved in DNA repair	L	Replication, recombination and repair ;
CL2820.Contig14_All	MK0690	63.5	4e-09	COG0419	ATPase involved in DNA repair	L	Replication, recombination and repair ;
CL2820.Contig14_All	YNL250w	62.8	7e-09	COG0419	ATPase involved in DNA repair	L	Replication, recombination and repair ;
CL2820.Contig14_All	AF1032	61.2	2e-08	COG0419	ATPase involved in DNA repair	L	Replication, recombination and repair ;
CL2820.Contig15_All	aq_1006	76.6	5e-13	COG0419	ATPase involved in DNA repair	L	Replication, recombination and repair ;
CL2820.Contig15_All	PAB0812	70.5	3e-11	COG0419	ATPase involved in DNA repair	L	Replication, recombination and repair ;
CL2820.Contig15_All	MK0690	64.3	2e-09	COG0419	ATPase involved in DNA repair	L	Replication, recombination and repair ;
CL2820.Contig15_All	AF1032	59.3	8e-08	COG0419	ATPase involved in DNA repair	L	Replication, recombination and repair ;
CL2820.Contig15_All	SSO2249	56.2	7e-07	COG0419	ATPase involved in DNA repair	L	Replication, recombination and repair ;
CL2820.Contig16_All	aq_1006	76.6	4e-13	COG0419	ATPase involved in DNA repair	L	Replication, recombination and repair ;
CL2820.Contig16_All	PAB0812	70.5	3e-11	COG0419	ATPase involved in DNA repair	L	Replication, recombination and repair ;
CL2820.Contig16_All	MK0690	63.5	4e-09	COG0419	ATPase involved in DNA repair	L	Replication, recombination and repair ;
CL2820.Contig16_All	AF1032	61.2	2e-08	COG0419	ATPase involved in DNA repair	L	Replication, recombination and repair ;
CL2820.Contig16_All	SSO2249	56.2	6e-07	COG0419	ATPase involved in DNA repair	L	Replication, recombination and repair ;
CL2820.Contig19_All	aq_1006	76.6	5e-13	COG0419	ATPase involved in DNA repair	L	Replication, recombination and repair ;
CL2820.Contig19_All	PAB0812	70.5	3e-11	COG0419	ATPase involved in DNA repair	L	Replication, recombination and repair ;
CL2820.Contig19_All	MK0690	65.1	1e-09	COG0419	ATPase involved in DNA repair	L	Replication, recombination and repair ;
CL2820.Contig19_All	AF1032	61.2	2e-08	COG0419	ATPase involved in DNA repair	L	Replication, recombination and repair ;
CL2820.Contig2_All	aq_1006	76.6	4e-13	COG0419	ATPase involved in DNA repair	L	Replication, recombination and repair ;
CL2820.Contig2_All	PAB0812	70.5	3e-11	COG0419	ATPase involved in DNA repair	L	Replication, recombination and repair ;
CL2820.Contig2_All	MK0690	63.5	4e-09	COG0419	ATPase involved in DNA repair	L	Replication, recombination and repair ;
CL2820.Contig2_All	YNL250w	62.8	6e-09	COG0419	ATPase involved in DNA repair	L	Replication, recombination and repair ;
CL2820.Contig2_All	AF1032	61.2	2e-08	COG0419	ATPase involved in DNA repair	L	Replication, recombination and repair ;
CL2820.Contig5_All	aq_1006	76.6	5e-13	COG0419	ATPase involved in DNA repair	L	Replication, recombination and repair ;
CL2820.Contig5_All	PAB0812	70.5	3e-11	COG0419	ATPase involved in DNA repair	L	Replication, recombination and repair ;
CL2820.Contig5_All	MK0690	65.1	1e-09	COG0419	ATPase involved in DNA repair	L	Replication, recombination and repair ;
CL2820.Contig5_All	AF1032	60.1	5e-08	COG0419	ATPase involved in DNA repair	L	Replication, recombination and repair ;
CL2820.Contig5_All	SSO2249	56.2	7e-07	COG0419	ATPase involved in DNA repair	L	Replication, recombination and repair ;
CL2820.Contig7_All	aq_1006	76.6	5e-13	COG0419	ATPase involved in DNA repair	L	Replication, recombination and repair ;
CL2820.Contig7_All	PAB0812	70.5	3e-11	COG0419	ATPase involved in DNA repair	L	Replication, recombination and repair ;
CL2820.Contig7_All	MK0690	64.3	2e-09	COG0419	ATPase involved in DNA repair	L	Replication, recombination and repair ;
CL2820.Contig7_All	AF1032	59.3	8e-08	COG0419	ATPase involved in DNA repair	L	Replication, recombination and repair ;
CL2820.Contig7_All	SSO2249	56.2	6e-07	COG0419	ATPase involved in DNA repair	L	Replication, recombination and repair ;
CL2820.Contig8_All	aq_1006	76.6	4e-13	COG0419	ATPase involved in DNA repair	L	Replication, recombination and repair ;
CL2820.Contig8_All	PAB0812	70.5	3e-11	COG0419	ATPase involved in DNA repair	L	Replication, recombination and repair ;
CL2820.Contig8_All	MK0690	65.1	1e-09	COG0419	ATPase involved in DNA repair	L	Replication, recombination and repair ;
CL2820.Contig8_All	AF1032	60.1	4e-08	COG0419	ATPase involved in DNA repair	L	Replication, recombination and repair ;
CL2820.Contig8_All	SSO2249	56.2	6e-07	COG0419	ATPase involved in DNA repair	L	Replication, recombination and repair ;
CL3016.Contig2_All	PAB0812	73.2	2e-12	COG0419	ATPase involved in DNA repair	L	Replication, recombination and repair ;
CL3016.Contig2_All	aq_1006	58.9	5e-08	COG0419	ATPase involved in DNA repair	L	Replication, recombination and repair ;
CL3016.Contig2_All	MJ1322	58.2	8e-08	COG0419	ATPase involved in DNA repair	L	Replication, recombination and repair ;
CL3043.Contig2_All	AF1032	72.8	5e-12	COG0419	ATPase involved in DNA repair	L	Replication, recombination and repair ;
CL3043.Contig2_All	MK0690	70.9	2e-11	COG0419	ATPase involved in DNA repair	L	Replication, recombination and repair ;
CL3043.Contig2_All	aq_1006	68.6	1e-10	COG0419	ATPase involved in DNA repair	L	Replication, recombination and repair ;
CL3043.Contig3_All	AF1032	77	5e-13	COG0419	ATPase involved in DNA repair	L	Replication, recombination and repair ;
CL3043.Contig6_All	AF1032	81.3	1e-14	COG0419	ATPase involved in DNA repair	L	Replication, recombination and repair ;
CL3043.Contig6_All	aq_1006	67.4	2e-10	COG0419	ATPase involved in DNA repair	L	Replication, recombination and repair ;
CL3043.Contig6_All	MK0690	63.5	3e-09	COG0419	ATPase involved in DNA repair	L	Replication, recombination and repair ;
CL3043.Contig7_All	AF1032	78.2	2e-13	COG0419	ATPase involved in DNA repair	L	Replication, recombination and repair ;
CL3165.Contig4_All	CAC2736	135	7e-31	COG0419	ATPase involved in DNA repair	L	Replication, recombination and repair ;
CL3741.Contig2_All	YNL250w	80.9	7e-15	COG0419	ATPase involved in DNA repair	L	Replication, recombination and repair ;
CL3741.Contig2_All	PAB0812	78.2	4e-14	COG0419	ATPase involved in DNA repair	L	Replication, recombination and repair ;
CL3741.Contig2_All	AF1032	77	1e-13	COG0419	ATPase involved in DNA repair	L	Replication, recombination and repair ;
CL3971.Contig1_All	aq_1006	109	3e-23	COG0419	ATPase involved in DNA repair	L	Replication, recombination and repair ;
CL3971.Contig1_All	MK0690	84.3	2e-15	COG0419	ATPase involved in DNA repair	L	Replication, recombination and repair ;
CL3971.Contig1_All	MJ1322	79.3	5e-14	COG0419	ATPase involved in DNA repair	L	Replication, recombination and repair ;
CL3971.Contig1_All	APE0110	77.8	1e-13	COG0419	ATPase involved in DNA repair	L	Replication, recombination and repair ;
CL3971.Contig2_All	aq_1006	115	8e-25	COG0419	ATPase involved in DNA repair	L	Replication, recombination and repair ;
CL3971.Contig2_All	MK0690	84.7	1e-15	COG0419	ATPase involved in DNA repair	L	Replication, recombination and repair ;
CL3990.Contig1_All	aq_1006	62.8	2e-09	COG0419	ATPase involved in DNA repair	L	Replication, recombination and repair ;
CL3990.Contig1_All	FN0522	59.7	2e-08	COG0419	ATPase involved in DNA repair	L	Replication, recombination and repair ;
CL3990.Contig1_All	PAB0812	56.2	2e-07	COG0419	ATPase involved in DNA repair	L	Replication, recombination and repair ;
CL3990.Contig2_All	aq_1006	62.8	2e-09	COG0419	ATPase involved in DNA repair	L	Replication, recombination and repair ;
CL3990.Contig2_All	FN0522	59.7	2e-08	COG0419	ATPase involved in DNA repair	L	Replication, recombination and repair ;
CL3990.Contig2_All	PAB0812	56.2	2e-07	COG0419	ATPase involved in DNA repair	L	Replication, recombination and repair ;
CL3990.Contig3_All	aq_1006	62.8	2e-09	COG0419	ATPase involved in DNA repair	L	Replication, recombination and repair ;
CL3990.Contig3_All	FN0522	59.7	2e-08	COG0419	ATPase involved in DNA repair	L	Replication, recombination and repair ;
CL4067.Contig2_All	MK0690	74.3	1e-12	COG0419	ATPase involved in DNA repair	L	Replication, recombination and repair ;
CL4067.Contig2_All	PH0929	67.4	1e-10	COG0419	ATPase involved in DNA repair	L	Replication, recombination and repair ;
CL4067.Contig3_All	PA4282	57	9e-08	COG0419	ATPase involved in DNA repair	L	Replication, recombination and repair ;
CL4067.Contig3_All	MA1164	56.2	2e-07	COG0419	ATPase involved in DNA repair	L	Replication, recombination and repair ;
CL4087.Contig2_All	MK0690	60.1	1e-08	COG0419	ATPase involved in DNA repair	L	Replication, recombination and repair ;
CL49.Contig1_All	MK0690	75.5	7e-13	COG0419	ATPase involved in DNA repair	L	Replication, recombination and repair ;
CL49.Contig1_All	PAB0812	72.8	5e-12	COG0419	ATPase involved in DNA repair	L	Replication, recombination and repair ;
CL49.Contig1_All	APE0110	71.6	1e-11	COG0419	ATPase involved in DNA repair	L	Replication, recombination and repair ;
CL50.Contig8_All	aq_1006	88.2	1e-16	COG0419	ATPase involved in DNA repair	L	Replication, recombination and repair ;
CL5439.Contig1_All	MK0690	54.7	2e-07	COG0419	ATPase involved in DNA repair	L	Replication, recombination and repair ;
CL5439.Contig2_All	MK0690	65.9	7e-11	COG0419	ATPase involved in DNA repair	L	Replication, recombination and repair ;
CL5439.Contig2_All	aq_1006	65.5	9e-11	COG0419	ATPase involved in DNA repair	L	Replication, recombination and repair ;
CL5439.Contig2_All	AF1032	60.8	2e-09	COG0419	ATPase involved in DNA repair	L	Replication, recombination and repair ;
CL5439.Contig2_All	PAB0812	58.2	1e-08	COG0419	ATPase involved in DNA repair	L	Replication, recombination and repair ;
CL5439.Contig5_All	MK0690	72.8	1e-12	COG0419	ATPase involved in DNA repair	L	Replication, recombination and repair ;
CL5439.Contig5_All	PAB0812	67.4	6e-11	COG0419	ATPase involved in DNA repair	L	Replication, recombination and repair ;
CL5439.Contig5_All	aq_1006	56.2	1e-07	COG0419	ATPase involved in DNA repair	L	Replication, recombination and repair ;
CL5439.Contig8_All	MK0690	79.7	2e-14	COG0419	ATPase involved in DNA repair	L	Replication, recombination and repair ;
CL5439.Contig8_All	aq_1006	62	4e-09	COG0419	ATPase involved in DNA repair	L	Replication, recombination and repair ;
CL5439.Contig8_All	PAB0812	60.5	1e-08	COG0419	ATPase involved in DNA repair	L	Replication, recombination and repair ;
CL5450.Contig1_All	MK0690	75.1	1e-12	COG0419	ATPase involved in DNA repair	L	Replication, recombination and repair ;
CL5450.Contig1_All	PAB0812	71.6	1e-11	COG0419	ATPase involved in DNA repair	L	Replication, recombination and repair ;
CL5711.Contig4_All	aq_1006	74.3	2e-12	COG0419	ATPase involved in DNA repair	L	Replication, recombination and repair ;
CL5711.Contig4_All	MK0690	74.3	2e-12	COG0419	ATPase involved in DNA repair	L	Replication, recombination and repair ;
CL6206.Contig1_All	FN0522	73.6	2e-12	COG0419	ATPase involved in DNA repair	L	Replication, recombination and repair ;
CL6206.Contig1_All	MK0690	72.4	4e-12	COG0419	ATPase involved in DNA repair	L	Replication, recombination and repair ;
CL6206.Contig1_All	PH0929	70.5	2e-11	COG0419	ATPase involved in DNA repair	L	Replication, recombination and repair ;
CL6206.Contig3_All	FN0522	73.6	2e-12	COG0419	ATPase involved in DNA repair	L	Replication, recombination and repair ;
CL6206.Contig3_All	MK0690	72.4	4e-12	COG0419	ATPase involved in DNA repair	L	Replication, recombination and repair ;
CL6206.Contig3_All	PAB0812	70.9	1e-11	COG0419	ATPase involved in DNA repair	L	Replication, recombination and repair ;
CL6206.Contig4_All	FN0522	73.6	2e-12	COG0419	ATPase involved in DNA repair	L	Replication, recombination and repair ;
CL6206.Contig4_All	MK0690	72.4	4e-12	COG0419	ATPase involved in DNA repair	L	Replication, recombination and repair ;
CL6206.Contig4_All	PAB0812	72	6e-12	COG0419	ATPase involved in DNA repair	L	Replication, recombination and repair ;
CL6266.Contig1_All	PAB0812	123	2e-27	COG0419	ATPase involved in DNA repair	L	Replication, recombination and repair ;
CL6266.Contig1_All	aq_1006	121	6e-27	COG0419	ATPase involved in DNA repair	L	Replication, recombination and repair ;
CL651.Contig1_All	PA4282	67.4	2e-10	COG0419	ATPase involved in DNA repair	L	Replication, recombination and repair ;
CL651.Contig3_All	PA4282	69.3	5e-11	COG0419	ATPase involved in DNA repair	L	Replication, recombination and repair ;
CL651.Contig6_All	PA4282	67.4	2e-10	COG0419	ATPase involved in DNA repair	L	Replication, recombination and repair ;
CL651.Contig6_All	VCA0521	64.3	2e-09	COG0419	ATPase involved in DNA repair	L	Replication, recombination and repair ;
CL6981.Contig1_All	FN0522	94	2e-18	COG0419	ATPase involved in DNA repair	L	Replication, recombination and repair ;
CL6981.Contig1_All	CAC2736	82.4	5e-15	COG0419	ATPase involved in DNA repair	L	Replication, recombination and repair ;
CL6981.Contig1_All	MJ1322	77.4	1e-13	COG0419	ATPase involved in DNA repair	L	Replication, recombination and repair ;
CL6981.Contig1_All	aq_1006	73.6	2e-12	COG0419	ATPase involved in DNA repair	L	Replication, recombination and repair ;
CL6981.Contig1_All	SSO2249	73.6	2e-12	COG0419	ATPase involved in DNA repair	L	Replication, recombination and repair ;
CL6981.Contig3_All	aq_1006	63.2	2e-09	COG0419	ATPase involved in DNA repair	L	Replication, recombination and repair ;
CL6981.Contig3_All	FN0522	62.8	3e-09	COG0419	ATPase involved in DNA repair	L	Replication, recombination and repair ;
CL7066.Contig2_All	PAB0812	63.5	8e-10	COG0419	ATPase involved in DNA repair	L	Replication, recombination and repair ;
CL7066.Contig2_All	MK0690	62	2e-09	COG0419	ATPase involved in DNA repair	L	Replication, recombination and repair ;
CL7152.Contig5_All	aq_1006	93.2	3e-18	COG0419	ATPase involved in DNA repair	L	Replication, recombination and repair ;
CL7152.Contig5_All	PAB0812	89	6e-17	COG0419	ATPase involved in DNA repair	L	Replication, recombination and repair ;
CL7152.Contig5_All	SSO2249	88.2	1e-16	COG0419	ATPase involved in DNA repair	L	Replication, recombination and repair ;
CL7152.Contig5_All	MK0690	87	2e-16	COG0419	ATPase involved in DNA repair	L	Replication, recombination and repair ;
CL7152.Contig6_All	aq_1006	93.6	2e-18	COG0419	ATPase involved in DNA repair	L	Replication, recombination and repair ;
CL7152.Contig6_All	SSO2249	91.3	1e-17	COG0419	ATPase involved in DNA repair	L	Replication, recombination and repair ;
CL7152.Contig6_All	MK0690	88.6	6e-17	COG0419	ATPase involved in DNA repair	L	Replication, recombination and repair ;
CL7152.Contig6_All	PAB0812	87.4	1e-16	COG0419	ATPase involved in DNA repair	L	Replication, recombination and repair ;
CL7368.Contig2_All	MK0690	68.2	6e-11	COG0419	ATPase involved in DNA repair	L	Replication, recombination and repair ;
CL7619.Contig1_All	aq_1006	55.8	3e-07	COG0419	ATPase involved in DNA repair	L	Replication, recombination and repair ;
CL7619.Contig2_All	PAB0812	52.4	3e-06	COG0419	ATPase involved in DNA repair	L	Replication, recombination and repair ;
CL7619.Contig2_All	FN0522	51.6	5e-06	COG0419	ATPase involved in DNA repair	L	Replication, recombination and repair ;
CL7691.Contig2_All	aq_1006	96.3	3e-19	COG0419	ATPase involved in DNA repair	L	Replication, recombination and repair ;
CL7691.Contig2_All	PAB0812	91.7	8e-18	COG0419	ATPase involved in DNA repair	L	Replication, recombination and repair ;
CL7691.Contig2_All	SSO2249	81.6	8e-15	COG0419	ATPase involved in DNA repair	L	Replication, recombination and repair ;
CL7691.Contig2_All	PH0929	81.3	1e-14	COG0419	ATPase involved in DNA repair	L	Replication, recombination and repair ;
CL7728.Contig1_All	AF1032	82.8	6e-15	COG0419	ATPase involved in DNA repair	L	Replication, recombination and repair ;
CL7728.Contig1_All	aq_1006	75.9	7e-13	COG0419	ATPase involved in DNA repair	L	Replication, recombination and repair ;
CL7728.Contig1_All	MJ1322	57	4e-07	COG0419	ATPase involved in DNA repair	L	Replication, recombination and repair ;
CL7728.Contig1_All	YNL250w	56.2	6e-07	COG0419	ATPase involved in DNA repair	L	Replication, recombination and repair ;
CL7728.Contig1_All	MK0690	55.8	8e-07	COG0419	ATPase involved in DNA repair	L	Replication, recombination and repair ;
CL8393.Contig1_All	MK0690	59.3	6e-08	COG0419	ATPase involved in DNA repair	L	Replication, recombination and repair ;
CL8393.Contig1_All	aq_1006	57	3e-07	COG0419	ATPase involved in DNA repair	L	Replication, recombination and repair ;
CL8393.Contig2_All	MK0690	59.3	6e-08	COG0419	ATPase involved in DNA repair	L	Replication, recombination and repair ;
CL8393.Contig2_All	aq_1006	57	3e-07	COG0419	ATPase involved in DNA repair	L	Replication, recombination and repair ;
CL8393.Contig3_All	MK0690	59.3	6e-08	COG0419	ATPase involved in DNA repair	L	Replication, recombination and repair ;
CL8393.Contig3_All	aq_1006	57	3e-07	COG0419	ATPase involved in DNA repair	L	Replication, recombination and repair ;
CL8654.Contig1_All	MK0690	61.6	1e-08	COG0419	ATPase involved in DNA repair	L	Replication, recombination and repair ;
CL8654.Contig1_All	PAB0812	60.1	3e-08	COG0419	ATPase involved in DNA repair	L	Replication, recombination and repair ;
CL8654.Contig1_All	aq_1006	59.3	5e-08	COG0419	ATPase involved in DNA repair	L	Replication, recombination and repair ;
CL894.Contig6_All	MK0690	54.7	4e-07	COG0419	ATPase involved in DNA repair	L	Replication, recombination and repair ;
CL894.Contig9_All	MK0690	65.1	4e-10	COG0419	ATPase involved in DNA repair	L	Replication, recombination and repair ;
CL8980.Contig1_All	MK0690	54.3	1e-06	COG0419	ATPase involved in DNA repair	L	Replication, recombination and repair ;
CL9162.Contig2_All	aq_1006	97.8	8e-20	COG0419	ATPase involved in DNA repair	L	Replication, recombination and repair ;
CL9162.Contig2_All	MK0690	89.4	3e-17	COG0419	ATPase involved in DNA repair	L	Replication, recombination and repair ;
CL9214.Contig2_All	AF1032	53.9	2e-06	COG0419	ATPase involved in DNA repair	L	Replication, recombination and repair ;
CL9271.Contig1_All	MK0690	59.7	2e-08	COG0419	ATPase involved in DNA repair	L	Replication, recombination and repair ;
CL9283.Contig2_All	PAB0812	57.4	4e-08	COG0419	ATPase involved in DNA repair	L	Replication, recombination and repair ;
CL9795.Contig2_All	SSO2249	60.5	5e-09	COG0419	ATPase involved in DNA repair	L	Replication, recombination and repair ;
CL9795.Contig2_All	aq_1006	58.2	3e-08	COG0419	ATPase involved in DNA repair	L	Replication, recombination and repair ;
CL9795.Contig2_All	MJ1322	53.1	8e-07	COG0419	ATPase involved in DNA repair	L	Replication, recombination and repair ;
Unigene12132_All	TM1636	72.4	5e-13	COG0419	ATPase involved in DNA repair	L	Replication, recombination and repair ;
Unigene12501_All	aq_1006	63.5	4e-09	COG0419	ATPase involved in DNA repair	L	Replication, recombination and repair ;
Unigene12625_All	PAB0812	51.2	1e-06	COG0419	ATPase involved in DNA repair	L	Replication, recombination and repair ;
Unigene1338_All	aq_1006	85.5	4e-16	COG0419	ATPase involved in DNA repair	L	Replication, recombination and repair ;
Unigene1338_All	MK0690	82.8	3e-15	COG0419	ATPase involved in DNA repair	L	Replication, recombination and repair ;
Unigene17640_All	PAB0812	89.7	2e-17	COG0419	ATPase involved in DNA repair	L	Replication, recombination and repair ;
Unigene20654_All	aq_1006	77.4	5e-14	COG0419	ATPase involved in DNA repair	L	Replication, recombination and repair ;
Unigene20654_All	PH0929	76.3	1e-13	COG0419	ATPase involved in DNA repair	L	Replication, recombination and repair ;
Unigene20654_All	AF1032	75.9	2e-13	COG0419	ATPase involved in DNA repair	L	Replication, recombination and repair ;
Unigene20661_All	MJ1322	83.2	9e-16	COG0419	ATPase involved in DNA repair	L	Replication, recombination and repair ;
Unigene20661_All	AF1032	79	2e-14	COG0419	ATPase involved in DNA repair	L	Replication, recombination and repair ;
Unigene20661_All	aq_1006	75.5	2e-13	COG0419	ATPase involved in DNA repair	L	Replication, recombination and repair ;
Unigene20663_All	aq_1006	134	1e-30	COG0419	ATPase involved in DNA repair	L	Replication, recombination and repair ;
Unigene20953_All	FN0522	79.3	3e-14	COG0419	ATPase involved in DNA repair	L	Replication, recombination and repair ;
Unigene20953_All	VNG0514C	78.6	4e-14	COG0419	ATPase involved in DNA repair	L	Replication, recombination and repair ;
Unigene22030_All	PAB0812	63.2	2e-09	COG0419	ATPase involved in DNA repair	L	Replication, recombination and repair ;
Unigene23420_All	MK0690	58.5	2e-08	COG0419	ATPase involved in DNA repair	L	Replication, recombination and repair ;
Unigene24939_All	aq_1006	112	2e-24	COG0419	ATPase involved in DNA repair	L	Replication, recombination and repair ;
Unigene25046_All	aq_1006	81.6	5e-15	COG0419	ATPase involved in DNA repair	L	Replication, recombination and repair ;
Unigene25046_All	MK0690	79.7	2e-14	COG0419	ATPase involved in DNA repair	L	Replication, recombination and repair ;
Unigene25046_All	SSO2249	74.3	8e-13	COG0419	ATPase involved in DNA repair	L	Replication, recombination and repair ;
Unigene25046_All	PH0929	74.3	8e-13	COG0419	ATPase involved in DNA repair	L	Replication, recombination and repair ;
Unigene25425_All	aq_1006	154	2e-36	COG0419	ATPase involved in DNA repair	L	Replication, recombination and repair ;
Unigene29295_All	FN0522	52.4	3e-06	COG0419	ATPase involved in DNA repair	L	Replication, recombination and repair ;
Unigene29541_All	PAB0812	68.9	7e-11	COG0419	ATPase involved in DNA repair	L	Replication, recombination and repair ;
Unigene29848_All	aq_1006	58.2	4e-08	COG0419	ATPase involved in DNA repair	L	Replication, recombination and repair ;
Unigene33068_All	MK0690	63.2	3e-09	COG0419	ATPase involved in DNA repair	L	Replication, recombination and repair ;
Unigene33068_All	AF1032	63.2	3e-09	COG0419	ATPase involved in DNA repair	L	Replication, recombination and repair ;
Unigene35251_All	MK0690	53.9	5e-07	COG0419	ATPase involved in DNA repair	L	Replication, recombination and repair ;
Unigene35251_All	BS_yirY	53.1	8e-07	COG0419	ATPase involved in DNA repair	L	Replication, recombination and repair ;
Unigene37057_All	MJ1322	67.4	1e-10	COG0419	ATPase involved in DNA repair	L	Replication, recombination and repair ;
Unigene37057_All	PAB0812	64.7	8e-10	COG0419	ATPase involved in DNA repair	L	Replication, recombination and repair ;
Unigene37057_All	aq_1006	63.5	2e-09	COG0419	ATPase involved in DNA repair	L	Replication, recombination and repair ;
Unigene37057_All	YNL250w	59.3	3e-08	COG0419	ATPase involved in DNA repair	L	Replication, recombination and repair ;
Unigene37058_All	aq_1006	97.8	1e-19	COG0419	ATPase involved in DNA repair	L	Replication, recombination and repair ;
Unigene38899_All	aq_1006	62.8	1e-09	COG0419	ATPase involved in DNA repair	L	Replication, recombination and repair ;
Unigene47_All	aq_1006	58.9	7e-08	COG0419	ATPase involved in DNA repair	L	Replication, recombination and repair ;
Unigene47_All	MK0690	57.8	2e-07	COG0419	ATPase involved in DNA repair	L	Replication, recombination and repair ;
Unigene4728_All	alr3988	84.3	1e-15	COG0419	ATPase involved in DNA repair	L	Replication, recombination and repair ;
Unigene4728_All	PAB0812	84.3	1e-15	COG0419	ATPase involved in DNA repair	L	Replication, recombination and repair ;
Unigene4728_All	aq_1006	78.6	6e-14	COG0419	ATPase involved in DNA repair	L	Replication, recombination and repair ;
Unigene4728_All	MK0690	77.8	1e-13	COG0419	ATPase involved in DNA repair	L	Replication, recombination and repair ;
Unigene4776_All	aq_1006	79.7	2e-14	COG0419	ATPase involved in DNA repair	L	Replication, recombination and repair ;
Unigene4776_All	TM1636	74.3	9e-13	COG0419	ATPase involved in DNA repair	L	Replication, recombination and repair ;
Unigene4776_All	alr3988	70.9	9e-12	COG0419	ATPase involved in DNA repair	L	Replication, recombination and repair ;
Unigene4776_All	PH0929	68.2	6e-11	COG0419	ATPase involved in DNA repair	L	Replication, recombination and repair ;
Unigene649_All	MK0690	79.7	2e-14	COG0419	ATPase involved in DNA repair	L	Replication, recombination and repair ;
Unigene66979_All	PAB0812	83.2	3e-15	COG0419	ATPase involved in DNA repair	L	Replication, recombination and repair ;
Unigene82537_All	MK0690	80.1	9e-15	COG0419	ATPase involved in DNA repair	L	Replication, recombination and repair ;
Unigene8975_All	MK0690	72.4	5e-12	COG0419	ATPase involved in DNA repair	L	Replication, recombination and repair ;
Unigene8975_All	MA1164	67.8	1e-10	COG0419	ATPase involved in DNA repair	L	Replication, recombination and repair ;
Unigene9103_All	aq_1006	114	1e-24	COG0419	ATPase involved in DNA repair	L	Replication, recombination and repair ;
Unigene9103_All	AF1032	97.1	1e-19	COG0419	ATPase involved in DNA repair	L	Replication, recombination and repair ;
Unigene9921_All	PAB0812	53.1	6e-07	COG0419	ATPase involved in DNA repair	L	Replication, recombination and repair ;
CL11260.Contig1_All	MJ0884	56.6	4e-08	COG0470	ATPase involved in DNA replication	L	Replication, recombination and repair ;
CL13599.Contig3_All	PAB0069	51.6	3e-07	COG0470	ATPase involved in DNA replication	L	Replication, recombination and repair ;
CL2516.Contig2_All	MJ0884	60.5	7e-10	COG0470	ATPase involved in DNA replication	L	Replication, recombination and repair ;
CL3343.Contig1_All	PAB0069	52	1e-06	COG0470	ATPase involved in DNA replication	L	Replication, recombination and repair ;
CL3343.Contig3_All	PAB0069	52	1e-06	COG0470	ATPase involved in DNA replication	L	Replication, recombination and repair ;
CL3550.Contig2_All	MJ0884	50.8	3e-06	COG0470	ATPase involved in DNA replication	L	Replication, recombination and repair ;
CL4490.Contig3_All	MJ0884	52.8	6e-07	COG0470	ATPase involved in DNA replication	L	Replication, recombination and repair ;
CL5062.Contig1_All	MJ0884	59.7	3e-08	COG0470	ATPase involved in DNA replication	L	Replication, recombination and repair ;
CL5337.Contig2_All	MJ0884	54.7	1e-07	COG0470	ATPase involved in DNA replication	L	Replication, recombination and repair ;
CL5942.Contig2_All	MJ0884	62.4	3e-09	COG0470	ATPase involved in DNA replication	L	Replication, recombination and repair ;
CL5942.Contig4_All	MJ0884	62.4	3e-09	COG0470	ATPase involved in DNA replication	L	Replication, recombination and repair ;
CL607.Contig1_All	SPAC14C4.13	108	4e-23	COG0470	ATPase involved in DNA replication	L	Replication, recombination and repair ;
CL607.Contig1_All	YER173w	84.3	7e-16	COG0470	ATPase involved in DNA replication	L	Replication, recombination and repair ;
CL607.Contig1_All	MJ0884	68.9	3e-11	COG0470	ATPase involved in DNA replication	L	Replication, recombination and repair ;
CL607.Contig1_All	PAB0069	55.5	3e-07	COG0470	ATPase involved in DNA replication	L	Replication, recombination and repair ;
CL721.Contig1_All	MJ0884	65.5	1e-10	COG0470	ATPase involved in DNA replication	L	Replication, recombination and repair ;
CL7732.Contig19_All	MJ0884	65.9	1e-09	COG0470	ATPase involved in DNA replication	L	Replication, recombination and repair ;
CL7866.Contig10_All	MJ0884	54.7	1e-07	COG0470	ATPase involved in DNA replication	L	Replication, recombination and repair ;
CL7866.Contig15_All	MJ0884	50.1	8e-06	COG0470	ATPase involved in DNA replication	L	Replication, recombination and repair ;
CL7866.Contig2_All	MJ0884	51.2	6e-06	COG0470	ATPase involved in DNA replication	L	Replication, recombination and repair ;
CL7866.Contig5_All	MJ0884	52.8	2e-06	COG0470	ATPase involved in DNA replication	L	Replication, recombination and repair ;
CL7866.Contig6_All	MJ0884	53.5	2e-06	COG0470	ATPase involved in DNA replication	L	Replication, recombination and repair ;
CL7866.Contig7_All	MJ0884	54.3	7e-07	COG0470	ATPase involved in DNA replication	L	Replication, recombination and repair ;
CL8892.Contig2_All	MJ0884	62.8	9e-10	COG0470	ATPase involved in DNA replication	L	Replication, recombination and repair ;
Unigene16741_All	YMR078c	211	8e-54	COG0470	ATPase involved in DNA replication	L	Replication, recombination and repair ;
Unigene16741_All	PAE0735	107	2e-22	COG0470	ATPase involved in DNA replication	L	Replication, recombination and repair ;
Unigene16741_All	SPBC23E6.07c_2	94.7	9e-19	COG0470	ATPase involved in DNA replication	L	Replication, recombination and repair ;
Unigene16741_All	ECU05g1530_2	91.3	1e-17	COG0470	ATPase involved in DNA replication	L	Replication, recombination and repair ;
Unigene16741_All	MJ0884	90.9	1e-17	COG0470	ATPase involved in DNA replication	L	Replication, recombination and repair ;
Unigene24789_All	MJ0884	65.1	3e-10	COG0470	ATPase involved in DNA replication	L	Replication, recombination and repair ;
Unigene33185_All	MJ0884	51.6	3e-06	COG0470	ATPase involved in DNA replication	L	Replication, recombination and repair ;
Unigene46479_All	MJ0884	56.6	2e-08	COG0470	ATPase involved in DNA replication	L	Replication, recombination and repair ;
Unigene5933_All	MJ0884	49.3	9e-06	COG0470	ATPase involved in DNA replication	L	Replication, recombination and repair ;
Unigene75348_All	MJ0884	63.2	2e-10	COG0470	ATPase involved in DNA replication	L	Replication, recombination and repair ;
Unigene82086_All	MJ0884	52	2e-06	COG0470	ATPase involved in DNA replication	L	Replication, recombination and repair ;
Unigene8389_All	MJ0884	68.2	7e-11	COG0470	ATPase involved in DNA replication	L	Replication, recombination and repair ;
Unigene8522_All	MJ0884	68.2	2e-10	COG0470	ATPase involved in DNA replication	L	Replication, recombination and repair ;
CL10072.Contig1_All	Rv3876	56.6	3e-07	COG0455	ATPases involved in chromosome partitioning	D	Cell cycle control, cell division, chromosome partitioning ;
CL10228.Contig2_All	Rv3876	57.4	5e-08	COG0455	ATPases involved in chromosome partitioning	D	Cell cycle control, cell division, chromosome partitioning ;
CL10228.Contig2_All	MT3990	57.4	5e-08	COG0455	ATPases involved in chromosome partitioning	D	Cell cycle control, cell division, chromosome partitioning ;
CL10599.Contig1_All	Rv3876	71.6	2e-11	COG0455	ATPases involved in chromosome partitioning	D	Cell cycle control, cell division, chromosome partitioning ;
CL10599.Contig1_All	MT3990	71.6	2e-11	COG0455	ATPases involved in chromosome partitioning	D	Cell cycle control, cell division, chromosome partitioning ;
CL10599.Contig2_All	Rv3876	71.6	2e-11	COG0455	ATPases involved in chromosome partitioning	D	Cell cycle control, cell division, chromosome partitioning ;
CL10599.Contig2_All	MT3990	71.6	2e-11	COG0455	ATPases involved in chromosome partitioning	D	Cell cycle control, cell division, chromosome partitioning ;
CL10712.Contig1_All	Rv3876	58.9	4e-08	COG0455	ATPases involved in chromosome partitioning	D	Cell cycle control, cell division, chromosome partitioning ;
CL10712.Contig1_All	MT3990	58.9	4e-08	COG0455	ATPases involved in chromosome partitioning	D	Cell cycle control, cell division, chromosome partitioning ;
CL10806.Contig1_All	Rv3876	57.4	6e-09	COG0455	ATPases involved in chromosome partitioning	D	Cell cycle control, cell division, chromosome partitioning ;
CL10806.Contig1_All	MT3990	57.4	6e-09	COG0455	ATPases involved in chromosome partitioning	D	Cell cycle control, cell division, chromosome partitioning ;
CL10806.Contig2_All	Rv3876	55.8	6e-08	COG0455	ATPases involved in chromosome partitioning	D	Cell cycle control, cell division, chromosome partitioning ;
CL10806.Contig2_All	MT3990	55.8	6e-08	COG0455	ATPases involved in chromosome partitioning	D	Cell cycle control, cell division, chromosome partitioning ;
CL10844.Contig2_All	Rv3876	52	4e-06	COG0455	ATPases involved in chromosome partitioning	D	Cell cycle control, cell division, chromosome partitioning ;
CL10844.Contig2_All	MT3990	52	4e-06	COG0455	ATPases involved in chromosome partitioning	D	Cell cycle control, cell division, chromosome partitioning ;
CL11076.Contig3_All	Rv3876	147	3e-35	COG0455	ATPases involved in chromosome partitioning	D	Cell cycle control, cell division, chromosome partitioning ;
CL11076.Contig3_All	MT3990	147	3e-35	COG0455	ATPases involved in chromosome partitioning	D	Cell cycle control, cell division, chromosome partitioning ;
CL11227.Contig1_All	Rv3876	55.8	9e-08	COG0455	ATPases involved in chromosome partitioning	D	Cell cycle control, cell division, chromosome partitioning ;
CL11326.Contig3_All	Rv3876	69.3	2e-11	COG0455	ATPases involved in chromosome partitioning	D	Cell cycle control, cell division, chromosome partitioning ;
CL11326.Contig3_All	MT3990	69.3	2e-11	COG0455	ATPases involved in chromosome partitioning	D	Cell cycle control, cell division, chromosome partitioning ;
CL12112.Contig2_All	Rv3876	105	9e-22	COG0455	ATPases involved in chromosome partitioning	D	Cell cycle control, cell division, chromosome partitioning ;
CL12112.Contig2_All	MT3990	105	9e-22	COG0455	ATPases involved in chromosome partitioning	D	Cell cycle control, cell division, chromosome partitioning ;
CL12112.Contig5_All	Rv3876	105	1e-21	COG0455	ATPases involved in chromosome partitioning	D	Cell cycle control, cell division, chromosome partitioning ;
CL12112.Contig5_All	MT3990	105	1e-21	COG0455	ATPases involved in chromosome partitioning	D	Cell cycle control, cell division, chromosome partitioning ;
CL12112.Contig6_All	Rv3876	105	3e-22	COG0455	ATPases involved in chromosome partitioning	D	Cell cycle control, cell division, chromosome partitioning ;
CL12112.Contig6_All	MT3990	105	3e-22	COG0455	ATPases involved in chromosome partitioning	D	Cell cycle control, cell division, chromosome partitioning ;
CL12166.Contig1_All	Rv3876	87.4	7e-17	COG0455	ATPases involved in chromosome partitioning	D	Cell cycle control, cell division, chromosome partitioning ;
CL12166.Contig1_All	MT3990	87.4	7e-17	COG0455	ATPases involved in chromosome partitioning	D	Cell cycle control, cell division, chromosome partitioning ;
CL12168.Contig2_All	Rv3876	55.1	4e-07	COG0455	ATPases involved in chromosome partitioning	D	Cell cycle control, cell division, chromosome partitioning ;
CL12168.Contig2_All	MT3990	55.1	4e-07	COG0455	ATPases involved in chromosome partitioning	D	Cell cycle control, cell division, chromosome partitioning ;
CL12263.Contig1_All	Rv3876	76.6	3e-13	COG0455	ATPases involved in chromosome partitioning	D	Cell cycle control, cell division, chromosome partitioning ;
CL12263.Contig1_All	MT3990	76.6	3e-13	COG0455	ATPases involved in chromosome partitioning	D	Cell cycle control, cell division, chromosome partitioning ;
CL12365.Contig1_All	Rv3876	66.2	2e-10	COG0455	ATPases involved in chromosome partitioning	D	Cell cycle control, cell division, chromosome partitioning ;
CL12365.Contig1_All	MT3990	66.2	2e-10	COG0455	ATPases involved in chromosome partitioning	D	Cell cycle control, cell division, chromosome partitioning ;
CL12393.Contig1_All	Rv3876	49.7	7e-06	COG0455	ATPases involved in chromosome partitioning	D	Cell cycle control, cell division, chromosome partitioning ;
CL12455.Contig1_All	Rv3876	124	3e-28	COG0455	ATPases involved in chromosome partitioning	D	Cell cycle control, cell division, chromosome partitioning ;
CL12455.Contig1_All	MT3990	124	3e-28	COG0455	ATPases involved in chromosome partitioning	D	Cell cycle control, cell division, chromosome partitioning ;
CL12976.Contig2_All	Rv3876	70.9	2e-11	COG0455	ATPases involved in chromosome partitioning	D	Cell cycle control, cell division, chromosome partitioning ;
CL12976.Contig2_All	MT3990	70.9	2e-11	COG0455	ATPases involved in chromosome partitioning	D	Cell cycle control, cell division, chromosome partitioning ;
CL13072.Contig1_All	Rv3876	70.9	8e-12	COG0455	ATPases involved in chromosome partitioning	D	Cell cycle control, cell division, chromosome partitioning ;
CL13072.Contig1_All	MT3990	70.9	8e-12	COG0455	ATPases involved in chromosome partitioning	D	Cell cycle control, cell division, chromosome partitioning ;
CL13161.Contig3_All	Rv3876	52.4	8e-06	COG0455	ATPases involved in chromosome partitioning	D	Cell cycle control, cell division, chromosome partitioning ;
CL13161.Contig3_All	MT3990	52.4	8e-06	COG0455	ATPases involved in chromosome partitioning	D	Cell cycle control, cell division, chromosome partitioning ;
CL13227.Contig1_All	Rv3876	67	6e-11	COG0455	ATPases involved in chromosome partitioning	D	Cell cycle control, cell division, chromosome partitioning ;
CL13227.Contig1_All	MT3990	67	6e-11	COG0455	ATPases involved in chromosome partitioning	D	Cell cycle control, cell division, chromosome partitioning ;
CL13227.Contig2_All	Rv3876	66.6	7e-11	COG0455	ATPases involved in chromosome partitioning	D	Cell cycle control, cell division, chromosome partitioning ;
CL13227.Contig2_All	MT3990	66.6	7e-11	COG0455	ATPases involved in chromosome partitioning	D	Cell cycle control, cell division, chromosome partitioning ;
CL13324.Contig2_All	Rv3876	100	2e-20	COG0455	ATPases involved in chromosome partitioning	D	Cell cycle control, cell division, chromosome partitioning ;
CL13324.Contig2_All	MT3990	100	2e-20	COG0455	ATPases involved in chromosome partitioning	D	Cell cycle control, cell division, chromosome partitioning ;
CL13416.Contig1_All	Rv3876	63.9	1e-09	COG0455	ATPases involved in chromosome partitioning	D	Cell cycle control, cell division, chromosome partitioning ;
CL13416.Contig1_All	MT3990	63.9	1e-09	COG0455	ATPases involved in chromosome partitioning	D	Cell cycle control, cell division, chromosome partitioning ;
CL13637.Contig2_All	Rv3876	83.2	4e-15	COG0455	ATPases involved in chromosome partitioning	D	Cell cycle control, cell division, chromosome partitioning ;
CL13637.Contig2_All	MT3990	83.2	4e-15	COG0455	ATPases involved in chromosome partitioning	D	Cell cycle control, cell division, chromosome partitioning ;
CL1673.Contig1_All	Rv3876	75.1	8e-13	COG0455	ATPases involved in chromosome partitioning	D	Cell cycle control, cell division, chromosome partitioning ;
CL1673.Contig1_All	MT3990	75.1	8e-13	COG0455	ATPases involved in chromosome partitioning	D	Cell cycle control, cell division, chromosome partitioning ;
CL1673.Contig4_All	Rv3876	71.2	1e-11	COG0455	ATPases involved in chromosome partitioning	D	Cell cycle control, cell division, chromosome partitioning ;
CL1673.Contig4_All	MT3990	71.2	1e-11	COG0455	ATPases involved in chromosome partitioning	D	Cell cycle control, cell division, chromosome partitioning ;
CL1673.Contig5_All	Rv3876	71.2	1e-11	COG0455	ATPases involved in chromosome partitioning	D	Cell cycle control, cell division, chromosome partitioning ;
CL1673.Contig5_All	MT3990	71.2	1e-11	COG0455	ATPases involved in chromosome partitioning	D	Cell cycle control, cell division, chromosome partitioning ;
CL1673.Contig9_All	Rv3876	80.5	2e-14	COG0455	ATPases involved in chromosome partitioning	D	Cell cycle control, cell division, chromosome partitioning ;
CL1673.Contig9_All	MT3990	80.5	2e-14	COG0455	ATPases involved in chromosome partitioning	D	Cell cycle control, cell division, chromosome partitioning ;
CL1730.Contig2_All	Rv3876	62	7e-09	COG0455	ATPases involved in chromosome partitioning	D	Cell cycle control, cell division, chromosome partitioning ;
CL1730.Contig2_All	MT3990	62	7e-09	COG0455	ATPases involved in chromosome partitioning	D	Cell cycle control, cell division, chromosome partitioning ;
CL1745.Contig2_All	Rv3876	65.5	5e-10	COG0455	ATPases involved in chromosome partitioning	D	Cell cycle control, cell division, chromosome partitioning ;
CL1745.Contig2_All	MT3990	65.5	5e-10	COG0455	ATPases involved in chromosome partitioning	D	Cell cycle control, cell division, chromosome partitioning ;
CL1825.Contig4_All	Rv3876	79	6e-14	COG0455	ATPases involved in chromosome partitioning	D	Cell cycle control, cell division, chromosome partitioning ;
CL1825.Contig4_All	MT3990	79	6e-14	COG0455	ATPases involved in chromosome partitioning	D	Cell cycle control, cell division, chromosome partitioning ;
CL1825.Contig5_All	Rv3876	78.6	7e-14	COG0455	ATPases involved in chromosome partitioning	D	Cell cycle control, cell division, chromosome partitioning ;
CL1825.Contig5_All	MT3990	78.6	7e-14	COG0455	ATPases involved in chromosome partitioning	D	Cell cycle control, cell division, chromosome partitioning ;
CL184.Contig4_All	Rv3876	53.5	3e-06	COG0455	ATPases involved in chromosome partitioning	D	Cell cycle control, cell division, chromosome partitioning ;
CL184.Contig4_All	MT3990	53.5	3e-06	COG0455	ATPases involved in chromosome partitioning	D	Cell cycle control, cell division, chromosome partitioning ;
CL1937.Contig2_All	Rv3876	62.4	7e-10	COG0455	ATPases involved in chromosome partitioning	D	Cell cycle control, cell division, chromosome partitioning ;
CL1937.Contig2_All	MT3990	62.4	7e-10	COG0455	ATPases involved in chromosome partitioning	D	Cell cycle control, cell division, chromosome partitioning ;
CL1974.Contig4_All	Rv3876	59.7	1e-08	COG0455	ATPases involved in chromosome partitioning	D	Cell cycle control, cell division, chromosome partitioning ;
CL1974.Contig4_All	MT3990	59.7	1e-08	COG0455	ATPases involved in chromosome partitioning	D	Cell cycle control, cell division, chromosome partitioning ;
CL2059.Contig1_All	Rv3876	69.7	4e-11	COG0455	ATPases involved in chromosome partitioning	D	Cell cycle control, cell division, chromosome partitioning ;
CL2059.Contig1_All	MT3990	69.7	4e-11	COG0455	ATPases involved in chromosome partitioning	D	Cell cycle control, cell division, chromosome partitioning ;
CL2059.Contig2_All	Rv3876	69.7	5e-11	COG0455	ATPases involved in chromosome partitioning	D	Cell cycle control, cell division, chromosome partitioning ;
CL2059.Contig2_All	MT3990	69.7	5e-11	COG0455	ATPases involved in chromosome partitioning	D	Cell cycle control, cell division, chromosome partitioning ;
CL2059.Contig3_All	Rv3876	67	3e-10	COG0455	ATPases involved in chromosome partitioning	D	Cell cycle control, cell division, chromosome partitioning ;
CL2059.Contig3_All	MT3990	67	3e-10	COG0455	ATPases involved in chromosome partitioning	D	Cell cycle control, cell division, chromosome partitioning ;
CL2059.Contig4_All	Rv3876	69.7	4e-11	COG0455	ATPases involved in chromosome partitioning	D	Cell cycle control, cell division, chromosome partitioning ;
CL2059.Contig4_All	MT3990	69.7	4e-11	COG0455	ATPases involved in chromosome partitioning	D	Cell cycle control, cell division, chromosome partitioning ;
CL2059.Contig6_All	Rv3876	67	3e-10	COG0455	ATPases involved in chromosome partitioning	D	Cell cycle control, cell division, chromosome partitioning ;
CL2059.Contig6_All	MT3990	67	3e-10	COG0455	ATPases involved in chromosome partitioning	D	Cell cycle control, cell division, chromosome partitioning ;
CL2059.Contig8_All	Rv3876	67.4	2e-10	COG0455	ATPases involved in chromosome partitioning	D	Cell cycle control, cell division, chromosome partitioning ;
CL2059.Contig8_All	MT3990	67.4	2e-10	COG0455	ATPases involved in chromosome partitioning	D	Cell cycle control, cell division, chromosome partitioning ;
CL2064.Contig2_All	Rv3876	51.6	8e-06	COG0455	ATPases involved in chromosome partitioning	D	Cell cycle control, cell division, chromosome partitioning ;
CL2064.Contig2_All	MT3990	51.6	8e-06	COG0455	ATPases involved in chromosome partitioning	D	Cell cycle control, cell division, chromosome partitioning ;
CL2228.Contig4_All	Rv3876	63.2	2e-09	COG0455	ATPases involved in chromosome partitioning	D	Cell cycle control, cell division, chromosome partitioning ;
CL2228.Contig4_All	MT3990	63.2	2e-09	COG0455	ATPases involved in chromosome partitioning	D	Cell cycle control, cell division, chromosome partitioning ;
CL2282.Contig1_All	Rv3876	52.4	7e-07	COG0455	ATPases involved in chromosome partitioning	D	Cell cycle control, cell division, chromosome partitioning ;
CL2282.Contig1_All	MT3990	52.4	7e-07	COG0455	ATPases involved in chromosome partitioning	D	Cell cycle control, cell division, chromosome partitioning ;
CL231.Contig3_All	Rv3876	70.5	2e-11	COG0455	ATPases involved in chromosome partitioning	D	Cell cycle control, cell division, chromosome partitioning ;
CL231.Contig3_All	MT3990	70.5	2e-11	COG0455	ATPases involved in chromosome partitioning	D	Cell cycle control, cell division, chromosome partitioning ;
CL238.Contig1_All	Rv3876	67.8	2e-10	COG0455	ATPases involved in chromosome partitioning	D	Cell cycle control, cell division, chromosome partitioning ;
CL238.Contig1_All	MT3990	67.8	2e-10	COG0455	ATPases involved in chromosome partitioning	D	Cell cycle control, cell division, chromosome partitioning ;
CL238.Contig2_All	Rv3876	70.1	4e-11	COG0455	ATPases involved in chromosome partitioning	D	Cell cycle control, cell division, chromosome partitioning ;
CL238.Contig2_All	MT3990	70.1	4e-11	COG0455	ATPases involved in chromosome partitioning	D	Cell cycle control, cell division, chromosome partitioning ;
CL2406.Contig1_All	Rv3876	60.8	2e-08	COG0455	ATPases involved in chromosome partitioning	D	Cell cycle control, cell division, chromosome partitioning ;
CL2406.Contig1_All	MT3990	60.8	2e-08	COG0455	ATPases involved in chromosome partitioning	D	Cell cycle control, cell division, chromosome partitioning ;
CL2436.Contig1_All	Rv3876	67.8	2e-10	COG0455	ATPases involved in chromosome partitioning	D	Cell cycle control, cell division, chromosome partitioning ;
CL2436.Contig1_All	MT3990	67.8	2e-10	COG0455	ATPases involved in chromosome partitioning	D	Cell cycle control, cell division, chromosome partitioning ;
CL244.Contig1_All	Rv3876	80.9	8e-16	COG0455	ATPases involved in chromosome partitioning	D	Cell cycle control, cell division, chromosome partitioning ;
CL244.Contig1_All	MT3990	80.9	8e-16	COG0455	ATPases involved in chromosome partitioning	D	Cell cycle control, cell division, chromosome partitioning ;
CL244.Contig4_All	Rv3876	103	4e-22	COG0455	ATPases involved in chromosome partitioning	D	Cell cycle control, cell division, chromosome partitioning ;
CL244.Contig4_All	MT3990	103	4e-22	COG0455	ATPases involved in chromosome partitioning	D	Cell cycle control, cell division, chromosome partitioning ;
CL244.Contig6_All	Rv3876	101	2e-21	COG0455	ATPases involved in chromosome partitioning	D	Cell cycle control, cell division, chromosome partitioning ;
CL244.Contig6_All	MT3990	101	2e-21	COG0455	ATPases involved in chromosome partitioning	D	Cell cycle control, cell division, chromosome partitioning ;
CL2494.Contig1_All	Rv3876	75.9	2e-14	COG0455	ATPases involved in chromosome partitioning	D	Cell cycle control, cell division, chromosome partitioning ;
CL2494.Contig1_All	MT3990	75.9	2e-14	COG0455	ATPases involved in chromosome partitioning	D	Cell cycle control, cell division, chromosome partitioning ;
CL2494.Contig2_All	Rv3876	66.2	5e-11	COG0455	ATPases involved in chromosome partitioning	D	Cell cycle control, cell division, chromosome partitioning ;
CL2494.Contig4_All	Rv3876	58.9	1e-08	COG0455	ATPases involved in chromosome partitioning	D	Cell cycle control, cell division, chromosome partitioning ;
CL2494.Contig6_All	Rv3876	70.5	2e-12	COG0455	ATPases involved in chromosome partitioning	D	Cell cycle control, cell division, chromosome partitioning ;
CL2510.Contig1_All	Rv3876	56.6	8e-08	COG0455	ATPases involved in chromosome partitioning	D	Cell cycle control, cell division, chromosome partitioning ;
CL2510.Contig1_All	MT3990	56.6	8e-08	COG0455	ATPases involved in chromosome partitioning	D	Cell cycle control, cell division, chromosome partitioning ;
CL2539.Contig2_All	Rv3876	67	2e-10	COG0455	ATPases involved in chromosome partitioning	D	Cell cycle control, cell division, chromosome partitioning ;
CL2539.Contig2_All	MT3990	67	2e-10	COG0455	ATPases involved in chromosome partitioning	D	Cell cycle control, cell division, chromosome partitioning ;
CL263.Contig4_All	Rv3876	82.8	5e-15	COG0455	ATPases involved in chromosome partitioning	D	Cell cycle control, cell division, chromosome partitioning ;
CL263.Contig4_All	MT3990	82.8	5e-15	COG0455	ATPases involved in chromosome partitioning	D	Cell cycle control, cell division, chromosome partitioning ;
CL2734.Contig2_All	Rv3876	63.5	2e-09	COG0455	ATPases involved in chromosome partitioning	D	Cell cycle control, cell division, chromosome partitioning ;
CL2734.Contig2_All	MT3990	63.5	2e-09	COG0455	ATPases involved in chromosome partitioning	D	Cell cycle control, cell division, chromosome partitioning ;
CL2734.Contig3_All	Rv3876	63.5	2e-09	COG0455	ATPases involved in chromosome partitioning	D	Cell cycle control, cell division, chromosome partitioning ;
CL2734.Contig3_All	MT3990	63.5	2e-09	COG0455	ATPases involved in chromosome partitioning	D	Cell cycle control, cell division, chromosome partitioning ;
CL2832.Contig1_All	Rv3876	57	4e-07	COG0455	ATPases involved in chromosome partitioning	D	Cell cycle control, cell division, chromosome partitioning ;
CL2832.Contig1_All	MT3990	57	4e-07	COG0455	ATPases involved in chromosome partitioning	D	Cell cycle control, cell division, chromosome partitioning ;
CL2882.Contig1_All	Rv3876	77	4e-14	COG0455	ATPases involved in chromosome partitioning	D	Cell cycle control, cell division, chromosome partitioning ;
CL2882.Contig1_All	MT3990	77	4e-14	COG0455	ATPases involved in chromosome partitioning	D	Cell cycle control, cell division, chromosome partitioning ;
CL2882.Contig2_All	Rv3876	72.4	9e-13	COG0455	ATPases involved in chromosome partitioning	D	Cell cycle control, cell division, chromosome partitioning ;
CL2882.Contig2_All	MT3990	72.4	9e-13	COG0455	ATPases involved in chromosome partitioning	D	Cell cycle control, cell division, chromosome partitioning ;
CL2906.Contig1_All	Rv3876	74.7	5e-13	COG0455	ATPases involved in chromosome partitioning	D	Cell cycle control, cell division, chromosome partitioning ;
CL2906.Contig1_All	MT3990	74.7	5e-13	COG0455	ATPases involved in chromosome partitioning	D	Cell cycle control, cell division, chromosome partitioning ;
CL2906.Contig10_All	Rv3876	82	3e-15	COG0455	ATPases involved in chromosome partitioning	D	Cell cycle control, cell division, chromosome partitioning ;
CL2906.Contig10_All	MT3990	82	3e-15	COG0455	ATPases involved in chromosome partitioning	D	Cell cycle control, cell division, chromosome partitioning ;
CL2906.Contig12_All	Rv3876	71.6	4e-12	COG0455	ATPases involved in chromosome partitioning	D	Cell cycle control, cell division, chromosome partitioning ;
CL2906.Contig12_All	MT3990	71.6	4e-12	COG0455	ATPases involved in chromosome partitioning	D	Cell cycle control, cell division, chromosome partitioning ;
CL2906.Contig15_All	Rv3876	71.6	4e-12	COG0455	ATPases involved in chromosome partitioning	D	Cell cycle control, cell division, chromosome partitioning ;
CL2906.Contig15_All	MT3990	71.6	4e-12	COG0455	ATPases involved in chromosome partitioning	D	Cell cycle control, cell division, chromosome partitioning ;
CL2906.Contig2_All	Rv3876	79	2e-14	COG0455	ATPases involved in chromosome partitioning	D	Cell cycle control, cell division, chromosome partitioning ;
CL2906.Contig2_All	MT3990	79	2e-14	COG0455	ATPases involved in chromosome partitioning	D	Cell cycle control, cell division, chromosome partitioning ;
CL2906.Contig7_All	Rv3876	79	3e-14	COG0455	ATPases involved in chromosome partitioning	D	Cell cycle control, cell division, chromosome partitioning ;
CL2906.Contig7_All	MT3990	79	3e-14	COG0455	ATPases involved in chromosome partitioning	D	Cell cycle control, cell division, chromosome partitioning ;
CL2906.Contig8_All	Rv3876	74.7	4e-13	COG0455	ATPases involved in chromosome partitioning	D	Cell cycle control, cell division, chromosome partitioning ;
CL2906.Contig8_All	MT3990	74.7	4e-13	COG0455	ATPases involved in chromosome partitioning	D	Cell cycle control, cell division, chromosome partitioning ;
CL2929.Contig4_All	Rv3876	75.5	1e-12	COG0455	ATPases involved in chromosome partitioning	D	Cell cycle control, cell division, chromosome partitioning ;
CL2929.Contig4_All	MT3990	75.5	1e-12	COG0455	ATPases involved in chromosome partitioning	D	Cell cycle control, cell division, chromosome partitioning ;
CL2950.Contig2_All	Rv3876	69.3	8e-11	COG0455	ATPases involved in chromosome partitioning	D	Cell cycle control, cell division, chromosome partitioning ;
CL2950.Contig2_All	MT3990	69.3	8e-11	COG0455	ATPases involved in chromosome partitioning	D	Cell cycle control, cell division, chromosome partitioning ;
CL2960.Contig3_All	Rv3876	69.3	6e-11	COG0455	ATPases involved in chromosome partitioning	D	Cell cycle control, cell division, chromosome partitioning ;
CL2960.Contig4_All	Rv3876	69.3	6e-11	COG0455	ATPases involved in chromosome partitioning	D	Cell cycle control, cell division, chromosome partitioning ;
CL3064.Contig4_All	Rv3876	73.2	2e-12	COG0455	ATPases involved in chromosome partitioning	D	Cell cycle control, cell division, chromosome partitioning ;
CL3064.Contig4_All	MT3990	73.2	2e-12	COG0455	ATPases involved in chromosome partitioning	D	Cell cycle control, cell division, chromosome partitioning ;
CL3180.Contig1_All	Rv3876	67.8	8e-11	COG0455	ATPases involved in chromosome partitioning	D	Cell cycle control, cell division, chromosome partitioning ;
CL3180.Contig1_All	MT3990	67.8	8e-11	COG0455	ATPases involved in chromosome partitioning	D	Cell cycle control, cell division, chromosome partitioning ;
CL3267.Contig3_All	Rv3876	74.3	9e-13	COG0455	ATPases involved in chromosome partitioning	D	Cell cycle control, cell division, chromosome partitioning ;
CL3267.Contig3_All	MT3990	74.3	9e-13	COG0455	ATPases involved in chromosome partitioning	D	Cell cycle control, cell division, chromosome partitioning ;
CL327.Contig3_All	Rv3876	83.2	2e-15	COG0455	ATPases involved in chromosome partitioning	D	Cell cycle control, cell division, chromosome partitioning ;
CL327.Contig3_All	MT3990	83.2	2e-15	COG0455	ATPases involved in chromosome partitioning	D	Cell cycle control, cell division, chromosome partitioning ;
CL327.Contig4_All	Rv3876	83.2	2e-15	COG0455	ATPases involved in chromosome partitioning	D	Cell cycle control, cell division, chromosome partitioning ;
CL327.Contig4_All	MT3990	83.2	2e-15	COG0455	ATPases involved in chromosome partitioning	D	Cell cycle control, cell division, chromosome partitioning ;
CL327.Contig5_All	Rv3876	83.2	4e-15	COG0455	ATPases involved in chromosome partitioning	D	Cell cycle control, cell division, chromosome partitioning ;
CL327.Contig5_All	MT3990	83.2	4e-15	COG0455	ATPases involved in chromosome partitioning	D	Cell cycle control, cell division, chromosome partitioning ;
CL327.Contig6_All	Rv3876	79.3	5e-14	COG0455	ATPases involved in chromosome partitioning	D	Cell cycle control, cell division, chromosome partitioning ;
CL327.Contig6_All	MT3990	79.3	5e-14	COG0455	ATPases involved in chromosome partitioning	D	Cell cycle control, cell division, chromosome partitioning ;
CL327.Contig7_All	Rv3876	83.2	4e-15	COG0455	ATPases involved in chromosome partitioning	D	Cell cycle control, cell division, chromosome partitioning ;
CL327.Contig7_All	MT3990	83.2	4e-15	COG0455	ATPases involved in chromosome partitioning	D	Cell cycle control, cell division, chromosome partitioning ;
CL3293.Contig2_All	Rv3876	58.2	8e-08	COG0455	ATPases involved in chromosome partitioning	D	Cell cycle control, cell division, chromosome partitioning ;
CL3293.Contig2_All	MT3990	58.2	8e-08	COG0455	ATPases involved in chromosome partitioning	D	Cell cycle control, cell division, chromosome partitioning ;
CL3293.Contig3_All	Rv3876	58.2	8e-08	COG0455	ATPases involved in chromosome partitioning	D	Cell cycle control, cell division, chromosome partitioning ;
CL3293.Contig3_All	MT3990	58.2	8e-08	COG0455	ATPases involved in chromosome partitioning	D	Cell cycle control, cell division, chromosome partitioning ;
CL3360.Contig3_All	Rv3876	62.8	8e-10	COG0455	ATPases involved in chromosome partitioning	D	Cell cycle control, cell division, chromosome partitioning ;
CL3360.Contig3_All	MT3990	62.8	8e-10	COG0455	ATPases involved in chromosome partitioning	D	Cell cycle control, cell division, chromosome partitioning ;
CL3423.Contig2_All	Rv3876	49.7	3e-06	COG0455	ATPases involved in chromosome partitioning	D	Cell cycle control, cell division, chromosome partitioning ;
CL3423.Contig4_All	Rv3876	80.5	3e-15	COG0455	ATPases involved in chromosome partitioning	D	Cell cycle control, cell division, chromosome partitioning ;
CL3423.Contig4_All	MT3990	80.5	3e-15	COG0455	ATPases involved in chromosome partitioning	D	Cell cycle control, cell division, chromosome partitioning ;
CL3462.Contig1_All	Rv3876	58.9	4e-08	COG0455	ATPases involved in chromosome partitioning	D	Cell cycle control, cell division, chromosome partitioning ;
CL3462.Contig1_All	MT3990	58.9	4e-08	COG0455	ATPases involved in chromosome partitioning	D	Cell cycle control, cell division, chromosome partitioning ;
CL3462.Contig2_All	Rv3876	52	5e-06	COG0455	ATPases involved in chromosome partitioning	D	Cell cycle control, cell division, chromosome partitioning ;
CL3462.Contig2_All	MT3990	52	5e-06	COG0455	ATPases involved in chromosome partitioning	D	Cell cycle control, cell division, chromosome partitioning ;
CL3462.Contig3_All	Rv3876	76.3	3e-13	COG0455	ATPases involved in chromosome partitioning	D	Cell cycle control, cell division, chromosome partitioning ;
CL3462.Contig3_All	MT3990	76.3	3e-13	COG0455	ATPases involved in chromosome partitioning	D	Cell cycle control, cell division, chromosome partitioning ;
CL3608.Contig3_All	Rv3876	92.4	3e-18	COG0455	ATPases involved in chromosome partitioning	D	Cell cycle control, cell division, chromosome partitioning ;
CL3608.Contig3_All	MT3990	92.4	3e-18	COG0455	ATPases involved in chromosome partitioning	D	Cell cycle control, cell division, chromosome partitioning ;
CL3663.Contig3_All	Rv3876	67.4	1e-10	COG0455	ATPases involved in chromosome partitioning	D	Cell cycle control, cell division, chromosome partitioning ;
CL3663.Contig3_All	MT3990	67.4	1e-10	COG0455	ATPases involved in chromosome partitioning	D	Cell cycle control, cell division, chromosome partitioning ;
CL3670.Contig2_All	Rv3876	53.9	1e-06	COG0455	ATPases involved in chromosome partitioning	D	Cell cycle control, cell division, chromosome partitioning ;
CL3670.Contig2_All	MT3990	53.9	1e-06	COG0455	ATPases involved in chromosome partitioning	D	Cell cycle control, cell division, chromosome partitioning ;
CL3676.Contig2_All	Rv3876	65.5	3e-10	COG0455	ATPases involved in chromosome partitioning	D	Cell cycle control, cell division, chromosome partitioning ;
CL3676.Contig2_All	MT3990	65.5	3e-10	COG0455	ATPases involved in chromosome partitioning	D	Cell cycle control, cell division, chromosome partitioning ;
CL3777.Contig1_All	Rv3876	50.4	6e-06	COG0455	ATPases involved in chromosome partitioning	D	Cell cycle control, cell division, chromosome partitioning ;
CL3778.Contig2_All	Rv3876	55.5	7e-07	COG0455	ATPases involved in chromosome partitioning	D	Cell cycle control, cell division, chromosome partitioning ;
CL3778.Contig2_All	MT3990	55.5	7e-07	COG0455	ATPases involved in chromosome partitioning	D	Cell cycle control, cell division, chromosome partitioning ;
CL3778.Contig5_All	Rv3876	56.2	5e-07	COG0455	ATPases involved in chromosome partitioning	D	Cell cycle control, cell division, chromosome partitioning ;
CL3778.Contig5_All	MT3990	56.2	5e-07	COG0455	ATPases involved in chromosome partitioning	D	Cell cycle control, cell division, chromosome partitioning ;
CL3886.Contig1_All	Rv3876	53.9	5e-07	COG0455	ATPases involved in chromosome partitioning	D	Cell cycle control, cell division, chromosome partitioning ;
CL3886.Contig1_All	MT3990	53.9	5e-07	COG0455	ATPases involved in chromosome partitioning	D	Cell cycle control, cell division, chromosome partitioning ;
CL3910.Contig1_All	Rv3876	53.9	2e-06	COG0455	ATPases involved in chromosome partitioning	D	Cell cycle control, cell division, chromosome partitioning ;
CL3910.Contig2_All	Rv3876	53.9	1e-06	COG0455	ATPases involved in chromosome partitioning	D	Cell cycle control, cell division, chromosome partitioning ;
CL399.Contig5_All	Rv3876	65.5	2e-10	COG0455	ATPases involved in chromosome partitioning	D	Cell cycle control, cell division, chromosome partitioning ;
CL4131.Contig1_All	Rv3876	62.4	4e-09	COG0455	ATPases involved in chromosome partitioning	D	Cell cycle control, cell division, chromosome partitioning ;
CL4131.Contig1_All	MT3990	62.4	4e-09	COG0455	ATPases involved in chromosome partitioning	D	Cell cycle control, cell division, chromosome partitioning ;
CL4131.Contig3_All	Rv3876	62.4	1e-08	COG0455	ATPases involved in chromosome partitioning	D	Cell cycle control, cell division, chromosome partitioning ;
CL4131.Contig3_All	MT3990	62.4	1e-08	COG0455	ATPases involved in chromosome partitioning	D	Cell cycle control, cell division, chromosome partitioning ;
CL4179.Contig7_All	Rv3876	52.4	7e-06	COG0455	ATPases involved in chromosome partitioning	D	Cell cycle control, cell division, chromosome partitioning ;
CL4179.Contig7_All	MT3990	52.4	7e-06	COG0455	ATPases involved in chromosome partitioning	D	Cell cycle control, cell division, chromosome partitioning ;
CL4256.Contig1_All	Rv3876	67	3e-11	COG0455	ATPases involved in chromosome partitioning	D	Cell cycle control, cell division, chromosome partitioning ;
CL4256.Contig2_All	Rv3876	64.3	5e-11	COG0455	ATPases involved in chromosome partitioning	D	Cell cycle control, cell division, chromosome partitioning ;
CL4256.Contig3_All	Rv3876	70.9	2e-12	COG0455	ATPases involved in chromosome partitioning	D	Cell cycle control, cell division, chromosome partitioning ;
CL4256.Contig3_All	MT3990	70.9	2e-12	COG0455	ATPases involved in chromosome partitioning	D	Cell cycle control, cell division, chromosome partitioning ;
CL4256.Contig4_All	Rv3876	69.3	2e-11	COG0455	ATPases involved in chromosome partitioning	D	Cell cycle control, cell division, chromosome partitioning ;
CL4256.Contig6_All	Rv3876	50.1	1e-06	COG0455	ATPases involved in chromosome partitioning	D	Cell cycle control, cell division, chromosome partitioning ;
CL4256.Contig6_All	MT3990	50.1	1e-06	COG0455	ATPases involved in chromosome partitioning	D	Cell cycle control, cell division, chromosome partitioning ;
CL4256.Contig7_All	Rv3876	71.2	7e-13	COG0455	ATPases involved in chromosome partitioning	D	Cell cycle control, cell division, chromosome partitioning ;
CL4256.Contig8_All	Rv3876	54.7	2e-07	COG0455	ATPases involved in chromosome partitioning	D	Cell cycle control, cell division, chromosome partitioning ;
CL4354.Contig2_All	Rv3876	84	7e-16	COG0455	ATPases involved in chromosome partitioning	D	Cell cycle control, cell division, chromosome partitioning ;
CL4354.Contig2_All	MT3990	84	7e-16	COG0455	ATPases involved in chromosome partitioning	D	Cell cycle control, cell division, chromosome partitioning ;
CL4557.Contig2_All	Rv3876	58.2	9e-08	COG0455	ATPases involved in chromosome partitioning	D	Cell cycle control, cell division, chromosome partitioning ;
CL4557.Contig2_All	MT3990	58.2	9e-08	COG0455	ATPases involved in chromosome partitioning	D	Cell cycle control, cell division, chromosome partitioning ;
CL4557.Contig3_All	Rv3876	58.2	2e-07	COG0455	ATPases involved in chromosome partitioning	D	Cell cycle control, cell division, chromosome partitioning ;
CL4557.Contig3_All	MT3990	58.2	2e-07	COG0455	ATPases involved in chromosome partitioning	D	Cell cycle control, cell division, chromosome partitioning ;
CL4812.Contig1_All	Rv3876	60.8	5e-09	COG0455	ATPases involved in chromosome partitioning	D	Cell cycle control, cell division, chromosome partitioning ;
CL4812.Contig1_All	MT3990	60.8	5e-09	COG0455	ATPases involved in chromosome partitioning	D	Cell cycle control, cell division, chromosome partitioning ;
CL4812.Contig2_All	Rv3876	61.6	3e-09	COG0455	ATPases involved in chromosome partitioning	D	Cell cycle control, cell division, chromosome partitioning ;
CL4812.Contig2_All	MT3990	61.6	3e-09	COG0455	ATPases involved in chromosome partitioning	D	Cell cycle control, cell division, chromosome partitioning ;
CL4816.Contig1_All	Rv3876	121	2e-27	COG0455	ATPases involved in chromosome partitioning	D	Cell cycle control, cell division, chromosome partitioning ;
CL4816.Contig1_All	MT3990	121	2e-27	COG0455	ATPases involved in chromosome partitioning	D	Cell cycle control, cell division, chromosome partitioning ;
CL4816.Contig2_All	Rv3876	132	1e-30	COG0455	ATPases involved in chromosome partitioning	D	Cell cycle control, cell division, chromosome partitioning ;
CL4816.Contig2_All	MT3990	132	1e-30	COG0455	ATPases involved in chromosome partitioning	D	Cell cycle control, cell division, chromosome partitioning ;
CL4816.Contig6_All	Rv3876	138	3e-32	COG0455	ATPases involved in chromosome partitioning	D	Cell cycle control, cell division, chromosome partitioning ;
CL4816.Contig6_All	MT3990	138	3e-32	COG0455	ATPases involved in chromosome partitioning	D	Cell cycle control, cell division, chromosome partitioning ;
CL4842.Contig2_All	Rv3876	63.9	1e-09	COG0455	ATPases involved in chromosome partitioning	D	Cell cycle control, cell division, chromosome partitioning ;
CL4842.Contig2_All	MT3990	63.9	1e-09	COG0455	ATPases involved in chromosome partitioning	D	Cell cycle control, cell division, chromosome partitioning ;
CL4842.Contig3_All	Rv3876	74.3	1e-12	COG0455	ATPases involved in chromosome partitioning	D	Cell cycle control, cell division, chromosome partitioning ;
CL4842.Contig3_All	MT3990	74.3	1e-12	COG0455	ATPases involved in chromosome partitioning	D	Cell cycle control, cell division, chromosome partitioning ;
CL4842.Contig4_All	Rv3876	74.3	1e-12	COG0455	ATPases involved in chromosome partitioning	D	Cell cycle control, cell division, chromosome partitioning ;
CL4842.Contig4_All	MT3990	74.3	1e-12	COG0455	ATPases involved in chromosome partitioning	D	Cell cycle control, cell division, chromosome partitioning ;
CL4871.Contig3_All	Rv3876	65.1	8e-10	COG0455	ATPases involved in chromosome partitioning	D	Cell cycle control, cell division, chromosome partitioning ;
CL4871.Contig3_All	MT3990	65.1	8e-10	COG0455	ATPases involved in chromosome partitioning	D	Cell cycle control, cell division, chromosome partitioning ;
CL5106.Contig3_All	Rv3876	53.1	3e-06	COG0455	ATPases involved in chromosome partitioning	D	Cell cycle control, cell division, chromosome partitioning ;
CL5186.Contig1_All	Rv3876	73.9	1e-12	COG0455	ATPases involved in chromosome partitioning	D	Cell cycle control, cell division, chromosome partitioning ;
CL5186.Contig1_All	MT3990	73.9	1e-12	COG0455	ATPases involved in chromosome partitioning	D	Cell cycle control, cell division, chromosome partitioning ;
CL5186.Contig2_All	Rv3876	73.2	2e-12	COG0455	ATPases involved in chromosome partitioning	D	Cell cycle control, cell division, chromosome partitioning ;
CL5186.Contig2_All	MT3990	73.2	2e-12	COG0455	ATPases involved in chromosome partitioning	D	Cell cycle control, cell division, chromosome partitioning ;
CL5186.Contig3_All	Rv3876	71.6	6e-12	COG0455	ATPases involved in chromosome partitioning	D	Cell cycle control, cell division, chromosome partitioning ;
CL5186.Contig3_All	MT3990	71.6	6e-12	COG0455	ATPases involved in chromosome partitioning	D	Cell cycle control, cell division, chromosome partitioning ;
CL5186.Contig5_All	Rv3876	71.6	6e-12	COG0455	ATPases involved in chromosome partitioning	D	Cell cycle control, cell division, chromosome partitioning ;
CL5186.Contig5_All	MT3990	71.6	6e-12	COG0455	ATPases involved in chromosome partitioning	D	Cell cycle control, cell division, chromosome partitioning ;
CL5198.Contig4_All	Rv3876	94.7	8e-19	COG0455	ATPases involved in chromosome partitioning	D	Cell cycle control, cell division, chromosome partitioning ;
CL5260.Contig2_All	Rv3876	53.5	3e-06	COG0455	ATPases involved in chromosome partitioning	D	Cell cycle control, cell division, chromosome partitioning ;
CL5260.Contig2_All	MT3990	53.5	3e-06	COG0455	ATPases involved in chromosome partitioning	D	Cell cycle control, cell division, chromosome partitioning ;
CL532.Contig2_All	Rv3876	68.2	4e-11	COG0455	ATPases involved in chromosome partitioning	D	Cell cycle control, cell division, chromosome partitioning ;
CL532.Contig2_All	MT3990	68.2	4e-11	COG0455	ATPases involved in chromosome partitioning	D	Cell cycle control, cell division, chromosome partitioning ;
CL532.Contig3_All	Rv3876	68.9	2e-11	COG0455	ATPases involved in chromosome partitioning	D	Cell cycle control, cell division, chromosome partitioning ;
CL532.Contig3_All	MT3990	68.9	2e-11	COG0455	ATPases involved in chromosome partitioning	D	Cell cycle control, cell division, chromosome partitioning ;
CL532.Contig4_All	Rv3876	68.2	4e-11	COG0455	ATPases involved in chromosome partitioning	D	Cell cycle control, cell division, chromosome partitioning ;
CL532.Contig4_All	MT3990	68.2	4e-11	COG0455	ATPases involved in chromosome partitioning	D	Cell cycle control, cell division, chromosome partitioning ;
CL5347.Contig2_All	Rv3876	56.2	3e-07	COG0455	ATPases involved in chromosome partitioning	D	Cell cycle control, cell division, chromosome partitioning ;
CL5347.Contig2_All	MT3990	56.2	3e-07	COG0455	ATPases involved in chromosome partitioning	D	Cell cycle control, cell division, chromosome partitioning ;
CL5399.Contig2_All	Rv3876	72.8	4e-12	COG0455	ATPases involved in chromosome partitioning	D	Cell cycle control, cell division, chromosome partitioning ;
CL5399.Contig2_All	MT3990	72.8	4e-12	COG0455	ATPases involved in chromosome partitioning	D	Cell cycle control, cell division, chromosome partitioning ;
CL5399.Contig3_All	Rv3876	71.6	1e-11	COG0455	ATPases involved in chromosome partitioning	D	Cell cycle control, cell division, chromosome partitioning ;
CL5399.Contig3_All	MT3990	71.6	1e-11	COG0455	ATPases involved in chromosome partitioning	D	Cell cycle control, cell division, chromosome partitioning ;
CL5480.Contig1_All	Rv3876	72	8e-12	COG0455	ATPases involved in chromosome partitioning	D	Cell cycle control, cell division, chromosome partitioning ;
CL5480.Contig1_All	MT3990	72	8e-12	COG0455	ATPases involved in chromosome partitioning	D	Cell cycle control, cell division, chromosome partitioning ;
CL5519.Contig4_All	Rv3876	52	5e-06	COG0455	ATPases involved in chromosome partitioning	D	Cell cycle control, cell division, chromosome partitioning ;
CL5519.Contig4_All	MT3990	52	5e-06	COG0455	ATPases involved in chromosome partitioning	D	Cell cycle control, cell division, chromosome partitioning ;
CL5519.Contig5_All	Rv3876	52	8e-06	COG0455	ATPases involved in chromosome partitioning	D	Cell cycle control, cell division, chromosome partitioning ;
CL5519.Contig5_All	MT3990	52	8e-06	COG0455	ATPases involved in chromosome partitioning	D	Cell cycle control, cell division, chromosome partitioning ;
CL5789.Contig2_All	Rv3876	66.6	2e-10	COG0455	ATPases involved in chromosome partitioning	D	Cell cycle control, cell division, chromosome partitioning ;
CL5789.Contig2_All	MT3990	66.6	2e-10	COG0455	ATPases involved in chromosome partitioning	D	Cell cycle control, cell division, chromosome partitioning ;
CL5801.Contig5_All	Rv3876	57.8	1e-07	COG0455	ATPases involved in chromosome partitioning	D	Cell cycle control, cell division, chromosome partitioning ;
CL5801.Contig5_All	MT3990	57.8	1e-07	COG0455	ATPases involved in chromosome partitioning	D	Cell cycle control, cell division, chromosome partitioning ;
CL5909.Contig2_All	Rv3876	73.6	1e-12	COG0455	ATPases involved in chromosome partitioning	D	Cell cycle control, cell division, chromosome partitioning ;
CL5909.Contig2_All	MT3990	73.6	1e-12	COG0455	ATPases involved in chromosome partitioning	D	Cell cycle control, cell division, chromosome partitioning ;
CL595.Contig2_All	Rv3876	54.7	2e-06	COG0455	ATPases involved in chromosome partitioning	D	Cell cycle control, cell division, chromosome partitioning ;
CL595.Contig2_All	MT3990	54.7	2e-06	COG0455	ATPases involved in chromosome partitioning	D	Cell cycle control, cell division, chromosome partitioning ;
CL6081.Contig5_All	Rv3876	88.2	7e-17	COG0455	ATPases involved in chromosome partitioning	D	Cell cycle control, cell division, chromosome partitioning ;
CL6081.Contig5_All	MT3990	88.2	7e-17	COG0455	ATPases involved in chromosome partitioning	D	Cell cycle control, cell division, chromosome partitioning ;
CL6088.Contig1_All	Rv3876	55.5	3e-07	COG0455	ATPases involved in chromosome partitioning	D	Cell cycle control, cell division, chromosome partitioning ;
CL6088.Contig1_All	MT3990	55.5	3e-07	COG0455	ATPases involved in chromosome partitioning	D	Cell cycle control, cell division, chromosome partitioning ;
CL609.Contig3_All	Rv3876	53.1	1e-06	COG0455	ATPases involved in chromosome partitioning	D	Cell cycle control, cell division, chromosome partitioning ;
CL609.Contig3_All	MT3990	53.1	1e-06	COG0455	ATPases involved in chromosome partitioning	D	Cell cycle control, cell division, chromosome partitioning ;
CL6134.Contig2_All	Rv3876	83.6	3e-15	COG0455	ATPases involved in chromosome partitioning	D	Cell cycle control, cell division, chromosome partitioning ;
CL6134.Contig2_All	MT3990	83.6	3e-15	COG0455	ATPases involved in chromosome partitioning	D	Cell cycle control, cell division, chromosome partitioning ;
CL6159.Contig3_All	Rv3876	52.4	5e-06	COG0455	ATPases involved in chromosome partitioning	D	Cell cycle control, cell division, chromosome partitioning ;
CL6159.Contig3_All	MT3990	52.4	5e-06	COG0455	ATPases involved in chromosome partitioning	D	Cell cycle control, cell division, chromosome partitioning ;
CL6183.Contig1_All	Rv3876	57.8	3e-09	COG0455	ATPases involved in chromosome partitioning	D	Cell cycle control, cell division, chromosome partitioning ;
CL6183.Contig1_All	MT3990	57.8	3e-09	COG0455	ATPases involved in chromosome partitioning	D	Cell cycle control, cell division, chromosome partitioning ;
CL6183.Contig2_All	Rv3876	72.8	1e-12	COG0455	ATPases involved in chromosome partitioning	D	Cell cycle control, cell division, chromosome partitioning ;
CL6183.Contig2_All	MT3990	72.8	1e-12	COG0455	ATPases involved in chromosome partitioning	D	Cell cycle control, cell division, chromosome partitioning ;
CL6186.Contig4_All	Rv3876	85.9	5e-16	COG0455	ATPases involved in chromosome partitioning	D	Cell cycle control, cell division, chromosome partitioning ;
CL6186.Contig4_All	MT3990	85.9	5e-16	COG0455	ATPases involved in chromosome partitioning	D	Cell cycle control, cell division, chromosome partitioning ;
CL629.Contig1_All	Rv3876	80.1	8e-15	COG0455	ATPases involved in chromosome partitioning	D	Cell cycle control, cell division, chromosome partitioning ;
CL629.Contig1_All	MT3990	80.1	8e-15	COG0455	ATPases involved in chromosome partitioning	D	Cell cycle control, cell division, chromosome partitioning ;
CL629.Contig2_All	Rv3876	69.7	1e-11	COG0455	ATPases involved in chromosome partitioning	D	Cell cycle control, cell division, chromosome partitioning ;
CL629.Contig2_All	MT3990	69.7	1e-11	COG0455	ATPases involved in chromosome partitioning	D	Cell cycle control, cell division, chromosome partitioning ;
CL629.Contig3_All	Rv3876	79	1e-14	COG0455	ATPases involved in chromosome partitioning	D	Cell cycle control, cell division, chromosome partitioning ;
CL629.Contig3_All	MT3990	79	1e-14	COG0455	ATPases involved in chromosome partitioning	D	Cell cycle control, cell division, chromosome partitioning ;
CL629.Contig4_All	Rv3876	73.2	1e-12	COG0455	ATPases involved in chromosome partitioning	D	Cell cycle control, cell division, chromosome partitioning ;
CL629.Contig4_All	MT3990	73.2	1e-12	COG0455	ATPases involved in chromosome partitioning	D	Cell cycle control, cell division, chromosome partitioning ;
CL629.Contig5_All	Rv3876	77.4	5e-14	COG0455	ATPases involved in chromosome partitioning	D	Cell cycle control, cell division, chromosome partitioning ;
CL629.Contig5_All	MT3990	77.4	5e-14	COG0455	ATPases involved in chromosome partitioning	D	Cell cycle control, cell division, chromosome partitioning ;
CL6331.Contig2_All	Rv3876	79.7	2e-14	COG0455	ATPases involved in chromosome partitioning	D	Cell cycle control, cell division, chromosome partitioning ;
CL6331.Contig2_All	MT3990	79.7	2e-14	COG0455	ATPases involved in chromosome partitioning	D	Cell cycle control, cell division, chromosome partitioning ;
CL6449.Contig1_All	Rv3876	88.2	2e-17	COG0455	ATPases involved in chromosome partitioning	D	Cell cycle control, cell division, chromosome partitioning ;
CL6449.Contig1_All	MT3990	88.2	2e-17	COG0455	ATPases involved in chromosome partitioning	D	Cell cycle control, cell division, chromosome partitioning ;
CL6467.Contig1_All	Rv3876	53.1	5e-07	COG0455	ATPases involved in chromosome partitioning	D	Cell cycle control, cell division, chromosome partitioning ;
CL6467.Contig1_All	MT3990	53.1	5e-07	COG0455	ATPases involved in chromosome partitioning	D	Cell cycle control, cell division, chromosome partitioning ;
CL6467.Contig2_All	Rv3876	52.4	1e-06	COG0455	ATPases involved in chromosome partitioning	D	Cell cycle control, cell division, chromosome partitioning ;
CL6467.Contig2_All	MT3990	52.4	1e-06	COG0455	ATPases involved in chromosome partitioning	D	Cell cycle control, cell division, chromosome partitioning ;
CL6467.Contig3_All	Rv3876	68.9	2e-11	COG0455	ATPases involved in chromosome partitioning	D	Cell cycle control, cell division, chromosome partitioning ;
CL6467.Contig3_All	MT3990	68.9	2e-11	COG0455	ATPases involved in chromosome partitioning	D	Cell cycle control, cell division, chromosome partitioning ;
CL6510.Contig2_All	Rv3876	52.8	8e-09	COG0455	ATPases involved in chromosome partitioning	D	Cell cycle control, cell division, chromosome partitioning ;
CL6510.Contig2_All	MT3990	52.8	8e-09	COG0455	ATPases involved in chromosome partitioning	D	Cell cycle control, cell division, chromosome partitioning ;
CL6602.Contig1_All	Rv3876	86.7	2e-16	COG0455	ATPases involved in chromosome partitioning	D	Cell cycle control, cell division, chromosome partitioning ;
CL6602.Contig1_All	MT3990	86.7	2e-16	COG0455	ATPases involved in chromosome partitioning	D	Cell cycle control, cell division, chromosome partitioning ;
CL6695.Contig1_All	Rv3876	64.3	8e-10	COG0455	ATPases involved in chromosome partitioning	D	Cell cycle control, cell division, chromosome partitioning ;
CL6695.Contig1_All	MT3990	64.3	8e-10	COG0455	ATPases involved in chromosome partitioning	D	Cell cycle control, cell division, chromosome partitioning ;
CL6741.Contig2_All	Rv3876	50.8	5e-06	COG0455	ATPases involved in chromosome partitioning	D	Cell cycle control, cell division, chromosome partitioning ;
CL6741.Contig2_All	MT3990	50.8	5e-06	COG0455	ATPases involved in chromosome partitioning	D	Cell cycle control, cell division, chromosome partitioning ;
CL6754.Contig3_All	Rv3876	56.6	1e-07	COG0455	ATPases involved in chromosome partitioning	D	Cell cycle control, cell division, chromosome partitioning ;
CL6754.Contig3_All	MT3990	56.6	1e-07	COG0455	ATPases involved in chromosome partitioning	D	Cell cycle control, cell division, chromosome partitioning ;
CL6892.Contig3_All	Rv3876	57	2e-08	COG0455	ATPases involved in chromosome partitioning	D	Cell cycle control, cell division, chromosome partitioning ;
CL6892.Contig3_All	MT3990	57	2e-08	COG0455	ATPases involved in chromosome partitioning	D	Cell cycle control, cell division, chromosome partitioning ;
CL6892.Contig4_All	Rv3876	57.4	2e-08	COG0455	ATPases involved in chromosome partitioning	D	Cell cycle control, cell division, chromosome partitioning ;
CL6892.Contig4_All	MT3990	57.4	2e-08	COG0455	ATPases involved in chromosome partitioning	D	Cell cycle control, cell division, chromosome partitioning ;
CL7172.Contig2_All	Rv3876	58.9	9e-08	COG0455	ATPases involved in chromosome partitioning	D	Cell cycle control, cell division, chromosome partitioning ;
CL7172.Contig2_All	MT3990	58.9	9e-08	COG0455	ATPases involved in chromosome partitioning	D	Cell cycle control, cell division, chromosome partitioning ;
CL7243.Contig2_All	Rv3876	65.5	3e-10	COG0455	ATPases involved in chromosome partitioning	D	Cell cycle control, cell division, chromosome partitioning ;
CL7243.Contig2_All	MT3990	65.5	3e-10	COG0455	ATPases involved in chromosome partitioning	D	Cell cycle control, cell division, chromosome partitioning ;
CL7243.Contig3_All	Rv3876	65.5	3e-10	COG0455	ATPases involved in chromosome partitioning	D	Cell cycle control, cell division, chromosome partitioning ;
CL7243.Contig3_All	MT3990	65.5	3e-10	COG0455	ATPases involved in chromosome partitioning	D	Cell cycle control, cell division, chromosome partitioning ;
CL7243.Contig4_All	Rv3876	65.5	4e-10	COG0455	ATPases involved in chromosome partitioning	D	Cell cycle control, cell division, chromosome partitioning ;
CL7243.Contig4_All	MT3990	65.5	4e-10	COG0455	ATPases involved in chromosome partitioning	D	Cell cycle control, cell division, chromosome partitioning ;
CL7243.Contig6_All	Rv3876	65.5	3e-10	COG0455	ATPases involved in chromosome partitioning	D	Cell cycle control, cell division, chromosome partitioning ;
CL7243.Contig6_All	MT3990	65.5	3e-10	COG0455	ATPases involved in chromosome partitioning	D	Cell cycle control, cell division, chromosome partitioning ;
CL7284.Contig3_All	Rv3876	60.5	3e-08	COG0455	ATPases involved in chromosome partitioning	D	Cell cycle control, cell division, chromosome partitioning ;
CL7284.Contig3_All	MT3990	60.5	3e-08	COG0455	ATPases involved in chromosome partitioning	D	Cell cycle control, cell division, chromosome partitioning ;
CL7284.Contig4_All	Rv3876	60.5	3e-08	COG0455	ATPases involved in chromosome partitioning	D	Cell cycle control, cell division, chromosome partitioning ;
CL7284.Contig4_All	MT3990	60.5	3e-08	COG0455	ATPases involved in chromosome partitioning	D	Cell cycle control, cell division, chromosome partitioning ;
CL7339.Contig1_All	Rv3876	53.9	1e-06	COG0455	ATPases involved in chromosome partitioning	D	Cell cycle control, cell division, chromosome partitioning ;
CL7339.Contig1_All	MT3990	53.9	1e-06	COG0455	ATPases involved in chromosome partitioning	D	Cell cycle control, cell division, chromosome partitioning ;
CL7364.Contig2_All	Rv3876	79.3	4e-14	COG0455	ATPases involved in chromosome partitioning	D	Cell cycle control, cell division, chromosome partitioning ;
CL7364.Contig2_All	MT3990	79.3	4e-14	COG0455	ATPases involved in chromosome partitioning	D	Cell cycle control, cell division, chromosome partitioning ;
CL7644.Contig4_All	Rv3876	71.2	1e-11	COG0455	ATPases involved in chromosome partitioning	D	Cell cycle control, cell division, chromosome partitioning ;
CL7644.Contig4_All	MT3990	71.2	1e-11	COG0455	ATPases involved in chromosome partitioning	D	Cell cycle control, cell division, chromosome partitioning ;
CL7644.Contig4_All	ML0048	60.5	2e-08	COG0455	ATPases involved in chromosome partitioning	D	Cell cycle control, cell division, chromosome partitioning ;
CL7762.Contig2_All	ML0048	53.9	3e-07	COG0455	ATPases involved in chromosome partitioning	D	Cell cycle control, cell division, chromosome partitioning ;
CL7762.Contig2_All	Rv3876	53.1	5e-07	COG0455	ATPases involved in chromosome partitioning	D	Cell cycle control, cell division, chromosome partitioning ;
CL779.Contig1_All	Rv3876	82.4	5e-15	COG0455	ATPases involved in chromosome partitioning	D	Cell cycle control, cell division, chromosome partitioning ;
CL779.Contig1_All	MT3990	82.4	5e-15	COG0455	ATPases involved in chromosome partitioning	D	Cell cycle control, cell division, chromosome partitioning ;
CL779.Contig3_All	Rv3876	80.9	2e-14	COG0455	ATPases involved in chromosome partitioning	D	Cell cycle control, cell division, chromosome partitioning ;
CL779.Contig3_All	MT3990	80.9	2e-14	COG0455	ATPases involved in chromosome partitioning	D	Cell cycle control, cell division, chromosome partitioning ;
CL7816.Contig1_All	Rv3876	57.8	8e-08	COG0455	ATPases involved in chromosome partitioning	D	Cell cycle control, cell division, chromosome partitioning ;
CL7816.Contig1_All	MT3990	57.8	8e-08	COG0455	ATPases involved in chromosome partitioning	D	Cell cycle control, cell division, chromosome partitioning ;
CL7816.Contig2_All	Rv3876	57.8	1e-07	COG0455	ATPases involved in chromosome partitioning	D	Cell cycle control, cell division, chromosome partitioning ;
CL7816.Contig2_All	MT3990	57.8	1e-07	COG0455	ATPases involved in chromosome partitioning	D	Cell cycle control, cell division, chromosome partitioning ;
CL8108.Contig2_All	Rv3876	92.4	8e-19	COG0455	ATPases involved in chromosome partitioning	D	Cell cycle control, cell division, chromosome partitioning ;
CL8108.Contig2_All	MT3990	92.4	8e-19	COG0455	ATPases involved in chromosome partitioning	D	Cell cycle control, cell division, chromosome partitioning ;
CL8169.Contig1_All	Rv3876	56.6	5e-07	COG0455	ATPases involved in chromosome partitioning	D	Cell cycle control, cell division, chromosome partitioning ;
CL8169.Contig1_All	MT3990	56.6	5e-07	COG0455	ATPases involved in chromosome partitioning	D	Cell cycle control, cell division, chromosome partitioning ;
CL8221.Contig2_All	Rv3876	55.1	1e-06	COG0455	ATPases involved in chromosome partitioning	D	Cell cycle control, cell division, chromosome partitioning ;
CL8221.Contig2_All	MT3990	55.1	1e-06	COG0455	ATPases involved in chromosome partitioning	D	Cell cycle control, cell division, chromosome partitioning ;
CL8397.Contig3_All	Rv3876	68.2	1e-10	COG0455	ATPases involved in chromosome partitioning	D	Cell cycle control, cell division, chromosome partitioning ;
CL8397.Contig3_All	MT3990	68.2	1e-10	COG0455	ATPases involved in chromosome partitioning	D	Cell cycle control, cell division, chromosome partitioning ;
CL8397.Contig6_All	Rv3876	68.2	7e-11	COG0455	ATPases involved in chromosome partitioning	D	Cell cycle control, cell division, chromosome partitioning ;
CL8397.Contig6_All	MT3990	68.2	7e-11	COG0455	ATPases involved in chromosome partitioning	D	Cell cycle control, cell division, chromosome partitioning ;
CL8414.Contig3_All	Rv3876	58.9	1e-07	COG0455	ATPases involved in chromosome partitioning	D	Cell cycle control, cell division, chromosome partitioning ;
CL8414.Contig3_All	MT3990	58.9	1e-07	COG0455	ATPases involved in chromosome partitioning	D	Cell cycle control, cell division, chromosome partitioning ;
CL8699.Contig1_All	Rv3876	51.6	4e-06	COG0455	ATPases involved in chromosome partitioning	D	Cell cycle control, cell division, chromosome partitioning ;
CL8699.Contig1_All	MT3990	51.6	4e-06	COG0455	ATPases involved in chromosome partitioning	D	Cell cycle control, cell division, chromosome partitioning ;
CL8701.Contig1_All	Rv3876	55.8	3e-08	COG0455	ATPases involved in chromosome partitioning	D	Cell cycle control, cell division, chromosome partitioning ;
CL8701.Contig1_All	MT3990	55.8	3e-08	COG0455	ATPases involved in chromosome partitioning	D	Cell cycle control, cell division, chromosome partitioning ;
CL8701.Contig2_All	Rv3876	55.8	4e-08	COG0455	ATPases involved in chromosome partitioning	D	Cell cycle control, cell division, chromosome partitioning ;
CL8701.Contig2_All	MT3990	55.8	4e-08	COG0455	ATPases involved in chromosome partitioning	D	Cell cycle control, cell division, chromosome partitioning ;
CL8984.Contig2_All	Rv3876	52.4	5e-07	COG0455	ATPases involved in chromosome partitioning	D	Cell cycle control, cell division, chromosome partitioning ;
CL9062.Contig5_All	Rv3876	56.2	3e-07	COG0455	ATPases involved in chromosome partitioning	D	Cell cycle control, cell division, chromosome partitioning ;
CL9062.Contig5_All	MT3990	56.2	3e-07	COG0455	ATPases involved in chromosome partitioning	D	Cell cycle control, cell division, chromosome partitioning ;
CL916.Contig2_All	Rv3876	67.4	2e-10	COG0455	ATPases involved in chromosome partitioning	D	Cell cycle control, cell division, chromosome partitioning ;
CL916.Contig2_All	MT3990	67.4	2e-10	COG0455	ATPases involved in chromosome partitioning	D	Cell cycle control, cell division, chromosome partitioning ;
CL9241.Contig2_All	Rv3876	59.7	3e-08	COG0455	ATPases involved in chromosome partitioning	D	Cell cycle control, cell division, chromosome partitioning ;
CL9241.Contig2_All	MT3990	59.7	3e-08	COG0455	ATPases involved in chromosome partitioning	D	Cell cycle control, cell division, chromosome partitioning ;
CL9354.Contig2_All	Rv3876	45.8	1e-06	COG0455	ATPases involved in chromosome partitioning	D	Cell cycle control, cell division, chromosome partitioning ;
CL9354.Contig2_All	MT3990	45.8	1e-06	COG0455	ATPases involved in chromosome partitioning	D	Cell cycle control, cell division, chromosome partitioning ;
CL9354.Contig2_All	ML0048	46.2	4e-06	COG0455	ATPases involved in chromosome partitioning	D	Cell cycle control, cell division, chromosome partitioning ;
CL942.Contig3_All	Rv3876	99	4e-20	COG0455	ATPases involved in chromosome partitioning	D	Cell cycle control, cell division, chromosome partitioning ;
CL942.Contig3_All	MT3990	99	4e-20	COG0455	ATPases involved in chromosome partitioning	D	Cell cycle control, cell division, chromosome partitioning ;
CL942.Contig4_All	Rv3876	96.7	2e-19	COG0455	ATPases involved in chromosome partitioning	D	Cell cycle control, cell division, chromosome partitioning ;
CL942.Contig4_All	MT3990	96.7	2e-19	COG0455	ATPases involved in chromosome partitioning	D	Cell cycle control, cell division, chromosome partitioning ;
CL942.Contig5_All	Rv3876	94	1e-18	COG0455	ATPases involved in chromosome partitioning	D	Cell cycle control, cell division, chromosome partitioning ;
CL942.Contig5_All	MT3990	94	1e-18	COG0455	ATPases involved in chromosome partitioning	D	Cell cycle control, cell division, chromosome partitioning ;
CL942.Contig6_All	Rv3876	99	4e-20	COG0455	ATPases involved in chromosome partitioning	D	Cell cycle control, cell division, chromosome partitioning ;
CL942.Contig6_All	MT3990	99	4e-20	COG0455	ATPases involved in chromosome partitioning	D	Cell cycle control, cell division, chromosome partitioning ;
CL942.Contig7_All	Rv3876	94.7	7e-19	COG0455	ATPases involved in chromosome partitioning	D	Cell cycle control, cell division, chromosome partitioning ;
CL942.Contig7_All	MT3990	94.7	7e-19	COG0455	ATPases involved in chromosome partitioning	D	Cell cycle control, cell division, chromosome partitioning ;
CL9450.Contig1_All	Rv3876	90.1	4e-18	COG0455	ATPases involved in chromosome partitioning	D	Cell cycle control, cell division, chromosome partitioning ;
CL9450.Contig1_All	MT3990	90.1	4e-18	COG0455	ATPases involved in chromosome partitioning	D	Cell cycle control, cell division, chromosome partitioning ;
CL9450.Contig2_All	Rv3876	118	9e-26	COG0455	ATPases involved in chromosome partitioning	D	Cell cycle control, cell division, chromosome partitioning ;
CL9450.Contig2_All	MT3990	118	9e-26	COG0455	ATPases involved in chromosome partitioning	D	Cell cycle control, cell division, chromosome partitioning ;
CL9551.Contig2_All	Rv3876	69.7	7e-12	COG0455	ATPases involved in chromosome partitioning	D	Cell cycle control, cell division, chromosome partitioning ;
CL9551.Contig2_All	MT3990	69.7	7e-12	COG0455	ATPases involved in chromosome partitioning	D	Cell cycle control, cell division, chromosome partitioning ;
CL9574.Contig1_All	Rv3876	55.8	7e-07	COG0455	ATPases involved in chromosome partitioning	D	Cell cycle control, cell division, chromosome partitioning ;
CL9574.Contig1_All	MT3990	55.8	7e-07	COG0455	ATPases involved in chromosome partitioning	D	Cell cycle control, cell division, chromosome partitioning ;
CL9574.Contig2_All	Rv3876	55.8	6e-07	COG0455	ATPases involved in chromosome partitioning	D	Cell cycle control, cell division, chromosome partitioning ;
CL9574.Contig2_All	MT3990	55.8	6e-07	COG0455	ATPases involved in chromosome partitioning	D	Cell cycle control, cell division, chromosome partitioning ;
CL9574.Contig3_All	Rv3876	55.5	8e-07	COG0455	ATPases involved in chromosome partitioning	D	Cell cycle control, cell division, chromosome partitioning ;
CL9574.Contig3_All	MT3990	55.5	8e-07	COG0455	ATPases involved in chromosome partitioning	D	Cell cycle control, cell division, chromosome partitioning ;
CL9714.Contig2_All	Rv3876	72.8	3e-12	COG0455	ATPases involved in chromosome partitioning	D	Cell cycle control, cell division, chromosome partitioning ;
CL9714.Contig3_All	Rv3876	72	5e-12	COG0455	ATPases involved in chromosome partitioning	D	Cell cycle control, cell division, chromosome partitioning ;
CL9714.Contig3_All	MT3990	72	5e-12	COG0455	ATPases involved in chromosome partitioning	D	Cell cycle control, cell division, chromosome partitioning ;
Unigene10018_All	Rv3876	76.6	7e-14	COG0455	ATPases involved in chromosome partitioning	D	Cell cycle control, cell division, chromosome partitioning ;
Unigene10018_All	MT3990	76.6	7e-14	COG0455	ATPases involved in chromosome partitioning	D	Cell cycle control, cell division, chromosome partitioning ;
Unigene10289_All	Rv3876	79	2e-14	COG0455	ATPases involved in chromosome partitioning	D	Cell cycle control, cell division, chromosome partitioning ;
Unigene10289_All	MT3990	79	2e-14	COG0455	ATPases involved in chromosome partitioning	D	Cell cycle control, cell division, chromosome partitioning ;
Unigene10666_All	Rv3876	57.4	8e-08	COG0455	ATPases involved in chromosome partitioning	D	Cell cycle control, cell division, chromosome partitioning ;
Unigene10666_All	MT3990	57.4	8e-08	COG0455	ATPases involved in chromosome partitioning	D	Cell cycle control, cell division, chromosome partitioning ;
Unigene12629_All	Rv3876	60.5	3e-08	COG0455	ATPases involved in chromosome partitioning	D	Cell cycle control, cell division, chromosome partitioning ;
Unigene12629_All	MT3990	60.5	3e-08	COG0455	ATPases involved in chromosome partitioning	D	Cell cycle control, cell division, chromosome partitioning ;
Unigene12776_All	Rv3876	53.1	5e-06	COG0455	ATPases involved in chromosome partitioning	D	Cell cycle control, cell division, chromosome partitioning ;
Unigene12845_All	Rv3876	89.7	3e-17	COG0455	ATPases involved in chromosome partitioning	D	Cell cycle control, cell division, chromosome partitioning ;
Unigene12845_All	MT3990	89.7	3e-17	COG0455	ATPases involved in chromosome partitioning	D	Cell cycle control, cell division, chromosome partitioning ;
Unigene13113_All	Rv3876	55.1	3e-07	COG0455	ATPases involved in chromosome partitioning	D	Cell cycle control, cell division, chromosome partitioning ;
Unigene13113_All	MT3990	55.1	3e-07	COG0455	ATPases involved in chromosome partitioning	D	Cell cycle control, cell division, chromosome partitioning ;
Unigene13293_All	Rv3876	58.9	5e-08	COG0455	ATPases involved in chromosome partitioning	D	Cell cycle control, cell division, chromosome partitioning ;
Unigene13293_All	MT3990	58.9	5e-08	COG0455	ATPases involved in chromosome partitioning	D	Cell cycle control, cell division, chromosome partitioning ;
Unigene13554_All	Rv3876	57.8	4e-08	COG0455	ATPases involved in chromosome partitioning	D	Cell cycle control, cell division, chromosome partitioning ;
Unigene13554_All	MT3990	57.8	4e-08	COG0455	ATPases involved in chromosome partitioning	D	Cell cycle control, cell division, chromosome partitioning ;
Unigene13718_All	Rv3876	75.1	7e-13	COG0455	ATPases involved in chromosome partitioning	D	Cell cycle control, cell division, chromosome partitioning ;
Unigene13718_All	MT3990	75.1	7e-13	COG0455	ATPases involved in chromosome partitioning	D	Cell cycle control, cell division, chromosome partitioning ;
Unigene1444_All	Rv3876	56.6	6e-08	COG0455	ATPases involved in chromosome partitioning	D	Cell cycle control, cell division, chromosome partitioning ;
Unigene1444_All	MT3990	56.6	6e-08	COG0455	ATPases involved in chromosome partitioning	D	Cell cycle control, cell division, chromosome partitioning ;
Unigene14515_All	Rv3876	60.5	1e-08	COG0455	ATPases involved in chromosome partitioning	D	Cell cycle control, cell division, chromosome partitioning ;
Unigene14515_All	MT3990	60.5	1e-08	COG0455	ATPases involved in chromosome partitioning	D	Cell cycle control, cell division, chromosome partitioning ;
Unigene1530_All	Rv3876	68.2	2e-11	COG0455	ATPases involved in chromosome partitioning	D	Cell cycle control, cell division, chromosome partitioning ;
Unigene1530_All	MT3990	68.2	2e-11	COG0455	ATPases involved in chromosome partitioning	D	Cell cycle control, cell division, chromosome partitioning ;
Unigene16783_All	Rv3876	59.7	3e-08	COG0455	ATPases involved in chromosome partitioning	D	Cell cycle control, cell division, chromosome partitioning ;
Unigene16783_All	MT3990	59.7	3e-08	COG0455	ATPases involved in chromosome partitioning	D	Cell cycle control, cell division, chromosome partitioning ;
Unigene16952_All	Rv3876	51.6	7e-06	COG0455	ATPases involved in chromosome partitioning	D	Cell cycle control, cell division, chromosome partitioning ;
Unigene16952_All	MT3990	51.6	7e-06	COG0455	ATPases involved in chromosome partitioning	D	Cell cycle control, cell division, chromosome partitioning ;
Unigene17071_All	Rv3876	110	1e-23	COG0455	ATPases involved in chromosome partitioning	D	Cell cycle control, cell division, chromosome partitioning ;
Unigene17071_All	MT3990	110	1e-23	COG0455	ATPases involved in chromosome partitioning	D	Cell cycle control, cell division, chromosome partitioning ;
Unigene17120_All	Rv3876	51.6	7e-06	COG0455	ATPases involved in chromosome partitioning	D	Cell cycle control, cell division, chromosome partitioning ;
Unigene17145_All	Rv3876	68.2	1e-10	COG0455	ATPases involved in chromosome partitioning	D	Cell cycle control, cell division, chromosome partitioning ;
Unigene17145_All	MT3990	68.2	1e-10	COG0455	ATPases involved in chromosome partitioning	D	Cell cycle control, cell division, chromosome partitioning ;
Unigene17174_All	Rv3876	65.1	6e-10	COG0455	ATPases involved in chromosome partitioning	D	Cell cycle control, cell division, chromosome partitioning ;
Unigene17174_All	MT3990	65.1	6e-10	COG0455	ATPases involved in chromosome partitioning	D	Cell cycle control, cell division, chromosome partitioning ;
Unigene17252_All	Rv3876	52.4	1e-06	COG0455	ATPases involved in chromosome partitioning	D	Cell cycle control, cell division, chromosome partitioning ;
Unigene17252_All	MT3990	52.4	1e-06	COG0455	ATPases involved in chromosome partitioning	D	Cell cycle control, cell division, chromosome partitioning ;
Unigene17319_All	Rv3876	60.1	5e-09	COG0455	ATPases involved in chromosome partitioning	D	Cell cycle control, cell division, chromosome partitioning ;
Unigene17319_All	MT3990	60.1	5e-09	COG0455	ATPases involved in chromosome partitioning	D	Cell cycle control, cell division, chromosome partitioning ;
Unigene17341_All	Rv3876	54.3	6e-07	COG0455	ATPases involved in chromosome partitioning	D	Cell cycle control, cell division, chromosome partitioning ;
Unigene18144_All	Rv3876	62.4	1e-09	COG0455	ATPases involved in chromosome partitioning	D	Cell cycle control, cell division, chromosome partitioning ;
Unigene18144_All	MT3990	62.4	1e-09	COG0455	ATPases involved in chromosome partitioning	D	Cell cycle control, cell division, chromosome partitioning ;
Unigene20999_All	Rv3876	61.2	3e-09	COG0455	ATPases involved in chromosome partitioning	D	Cell cycle control, cell division, chromosome partitioning ;
Unigene20999_All	MT3990	61.2	3e-09	COG0455	ATPases involved in chromosome partitioning	D	Cell cycle control, cell division, chromosome partitioning ;
Unigene21031_All	Rv3876	97.4	3e-19	COG0455	ATPases involved in chromosome partitioning	D	Cell cycle control, cell division, chromosome partitioning ;
Unigene21031_All	MT3990	97.4	3e-19	COG0455	ATPases involved in chromosome partitioning	D	Cell cycle control, cell division, chromosome partitioning ;
Unigene21193_All	Rv3876	67.8	1e-10	COG0455	ATPases involved in chromosome partitioning	D	Cell cycle control, cell division, chromosome partitioning ;
Unigene21193_All	MT3990	67.8	1e-10	COG0455	ATPases involved in chromosome partitioning	D	Cell cycle control, cell division, chromosome partitioning ;
Unigene21265_All	AGc1282	281	1e-75	COG0489	ATPases involved in chromosome partitioning	D	Cell cycle control, cell division, chromosome partitioning ;
Unigene21265_All	RSc2379	280	4e-75	COG0489	ATPases involved in chromosome partitioning	D	Cell cycle control, cell division, chromosome partitioning ;
Unigene21265_All	mlr5402	273	4e-73	COG0489	ATPases involved in chromosome partitioning	D	Cell cycle control, cell division, chromosome partitioning ;
Unigene21265_All	SMc00876	270	4e-72	COG0489	ATPases involved in chromosome partitioning	D	Cell cycle control, cell division, chromosome partitioning ;
Unigene21265_All	BMEI1887	270	4e-72	COG0489	ATPases involved in chromosome partitioning	D	Cell cycle control, cell division, chromosome partitioning ;
Unigene21381_All	Rv3876	54.7	7e-07	COG0455	ATPases involved in chromosome partitioning	D	Cell cycle control, cell division, chromosome partitioning ;
Unigene21381_All	MT3990	54.7	7e-07	COG0455	ATPases involved in chromosome partitioning	D	Cell cycle control, cell division, chromosome partitioning ;
Unigene21469_All	Rv3876	70.5	2e-11	COG0455	ATPases involved in chromosome partitioning	D	Cell cycle control, cell division, chromosome partitioning ;
Unigene21469_All	MT3990	70.5	2e-11	COG0455	ATPases involved in chromosome partitioning	D	Cell cycle control, cell division, chromosome partitioning ;
Unigene21469_All	ML0048	66.2	4e-10	COG0455	ATPases involved in chromosome partitioning	D	Cell cycle control, cell division, chromosome partitioning ;
Unigene21610_All	Rv3876	106	8e-23	COG0455	ATPases involved in chromosome partitioning	D	Cell cycle control, cell division, chromosome partitioning ;
Unigene21610_All	MT3990	106	8e-23	COG0455	ATPases involved in chromosome partitioning	D	Cell cycle control, cell division, chromosome partitioning ;
Unigene217_All	Rv3876	67	4e-11	COG0455	ATPases involved in chromosome partitioning	D	Cell cycle control, cell division, chromosome partitioning ;
Unigene217_All	MT3990	67	4e-11	COG0455	ATPases involved in chromosome partitioning	D	Cell cycle control, cell division, chromosome partitioning ;
Unigene22078_All	Rv3876	50.8	2e-06	COG0455	ATPases involved in chromosome partitioning	D	Cell cycle control, cell division, chromosome partitioning ;
Unigene22078_All	MT3990	50.8	2e-06	COG0455	ATPases involved in chromosome partitioning	D	Cell cycle control, cell division, chromosome partitioning ;
Unigene24780_All	Rv3876	48.1	8e-08	COG0455	ATPases involved in chromosome partitioning	D	Cell cycle control, cell division, chromosome partitioning ;
Unigene24780_All	MT3990	48.1	8e-08	COG0455	ATPases involved in chromosome partitioning	D	Cell cycle control, cell division, chromosome partitioning ;
Unigene24801_All	Rv3876	52	4e-06	COG0455	ATPases involved in chromosome partitioning	D	Cell cycle control, cell division, chromosome partitioning ;
Unigene24801_All	MT3990	52	4e-06	COG0455	ATPases involved in chromosome partitioning	D	Cell cycle control, cell division, chromosome partitioning ;
Unigene25030_All	ML0048	58.2	5e-08	COG0455	ATPases involved in chromosome partitioning	D	Cell cycle control, cell division, chromosome partitioning ;
Unigene25030_All	Rv3876	55.5	3e-07	COG0455	ATPases involved in chromosome partitioning	D	Cell cycle control, cell division, chromosome partitioning ;
Unigene25524_All	Rv3876	63.9	3e-10	COG0455	ATPases involved in chromosome partitioning	D	Cell cycle control, cell division, chromosome partitioning ;
Unigene25524_All	MT3990	63.9	3e-10	COG0455	ATPases involved in chromosome partitioning	D	Cell cycle control, cell division, chromosome partitioning ;
Unigene2832_All	Rv3876	64.7	1e-10	COG0455	ATPases involved in chromosome partitioning	D	Cell cycle control, cell division, chromosome partitioning ;
Unigene2832_All	MT3990	64.7	1e-10	COG0455	ATPases involved in chromosome partitioning	D	Cell cycle control, cell division, chromosome partitioning ;
Unigene28838_All	Rv3876	58.5	3e-08	COG0455	ATPases involved in chromosome partitioning	D	Cell cycle control, cell division, chromosome partitioning ;
Unigene28838_All	MT3990	58.5	3e-08	COG0455	ATPases involved in chromosome partitioning	D	Cell cycle control, cell division, chromosome partitioning ;
Unigene28840_All	Rv3876	72	7e-13	COG0455	ATPases involved in chromosome partitioning	D	Cell cycle control, cell division, chromosome partitioning ;
Unigene28840_All	MT3990	72	7e-13	COG0455	ATPases involved in chromosome partitioning	D	Cell cycle control, cell division, chromosome partitioning ;
Unigene28854_All	Rv3876	86.3	4e-16	COG0455	ATPases involved in chromosome partitioning	D	Cell cycle control, cell division, chromosome partitioning ;
Unigene28854_All	MT3990	86.3	4e-16	COG0455	ATPases involved in chromosome partitioning	D	Cell cycle control, cell division, chromosome partitioning ;
Unigene29220_All	Rv3876	60.5	1e-08	COG0455	ATPases involved in chromosome partitioning	D	Cell cycle control, cell division, chromosome partitioning ;
Unigene29220_All	MT3990	60.5	1e-08	COG0455	ATPases involved in chromosome partitioning	D	Cell cycle control, cell division, chromosome partitioning ;
Unigene29221_All	Rv3876	64.3	5e-10	COG0455	ATPases involved in chromosome partitioning	D	Cell cycle control, cell division, chromosome partitioning ;
Unigene29221_All	MT3990	64.3	5e-10	COG0455	ATPases involved in chromosome partitioning	D	Cell cycle control, cell division, chromosome partitioning ;
Unigene29250_All	Rv3876	52.8	6e-06	COG0455	ATPases involved in chromosome partitioning	D	Cell cycle control, cell division, chromosome partitioning ;
Unigene29250_All	MT3990	52.8	6e-06	COG0455	ATPases involved in chromosome partitioning	D	Cell cycle control, cell division, chromosome partitioning ;
Unigene29336_All	Rv3876	64.3	1e-09	COG0455	ATPases involved in chromosome partitioning	D	Cell cycle control, cell division, chromosome partitioning ;
Unigene29336_All	MT3990	64.3	1e-09	COG0455	ATPases involved in chromosome partitioning	D	Cell cycle control, cell division, chromosome partitioning ;
Unigene29529_All	Rv3876	62.8	2e-09	COG0455	ATPases involved in chromosome partitioning	D	Cell cycle control, cell division, chromosome partitioning ;
Unigene29529_All	MT3990	62.8	2e-09	COG0455	ATPases involved in chromosome partitioning	D	Cell cycle control, cell division, chromosome partitioning ;
Unigene296_All	Rv3876	54.7	1e-06	COG0455	ATPases involved in chromosome partitioning	D	Cell cycle control, cell division, chromosome partitioning ;
Unigene296_All	MT3990	54.7	1e-06	COG0455	ATPases involved in chromosome partitioning	D	Cell cycle control, cell division, chromosome partitioning ;
Unigene29846_All	Rv3876	58.5	4e-08	COG0455	ATPases involved in chromosome partitioning	D	Cell cycle control, cell division, chromosome partitioning ;
Unigene29846_All	MT3990	58.5	4e-08	COG0455	ATPases involved in chromosome partitioning	D	Cell cycle control, cell division, chromosome partitioning ;
Unigene29923_All	Rv3876	53.9	1e-06	COG0455	ATPases involved in chromosome partitioning	D	Cell cycle control, cell division, chromosome partitioning ;
Unigene29923_All	MT3990	53.9	1e-06	COG0455	ATPases involved in chromosome partitioning	D	Cell cycle control, cell division, chromosome partitioning ;
Unigene30123_All	Rv3876	57.8	1e-07	COG0455	ATPases involved in chromosome partitioning	D	Cell cycle control, cell division, chromosome partitioning ;
Unigene30123_All	MT3990	57.8	1e-07	COG0455	ATPases involved in chromosome partitioning	D	Cell cycle control, cell division, chromosome partitioning ;
Unigene31693_All	Rv3876	58.5	2e-08	COG0455	ATPases involved in chromosome partitioning	D	Cell cycle control, cell division, chromosome partitioning ;
Unigene31693_All	MT3990	58.5	2e-08	COG0455	ATPases involved in chromosome partitioning	D	Cell cycle control, cell division, chromosome partitioning ;
Unigene32942_All	Rv3876	54.7	1e-06	COG0455	ATPases involved in chromosome partitioning	D	Cell cycle control, cell division, chromosome partitioning ;
Unigene32942_All	MT3990	54.7	1e-06	COG0455	ATPases involved in chromosome partitioning	D	Cell cycle control, cell division, chromosome partitioning ;
Unigene33261_All	Rv3876	66.2	1e-10	COG0455	ATPases involved in chromosome partitioning	D	Cell cycle control, cell division, chromosome partitioning ;
Unigene33261_All	MT3990	66.2	1e-10	COG0455	ATPases involved in chromosome partitioning	D	Cell cycle control, cell division, chromosome partitioning ;
Unigene33310_All	Rv3876	90.5	1e-17	COG0455	ATPases involved in chromosome partitioning	D	Cell cycle control, cell division, chromosome partitioning ;
Unigene33310_All	MT3990	90.5	1e-17	COG0455	ATPases involved in chromosome partitioning	D	Cell cycle control, cell division, chromosome partitioning ;
Unigene33319_All	Rv3876	81.6	9e-15	COG0455	ATPases involved in chromosome partitioning	D	Cell cycle control, cell division, chromosome partitioning ;
Unigene33319_All	MT3990	81.6	9e-15	COG0455	ATPases involved in chromosome partitioning	D	Cell cycle control, cell division, chromosome partitioning ;
Unigene33747_All	Rv3876	69.3	4e-11	COG0455	ATPases involved in chromosome partitioning	D	Cell cycle control, cell division, chromosome partitioning ;
Unigene33747_All	MT3990	69.3	4e-11	COG0455	ATPases involved in chromosome partitioning	D	Cell cycle control, cell division, chromosome partitioning ;
Unigene33963_All	Rv3876	57.4	9e-08	COG0455	ATPases involved in chromosome partitioning	D	Cell cycle control, cell division, chromosome partitioning ;
Unigene33963_All	MT3990	57.4	9e-08	COG0455	ATPases involved in chromosome partitioning	D	Cell cycle control, cell division, chromosome partitioning ;
Unigene34377_All	Rv3876	60.5	5e-09	COG0455	ATPases involved in chromosome partitioning	D	Cell cycle control, cell division, chromosome partitioning ;
Unigene34377_All	MT3990	60.5	5e-09	COG0455	ATPases involved in chromosome partitioning	D	Cell cycle control, cell division, chromosome partitioning ;
Unigene34469_All	Rv3876	51.6	2e-06	COG0455	ATPases involved in chromosome partitioning	D	Cell cycle control, cell division, chromosome partitioning ;
Unigene34469_All	MT3990	51.6	2e-06	COG0455	ATPases involved in chromosome partitioning	D	Cell cycle control, cell division, chromosome partitioning ;
Unigene35784_All	Rv3876	43.5	6e-06	COG0455	ATPases involved in chromosome partitioning	D	Cell cycle control, cell division, chromosome partitioning ;
Unigene35784_All	MT3990	43.5	6e-06	COG0455	ATPases involved in chromosome partitioning	D	Cell cycle control, cell division, chromosome partitioning ;
Unigene37060_All	Rv3876	53.1	4e-06	COG0455	ATPases involved in chromosome partitioning	D	Cell cycle control, cell division, chromosome partitioning ;
Unigene37060_All	MT3990	53.1	4e-06	COG0455	ATPases involved in chromosome partitioning	D	Cell cycle control, cell division, chromosome partitioning ;
Unigene37192_All	Rv3876	61.2	2e-08	COG0455	ATPases involved in chromosome partitioning	D	Cell cycle control, cell division, chromosome partitioning ;
Unigene37192_All	MT3990	61.2	2e-08	COG0455	ATPases involved in chromosome partitioning	D	Cell cycle control, cell division, chromosome partitioning ;
Unigene37214_All	Rv3876	57.4	2e-07	COG0455	ATPases involved in chromosome partitioning	D	Cell cycle control, cell division, chromosome partitioning ;
Unigene37214_All	MT3990	57.4	2e-07	COG0455	ATPases involved in chromosome partitioning	D	Cell cycle control, cell division, chromosome partitioning ;
Unigene37309_All	Rv3876	55.8	2e-07	COG0455	ATPases involved in chromosome partitioning	D	Cell cycle control, cell division, chromosome partitioning ;
Unigene37419_All	Rv3876	52.4	3e-06	COG0455	ATPases involved in chromosome partitioning	D	Cell cycle control, cell division, chromosome partitioning ;
Unigene37419_All	MT3990	52.4	3e-06	COG0455	ATPases involved in chromosome partitioning	D	Cell cycle control, cell division, chromosome partitioning ;
Unigene37488_All	Rv3876	58.9	1e-08	COG0455	ATPases involved in chromosome partitioning	D	Cell cycle control, cell division, chromosome partitioning ;
Unigene37488_All	MT3990	58.9	1e-08	COG0455	ATPases involved in chromosome partitioning	D	Cell cycle control, cell division, chromosome partitioning ;
Unigene38288_All	Rv3876	73.6	2e-12	COG0455	ATPases involved in chromosome partitioning	D	Cell cycle control, cell division, chromosome partitioning ;
Unigene38288_All	MT3990	73.6	2e-12	COG0455	ATPases involved in chromosome partitioning	D	Cell cycle control, cell division, chromosome partitioning ;
Unigene39773_All	Rv3876	65.9	5e-11	COG0455	ATPases involved in chromosome partitioning	D	Cell cycle control, cell division, chromosome partitioning ;
Unigene39773_All	MT3990	65.9	5e-11	COG0455	ATPases involved in chromosome partitioning	D	Cell cycle control, cell division, chromosome partitioning ;
Unigene39773_All	ML0048	59.7	4e-09	COG0455	ATPases involved in chromosome partitioning	D	Cell cycle control, cell division, chromosome partitioning ;
Unigene4537_All	Rv3876	114	4e-25	COG0455	ATPases involved in chromosome partitioning	D	Cell cycle control, cell division, chromosome partitioning ;
Unigene4537_All	MT3990	114	4e-25	COG0455	ATPases involved in chromosome partitioning	D	Cell cycle control, cell division, chromosome partitioning ;
Unigene4606_All	Rv3876	72.4	3e-12	COG0455	ATPases involved in chromosome partitioning	D	Cell cycle control, cell division, chromosome partitioning ;
Unigene4606_All	MT3990	72.4	3e-12	COG0455	ATPases involved in chromosome partitioning	D	Cell cycle control, cell division, chromosome partitioning ;
Unigene4762_All	Rv3876	50.4	9e-06	COG0455	ATPases involved in chromosome partitioning	D	Cell cycle control, cell division, chromosome partitioning ;
Unigene4762_All	MT3990	50.4	9e-06	COG0455	ATPases involved in chromosome partitioning	D	Cell cycle control, cell division, chromosome partitioning ;
Unigene565_All	Rv3876	70.1	1e-11	COG0455	ATPases involved in chromosome partitioning	D	Cell cycle control, cell division, chromosome partitioning ;
Unigene565_All	MT3990	70.1	1e-11	COG0455	ATPases involved in chromosome partitioning	D	Cell cycle control, cell division, chromosome partitioning ;
Unigene607_All	Rv3876	72.4	2e-12	COG0455	ATPases involved in chromosome partitioning	D	Cell cycle control, cell division, chromosome partitioning ;
Unigene607_All	MT3990	72.4	2e-12	COG0455	ATPases involved in chromosome partitioning	D	Cell cycle control, cell division, chromosome partitioning ;
Unigene66824_All	Rv3876	49.7	1e-06	COG0455	ATPases involved in chromosome partitioning	D	Cell cycle control, cell division, chromosome partitioning ;
Unigene66824_All	MT3990	49.7	1e-06	COG0455	ATPases involved in chromosome partitioning	D	Cell cycle control, cell division, chromosome partitioning ;
Unigene66900_All	Rv3876	53.9	5e-07	COG0455	ATPases involved in chromosome partitioning	D	Cell cycle control, cell division, chromosome partitioning ;
Unigene66900_All	MT3990	53.9	5e-07	COG0455	ATPases involved in chromosome partitioning	D	Cell cycle control, cell division, chromosome partitioning ;
Unigene8433_All	Rv3876	62.4	2e-09	COG0455	ATPases involved in chromosome partitioning	D	Cell cycle control, cell division, chromosome partitioning ;
Unigene8433_All	MT3990	62.4	2e-09	COG0455	ATPases involved in chromosome partitioning	D	Cell cycle control, cell division, chromosome partitioning ;
Unigene8521_All	Rv3876	62.4	2e-09	COG0455	ATPases involved in chromosome partitioning	D	Cell cycle control, cell division, chromosome partitioning ;
Unigene8521_All	MT3990	62.4	2e-09	COG0455	ATPases involved in chromosome partitioning	D	Cell cycle control, cell division, chromosome partitioning ;
Unigene8597_All	Rv3876	66.2	4e-10	COG0455	ATPases involved in chromosome partitioning	D	Cell cycle control, cell division, chromosome partitioning ;
Unigene8597_All	MT3990	66.2	4e-10	COG0455	ATPases involved in chromosome partitioning	D	Cell cycle control, cell division, chromosome partitioning ;
Unigene8606_All	Rv3876	74.3	5e-13	COG0455	ATPases involved in chromosome partitioning	D	Cell cycle control, cell division, chromosome partitioning ;
Unigene8606_All	MT3990	74.3	5e-13	COG0455	ATPases involved in chromosome partitioning	D	Cell cycle control, cell division, chromosome partitioning ;
Unigene8712_All	Rv3876	58.2	1e-07	COG0455	ATPases involved in chromosome partitioning	D	Cell cycle control, cell division, chromosome partitioning ;
Unigene8712_All	MT3990	58.2	1e-07	COG0455	ATPases involved in chromosome partitioning	D	Cell cycle control, cell division, chromosome partitioning ;
Unigene8812_All	Rv3876	56.2	2e-07	COG0455	ATPases involved in chromosome partitioning	D	Cell cycle control, cell division, chromosome partitioning ;
Unigene8812_All	MT3990	56.2	2e-07	COG0455	ATPases involved in chromosome partitioning	D	Cell cycle control, cell division, chromosome partitioning ;
Unigene9137_All	Rv3876	55.5	9e-07	COG0455	ATPases involved in chromosome partitioning	D	Cell cycle control, cell division, chromosome partitioning ;
Unigene9137_All	MT3990	55.5	9e-07	COG0455	ATPases involved in chromosome partitioning	D	Cell cycle control, cell division, chromosome partitioning ;
Unigene9237_All	Rv3876	77.4	4e-14	COG0455	ATPases involved in chromosome partitioning	D	Cell cycle control, cell division, chromosome partitioning ;
Unigene9237_All	MT3990	77.4	4e-14	COG0455	ATPases involved in chromosome partitioning	D	Cell cycle control, cell division, chromosome partitioning ;
Unigene9525_All	Rv3876	45.8	1e-10	COG0455	ATPases involved in chromosome partitioning	D	Cell cycle control, cell division, chromosome partitioning ;
Unigene9525_All	MT3990	45.8	1e-10	COG0455	ATPases involved in chromosome partitioning	D	Cell cycle control, cell division, chromosome partitioning ;
CL10013.Contig1_All	SPAC2G11.06	109	1e-23	COG0464	ATPases of the AAA+ class	O	Posttranslational modification, protein turnover, chaperones ;
CL7375.Contig1_All	AF1297	55.1	4e-07	COG0464	ATPases of the AAA+ class	O	Posttranslational modification, protein turnover, chaperones ;
CL7375.Contig2_All	AF1297	55.1	4e-07	COG0464	ATPases of the AAA+ class	O	Posttranslational modification, protein turnover, chaperones ;
CL7375.Contig4_All	AF1297	54.3	7e-07	COG0464	ATPases of the AAA+ class	O	Posttranslational modification, protein turnover, chaperones ;
CL7375.Contig5_All	AF1297	54.3	7e-07	COG0464	ATPases of the AAA+ class	O	Posttranslational modification, protein turnover, chaperones ;
Unigene37580_All	YGR028w	264	3e-70	COG0464	ATPases of the AAA+ class	O	Posttranslational modification, protein turnover, chaperones ;
Unigene37580_All	ECU11g1030	183	9e-46	COG0464	ATPases of the AAA+ class	O	Posttranslational modification, protein turnover, chaperones ;
Unigene37580_All	AF1297	175	2e-43	COG0464	ATPases of the AAA+ class	O	Posttranslational modification, protein turnover, chaperones ;
Unigene37580_All	PH0687	174	3e-43	COG0464	ATPases of the AAA+ class	O	Posttranslational modification, protein turnover, chaperones ;
Unigene37580_All	PAE3171	172	2e-42	COG0464	ATPases of the AAA+ class	O	Posttranslational modification, protein turnover, chaperones ;
CL13179.Contig2_All	alr2999	1254	0	COG0542	ATPases with chaperone activity, ATP-binding subunit	O	Posttranslational modification, protein turnover, chaperones ;
CL13179.Contig2_All	sll0020	1247	0	COG0542	ATPases with chaperone activity, ATP-binding subunit	O	Posttranslational modification, protein turnover, chaperones ;
CL13179.Contig2_All	alr1963	1107	0	COG0542	ATPases with chaperone activity, ATP-binding subunit	O	Posttranslational modification, protein turnover, chaperones ;
CL13179.Contig2_All	BH0103	961	0	COG0542	ATPases with chaperone activity, ATP-binding subunit	O	Posttranslational modification, protein turnover, chaperones ;
CL13179.Contig2_All	BS_clpC	955	0	COG0542	ATPases with chaperone activity, ATP-binding subunit	O	Posttranslational modification, protein turnover, chaperones ;
CL2655.Contig2_All	SPCC1183.05c	308	3e-83	COG1793	ATP-dependent DNA ligase	L	Replication, recombination and repair ;
CL2655.Contig2_All	YOR005c	253	1e-66	COG1793	ATP-dependent DNA ligase	L	Replication, recombination and repair ;
CL2655.Contig2_All	YDL164c	189	3e-47	COG1793	ATP-dependent DNA ligase	L	Replication, recombination and repair ;
CL2655.Contig2_All	ECU02g1220	188	4e-47	COG1793	ATP-dependent DNA ligase	L	Replication, recombination and repair ;
CL2655.Contig2_All	MA0728	164	7e-40	COG1793	ATP-dependent DNA ligase	L	Replication, recombination and repair ;
CL2655.Contig3_All	SPCC1183.05c	98.2	3e-20	COG1793	ATP-dependent DNA ligase	L	Replication, recombination and repair ;
CL2655.Contig3_All	YOR005c	68.9	2e-11	COG1793	ATP-dependent DNA ligase	L	Replication, recombination and repair ;
CL3562.Contig1_All	YDL164c	572	2e-162	COG1793	ATP-dependent DNA ligase	L	Replication, recombination and repair ;
CL3562.Contig1_All	ECU02g1220	447	8e-125	COG1793	ATP-dependent DNA ligase	L	Replication, recombination and repair ;
CL3562.Contig1_All	SPBC713.06	422	2e-117	COG1793	ATP-dependent DNA ligase	L	Replication, recombination and repair ;
CL3562.Contig1_All	APE1094	343	1e-93	COG1793	ATP-dependent DNA ligase	L	Replication, recombination and repair ;
CL3562.Contig1_All	PAE0833	340	8e-93	COG1793	ATP-dependent DNA ligase	L	Replication, recombination and repair ;
Unigene20853_All	MA1862	528	2e-149	COG0466	ATP-dependent Lon protease, bacterial type	O	Posttranslational modification, protein turnover, chaperones ;
Unigene20853_All	BS_lonA	525	3e-148	COG0466	ATP-dependent Lon protease, bacterial type	O	Posttranslational modification, protein turnover, chaperones ;
Unigene20853_All	VC1920	510	6e-144	COG0466	ATP-dependent Lon protease, bacterial type	O	Posttranslational modification, protein turnover, chaperones ;
Unigene20853_All	DR1974	507	4e-143	COG0466	ATP-dependent Lon protease, bacterial type	O	Posttranslational modification, protein turnover, chaperones ;
Unigene20853_All	STM0450	506	1e-142	COG0466	ATP-dependent Lon protease, bacterial type	O	Posttranslational modification, protein turnover, chaperones ;
CL6537.Contig1_All	alr1261	780	0	COG0465	ATP-dependent Zn proteases	O	Posttranslational modification, protein turnover, chaperones ;
CL6537.Contig1_All	slr1604	766	0	COG0465	ATP-dependent Zn proteases	O	Posttranslational modification, protein turnover, chaperones ;
CL6537.Contig1_All	all3642	628	1e-179	COG0465	ATP-dependent Zn proteases	O	Posttranslational modification, protein turnover, chaperones ;
CL6537.Contig1_All	slr0228	615	1e-175	COG0465	ATP-dependent Zn proteases	O	Posttranslational modification, protein turnover, chaperones ;
CL6537.Contig1_All	slr1390	566	5e-161	COG0465	ATP-dependent Zn proteases	O	Posttranslational modification, protein turnover, chaperones ;
Unigene21023_All	all3642	773	0	COG0465	ATP-dependent Zn proteases	O	Posttranslational modification, protein turnover, chaperones ;
Unigene21023_All	slr0228	752	0	COG0465	ATP-dependent Zn proteases	O	Posttranslational modification, protein turnover, chaperones ;
Unigene21023_All	all4776	676	0	COG0465	ATP-dependent Zn proteases	O	Posttranslational modification, protein turnover, chaperones ;
Unigene21023_All	slr1390	646	0	COG0465	ATP-dependent Zn proteases	O	Posttranslational modification, protein turnover, chaperones ;
Unigene21023_All	alr1261	604	2e-172	COG0465	ATP-dependent Zn proteases	O	Posttranslational modification, protein turnover, chaperones ;
Unigene21131_All	SPBC543.09	522	1e-147	COG0465	ATP-dependent Zn proteases	O	Posttranslational modification, protein turnover, chaperones ;
Unigene21131_All	YER017c	510	4e-144	COG0465	ATP-dependent Zn proteases	O	Posttranslational modification, protein turnover, chaperones ;
Unigene21131_All	YMR089c	499	8e-141	COG0465	ATP-dependent Zn proteases	O	Posttranslational modification, protein turnover, chaperones ;
Unigene21131_All	lin0252	427	5e-119	COG0465	ATP-dependent Zn proteases	O	Posttranslational modification, protein turnover, chaperones ;
Unigene21131_All	SA0469	424	5e-118	COG0465	ATP-dependent Zn proteases	O	Posttranslational modification, protein turnover, chaperones ;
CL10069.Contig2_All	mll2848	66.2	3e-10	COG5295	Autotransporter adhesin	UW	Intracellular trafficking, secretion, and vesicular transport ; Extracellular structures ;
CL11826.Contig1_All	mll2848	69.7	1e-11	COG5295	Autotransporter adhesin	UW	Intracellular trafficking, secretion, and vesicular transport ; Extracellular structures ;
CL1216.Contig10_All	mll2848	82.4	4e-15	COG5295	Autotransporter adhesin	UW	Intracellular trafficking, secretion, and vesicular transport ; Extracellular structures ;
CL1636.Contig8_All	STM3691	80.1	1e-14	COG5295	Autotransporter adhesin	UW	Intracellular trafficking, secretion, and vesicular transport ; Extracellular structures ;
CL4816.Contig2_All	STM3691	110	6e-24	COG5295	Autotransporter adhesin	UW	Intracellular trafficking, secretion, and vesicular transport ; Extracellular structures ;
CL5262.Contig4_All	mll2848	188	3e-47	COG5295	Autotransporter adhesin	UW	Intracellular trafficking, secretion, and vesicular transport ; Extracellular structures ;
CL5454.Contig2_All	mll2848	71.2	1e-11	COG5295	Autotransporter adhesin	UW	Intracellular trafficking, secretion, and vesicular transport ; Extracellular structures ;
CL6695.Contig1_All	mll2848	71.2	6e-12	COG5295	Autotransporter adhesin	UW	Intracellular trafficking, secretion, and vesicular transport ; Extracellular structures ;
CL8560.Contig2_All	mll2848	175	4e-43	COG5295	Autotransporter adhesin	UW	Intracellular trafficking, secretion, and vesicular transport ; Extracellular structures ;
CL8560.Contig5_All	mll2848	143	2e-33	COG5295	Autotransporter adhesin	UW	Intracellular trafficking, secretion, and vesicular transport ; Extracellular structures ;
CL9778.Contig2_All	mll2848	54.7	4e-07	COG5295	Autotransporter adhesin	UW	Intracellular trafficking, secretion, and vesicular transport ; Extracellular structures ;
Unigene20820_All	YPO0902	55.8	3e-07	COG5295	Autotransporter adhesin	UW	Intracellular trafficking, secretion, and vesicular transport ; Extracellular structures ;
CL4971.Contig1_All	blc	58.2	1e-08	COG3040	Bacterial lipocalin	M	Cell wall/membrane/envelope biogenesis ;
CL4971.Contig1_All	Zblc	58.2	1e-08	COG3040	Bacterial lipocalin	M	Cell wall/membrane/envelope biogenesis ;
CL4971.Contig1_All	ECs5130	58.2	1e-08	COG3040	Bacterial lipocalin	M	Cell wall/membrane/envelope biogenesis ;
CL4971.Contig1_All	STM4339	57.8	2e-08	COG3040	Bacterial lipocalin	M	Cell wall/membrane/envelope biogenesis ;
CL4971.Contig1_All	VCA0443	53.1	4e-07	COG3040	Bacterial lipocalin	M	Cell wall/membrane/envelope biogenesis ;
CL4971.Contig2_All	blc	57	3e-08	COG3040	Bacterial lipocalin	M	Cell wall/membrane/envelope biogenesis ;
CL4971.Contig2_All	Zblc	57	3e-08	COG3040	Bacterial lipocalin	M	Cell wall/membrane/envelope biogenesis ;
CL4971.Contig2_All	ECs5130	57	3e-08	COG3040	Bacterial lipocalin	M	Cell wall/membrane/envelope biogenesis ;
CL4971.Contig2_All	VCA0443	55.8	6e-08	COG3040	Bacterial lipocalin	M	Cell wall/membrane/envelope biogenesis ;
CL4971.Contig2_All	VCA0317	55.5	8e-08	COG3040	Bacterial lipocalin	M	Cell wall/membrane/envelope biogenesis ;
CL4971.Contig3_All	STM4339	57	3e-08	COG3040	Bacterial lipocalin	M	Cell wall/membrane/envelope biogenesis ;
CL4971.Contig3_All	blc	56.6	3e-08	COG3040	Bacterial lipocalin	M	Cell wall/membrane/envelope biogenesis ;
CL4971.Contig3_All	Zblc	56.6	3e-08	COG3040	Bacterial lipocalin	M	Cell wall/membrane/envelope biogenesis ;
CL4971.Contig3_All	ECs5130	56.6	3e-08	COG3040	Bacterial lipocalin	M	Cell wall/membrane/envelope biogenesis ;
CL4971.Contig3_All	VCA0350	52.4	6e-07	COG3040	Bacterial lipocalin	M	Cell wall/membrane/envelope biogenesis ;
CL4971.Contig4_All	blc	57	2e-08	COG3040	Bacterial lipocalin	M	Cell wall/membrane/envelope biogenesis ;
CL4971.Contig4_All	Zblc	57	2e-08	COG3040	Bacterial lipocalin	M	Cell wall/membrane/envelope biogenesis ;
CL4971.Contig4_All	ECs5130	57	2e-08	COG3040	Bacterial lipocalin	M	Cell wall/membrane/envelope biogenesis ;
CL4971.Contig4_All	VCA0443	55.1	9e-08	COG3040	Bacterial lipocalin	M	Cell wall/membrane/envelope biogenesis ;
CL4971.Contig4_All	VCA0317	54.7	1e-07	COG3040	Bacterial lipocalin	M	Cell wall/membrane/envelope biogenesis ;
CL4971.Contig5_All	STM4339	55.1	1e-07	COG3040	Bacterial lipocalin	M	Cell wall/membrane/envelope biogenesis ;
CL4971.Contig5_All	blc	54.7	1e-07	COG3040	Bacterial lipocalin	M	Cell wall/membrane/envelope biogenesis ;
CL4971.Contig5_All	Zblc	54.7	1e-07	COG3040	Bacterial lipocalin	M	Cell wall/membrane/envelope biogenesis ;
CL4971.Contig5_All	ECs5130	54.7	1e-07	COG3040	Bacterial lipocalin	M	Cell wall/membrane/envelope biogenesis ;
CL4971.Contig5_All	VCA0350	50.1	3e-06	COG3040	Bacterial lipocalin	M	Cell wall/membrane/envelope biogenesis ;
CL4971.Contig6_All	blc	56.6	4e-08	COG3040	Bacterial lipocalin	M	Cell wall/membrane/envelope biogenesis ;
CL4971.Contig6_All	Zblc	56.6	4e-08	COG3040	Bacterial lipocalin	M	Cell wall/membrane/envelope biogenesis ;
CL4971.Contig6_All	ECs5130	56.6	4e-08	COG3040	Bacterial lipocalin	M	Cell wall/membrane/envelope biogenesis ;
CL4971.Contig6_All	STM4339	56.2	5e-08	COG3040	Bacterial lipocalin	M	Cell wall/membrane/envelope biogenesis ;
CL4971.Contig6_All	VCA0350	51.6	1e-06	COG3040	Bacterial lipocalin	M	Cell wall/membrane/envelope biogenesis ;
Unigene25817_All	CC3478	82.4	9e-16	COG3040	Bacterial lipocalin	M	Cell wall/membrane/envelope biogenesis ;
Unigene25817_All	VCA0317	70.9	3e-12	COG3040	Bacterial lipocalin	M	Cell wall/membrane/envelope biogenesis ;
Unigene25817_All	VCA0443	70.1	5e-12	COG3040	Bacterial lipocalin	M	Cell wall/membrane/envelope biogenesis ;
Unigene25817_All	VCA0406	70.1	5e-12	COG3040	Bacterial lipocalin	M	Cell wall/membrane/envelope biogenesis ;
Unigene25817_All	VCA0350	70.1	5e-12	COG3040	Bacterial lipocalin	M	Cell wall/membrane/envelope biogenesis ;
CL8586.Contig1_All	MT3064	79.3	5e-15	COG0776	Bacterial nucleoid DNA-binding protein	L	Replication, recombination and repair ;
CL8586.Contig2_All	MT3064	89	8e-18	COG0776	Bacterial nucleoid DNA-binding protein	L	Replication, recombination and repair ;
CL9325.Contig1_All	MT3064	70.5	1e-12	COG0776	Bacterial nucleoid DNA-binding protein	L	Replication, recombination and repair ;
CL9325.Contig2_All	MT3064	55.1	5e-08	COG0776	Bacterial nucleoid DNA-binding protein	L	Replication, recombination and repair ;
CL9325.Contig3_All	MT3064	66.6	5e-11	COG0776	Bacterial nucleoid DNA-binding protein	L	Replication, recombination and repair ;
CL9871.Contig2_All	MT3064	70.5	3e-12	COG0776	Bacterial nucleoid DNA-binding protein	L	Replication, recombination and repair ;
CL9871.Contig3_All	MT3064	81.3	2e-15	COG0776	Bacterial nucleoid DNA-binding protein	L	Replication, recombination and repair ;
Unigene12596_All	MT3064	73.2	1e-13	COG0776	Bacterial nucleoid DNA-binding protein	L	Replication, recombination and repair ;
Unigene12597_All	MT3064	62.4	7e-10	COG0776	Bacterial nucleoid DNA-binding protein	L	Replication, recombination and repair ;
Unigene12598_All	MT3064	100	3e-21	COG0776	Bacterial nucleoid DNA-binding protein	L	Replication, recombination and repair ;
Unigene29217_All	MT3064	67.4	2e-11	COG0776	Bacterial nucleoid DNA-binding protein	L	Replication, recombination and repair ;
CL2224.Contig1_All	uidA	187	2e-75	COG3250	Beta-galactosidase/beta-glucuronidase	G	Carbohydrate transport and metabolism ;
CL2224.Contig1_All	ZuidAm	181	7e-74	COG3250	Beta-galactosidase/beta-glucuronidase	G	Carbohydrate transport and metabolism ;
CL2224.Contig1_All	ECs2324	168	8e-70	COG3250	Beta-galactosidase/beta-glucuronidase	G	Carbohydrate transport and metabolism ;
CL2224.Contig1_All	TM1062	164	1e-66	COG3250	Beta-galactosidase/beta-glucuronidase	G	Carbohydrate transport and metabolism ;
CL2224.Contig1_All	SSO3036	120	8e-52	COG3250	Beta-galactosidase/beta-glucuronidase	G	Carbohydrate transport and metabolism ;
CL2224.Contig2_All	uidA	437	5e-122	COG3250	Beta-galactosidase/beta-glucuronidase	G	Carbohydrate transport and metabolism ;
CL2224.Contig2_All	ZuidAm	436	1e-121	COG3250	Beta-galactosidase/beta-glucuronidase	G	Carbohydrate transport and metabolism ;
CL2224.Contig2_All	TM1062	323	1e-87	COG3250	Beta-galactosidase/beta-glucuronidase	G	Carbohydrate transport and metabolism ;
CL2224.Contig2_All	ECs2324	301	4e-81	COG3250	Beta-galactosidase/beta-glucuronidase	G	Carbohydrate transport and metabolism ;
CL2224.Contig2_All	SSO3036	276	1e-73	COG3250	Beta-galactosidase/beta-glucuronidase	G	Carbohydrate transport and metabolism ;
Unigene20685_All	uidA	306	5e-106	COG3250	Beta-galactosidase/beta-glucuronidase	G	Carbohydrate transport and metabolism ;
Unigene20685_All	ZuidAm	303	2e-105	COG3250	Beta-galactosidase/beta-glucuronidase	G	Carbohydrate transport and metabolism ;
Unigene20685_All	TM1062	213	4e-82	COG3250	Beta-galactosidase/beta-glucuronidase	G	Carbohydrate transport and metabolism ;
Unigene20685_All	SSO3036	171	9e-66	COG3250	Beta-galactosidase/beta-glucuronidase	G	Carbohydrate transport and metabolism ;
Unigene20685_All	ECs2324	166	4e-64	COG3250	Beta-galactosidase/beta-glucuronidase	G	Carbohydrate transport and metabolism ;
CL10007.Contig1_All	YGR189c	90.9	1e-17	COG2273	Beta-glucanase/Beta-glucan synthetase	G	Carbohydrate transport and metabolism ;
CL10007.Contig3_All	YGR189c	69.7	3e-11	COG2273	Beta-glucanase/Beta-glucan synthetase	G	Carbohydrate transport and metabolism ;
CL12044.Contig1_All	YGR189c	54.3	1e-06	COG2273	Beta-glucanase/Beta-glucan synthetase	G	Carbohydrate transport and metabolism ;
CL12487.Contig1_All	YEL040w	67.4	1e-10	COG2273	Beta-glucanase/Beta-glucan synthetase	G	Carbohydrate transport and metabolism ;
CL12487.Contig2_All	YEL040w	67.4	1e-10	COG2273	Beta-glucanase/Beta-glucan synthetase	G	Carbohydrate transport and metabolism ;
CL12557.Contig3_All	YGR189c	77.8	9e-14	COG2273	Beta-glucanase/Beta-glucan synthetase	G	Carbohydrate transport and metabolism ;
CL1489.Contig19_All	YGR189c	100	7e-22	COG2273	Beta-glucanase/Beta-glucan synthetase	G	Carbohydrate transport and metabolism ;
CL1489.Contig20_All	YGR189c	97.4	5e-21	COG2273	Beta-glucanase/Beta-glucan synthetase	G	Carbohydrate transport and metabolism ;
CL1489.Contig30_All	YGR189c	95.1	3e-20	COG2273	Beta-glucanase/Beta-glucan synthetase	G	Carbohydrate transport and metabolism ;
CL1508.Contig2_All	YGR189c	72.8	3e-12	COG2273	Beta-glucanase/Beta-glucan synthetase	G	Carbohydrate transport and metabolism ;
CL1601.Contig3_All	YGR189c	53.9	1e-06	COG2273	Beta-glucanase/Beta-glucan synthetase	G	Carbohydrate transport and metabolism ;
CL1601.Contig4_All	YGR189c	83.6	2e-15	COG2273	Beta-glucanase/Beta-glucan synthetase	G	Carbohydrate transport and metabolism ;
CL1601.Contig5_All	YGR189c	53.1	2e-07	COG2273	Beta-glucanase/Beta-glucan synthetase	G	Carbohydrate transport and metabolism ;
CL1628.Contig3_All	YGR189c	52.8	3e-06	COG2273	Beta-glucanase/Beta-glucan synthetase	G	Carbohydrate transport and metabolism ;
CL2639.Contig2_All	YGR189c	53.5	2e-06	COG2273	Beta-glucanase/Beta-glucan synthetase	G	Carbohydrate transport and metabolism ;
CL336.Contig1_All	YGR189c	54.3	6e-07	COG2273	Beta-glucanase/Beta-glucan synthetase	G	Carbohydrate transport and metabolism ;
CL3418.Contig1_All	YGR189c	57.8	2e-07	COG2273	Beta-glucanase/Beta-glucan synthetase	G	Carbohydrate transport and metabolism ;
CL3418.Contig3_All	YGR189c	57.8	2e-07	COG2273	Beta-glucanase/Beta-glucan synthetase	G	Carbohydrate transport and metabolism ;
CL4265.Contig4_All	YGR189c	70.9	3e-12	COG2273	Beta-glucanase/Beta-glucan synthetase	G	Carbohydrate transport and metabolism ;
CL469.Contig5_All	YGR189c	68.2	2e-10	COG2273	Beta-glucanase/Beta-glucan synthetase	G	Carbohydrate transport and metabolism ;
CL4738.Contig5_All	YGR189c	144	8e-34	COG2273	Beta-glucanase/Beta-glucan synthetase	G	Carbohydrate transport and metabolism ;
CL5216.Contig3_All	YGR189c	66.2	3e-10	COG2273	Beta-glucanase/Beta-glucan synthetase	G	Carbohydrate transport and metabolism ;
CL7985.Contig3_All	YGR189c	58.9	5e-08	COG2273	Beta-glucanase/Beta-glucan synthetase	G	Carbohydrate transport and metabolism ;
CL87.Contig2_All	YGR189c	53.5	3e-06	COG2273	Beta-glucanase/Beta-glucan synthetase	G	Carbohydrate transport and metabolism ;
CL87.Contig7_All	YGR189c	53.1	4e-06	COG2273	Beta-glucanase/Beta-glucan synthetase	G	Carbohydrate transport and metabolism ;
CL87.Contig8_All	YGR189c	64.7	1e-09	COG2273	Beta-glucanase/Beta-glucan synthetase	G	Carbohydrate transport and metabolism ;
CL8943.Contig1_All	YGR189c	54.7	1e-06	COG2273	Beta-glucanase/Beta-glucan synthetase	G	Carbohydrate transport and metabolism ;
CL9339.Contig2_All	YGR189c	52.8	6e-07	COG2273	Beta-glucanase/Beta-glucan synthetase	G	Carbohydrate transport and metabolism ;
CL9454.Contig1_All	YGR189c	61.2	1e-08	COG2273	Beta-glucanase/Beta-glucan synthetase	G	Carbohydrate transport and metabolism ;
CL9454.Contig1_All	YEL040w	53.5	3e-06	COG2273	Beta-glucanase/Beta-glucan synthetase	G	Carbohydrate transport and metabolism ;
Unigene10584_All	YGR189c	57.8	6e-08	COG2273	Beta-glucanase/Beta-glucan synthetase	G	Carbohydrate transport and metabolism ;
Unigene17949_All	YGR189c	73.9	8e-14	COG2273	Beta-glucanase/Beta-glucan synthetase	G	Carbohydrate transport and metabolism ;
Unigene231_All	YEL040w	57.4	1e-07	COG2273	Beta-glucanase/Beta-glucan synthetase	G	Carbohydrate transport and metabolism ;
Unigene29025_All	YGR189c	52.8	3e-06	COG2273	Beta-glucanase/Beta-glucan synthetase	G	Carbohydrate transport and metabolism ;
Unigene32944_All	YGR189c	60.8	3e-08	COG2273	Beta-glucanase/Beta-glucan synthetase	G	Carbohydrate transport and metabolism ;
Unigene34295_All	YGR189c	63.2	9e-10	COG2273	Beta-glucanase/Beta-glucan synthetase	G	Carbohydrate transport and metabolism ;
Unigene4866_All	YGR189c	56.2	4e-07	COG2273	Beta-glucanase/Beta-glucan synthetase	G	Carbohydrate transport and metabolism ;
Unigene55494_All	YGR189c	48.5	3e-06	COG2273	Beta-glucanase/Beta-glucan synthetase	G	Carbohydrate transport and metabolism ;
Unigene59401_All	YGR189c	82.4	7e-16	COG2273	Beta-glucanase/Beta-glucan synthetase	G	Carbohydrate transport and metabolism ;
Unigene9204_All	YGR189c	111	1e-24	COG2273	Beta-glucanase/Beta-glucan synthetase	G	Carbohydrate transport and metabolism ;
Unigene9205_All	YGR189c	83.2	1e-16	COG2273	Beta-glucanase/Beta-glucan synthetase	G	Carbohydrate transport and metabolism ;
Unigene9536_All	YGR189c	61.2	3e-09	COG2273	Beta-glucanase/Beta-glucan synthetase	G	Carbohydrate transport and metabolism ;
CL2924.Contig1_All	CAC0385	293	6e-79	COG2723	Beta-glucosidase/6-phospho-beta-glucosidase/beta-galactosidase	G	Carbohydrate transport and metabolism ;
CL2924.Contig1_All	BH1923	274	3e-73	COG2723	Beta-glucosidase/6-phospho-beta-glucosidase/beta-galactosidase	G	Carbohydrate transport and metabolism ;
CL2924.Contig1_All	CAC1084	259	1e-68	COG2723	Beta-glucosidase/6-phospho-beta-glucosidase/beta-galactosidase	G	Carbohydrate transport and metabolism ;
CL2924.Contig1_All	BS_ydhP	255	2e-67	COG2723	Beta-glucosidase/6-phospho-beta-glucosidase/beta-galactosidase	G	Carbohydrate transport and metabolism ;
CL2924.Contig1_All	BS_yckE	251	3e-66	COG2723	Beta-glucosidase/6-phospho-beta-glucosidase/beta-galactosidase	G	Carbohydrate transport and metabolism ;
CL2924.Contig2_All	CAC0385	296	6e-80	COG2723	Beta-glucosidase/6-phospho-beta-glucosidase/beta-galactosidase	G	Carbohydrate transport and metabolism ;
CL2924.Contig2_All	BH1923	276	8e-74	COG2723	Beta-glucosidase/6-phospho-beta-glucosidase/beta-galactosidase	G	Carbohydrate transport and metabolism ;
CL2924.Contig2_All	L179659	258	2e-68	COG2723	Beta-glucosidase/6-phospho-beta-glucosidase/beta-galactosidase	G	Carbohydrate transport and metabolism ;
CL2924.Contig2_All	CAC1084	255	1e-67	COG2723	Beta-glucosidase/6-phospho-beta-glucosidase/beta-galactosidase	G	Carbohydrate transport and metabolism ;
CL2924.Contig2_All	BS_yckE	254	3e-67	COG2723	Beta-glucosidase/6-phospho-beta-glucosidase/beta-galactosidase	G	Carbohydrate transport and metabolism ;
CL10806.Contig2_All	PM0783	52.4	6e-07	COG1512	Beta-propeller domains of methanol dehydrogenase type	R	General function prediction only ;
CL1161.Contig3_All	RSc0663	49.3	3e-06	COG1512	Beta-propeller domains of methanol dehydrogenase type	R	General function prediction only ;
CL4358.Contig3_All	RSc0663	51.2	5e-06	COG1512	Beta-propeller domains of methanol dehydrogenase type	R	General function prediction only ;
CL4358.Contig6_All	RSc0663	50.8	5e-06	COG1512	Beta-propeller domains of methanol dehydrogenase type	R	General function prediction only ;
Unigene38092_All	RSc0663	50.4	1e-06	COG1512	Beta-propeller domains of methanol dehydrogenase type	R	General function prediction only ;
Unigene33055_All	SPBC30D10.07c_2	153	1e-36	COG0340	Biotin-(acetyl-CoA carboxylase) ligase	H	Coenzyme transport and metabolism ;
Unigene33055_All	YDL141w_2	152	3e-36	COG0340	Biotin-(acetyl-CoA carboxylase) ligase	H	Coenzyme transport and metabolism ;
Unigene33055_All	BH1685_2	71.2	9e-12	COG0340	Biotin-(acetyl-CoA carboxylase) ligase	H	Coenzyme transport and metabolism ;
Unigene33055_All	PAB0096	70.5	2e-11	COG0340	Biotin-(acetyl-CoA carboxylase) ligase	H	Coenzyme transport and metabolism ;
Unigene33055_All	MTH1916	68.9	5e-11	COG0340	Biotin-(acetyl-CoA carboxylase) ligase	H	Coenzyme transport and metabolism ;
CL13362.Contig2_All	YJR148w	345	4e-94	COG0115	Branched-chain amino acid aminotransferase/4-amino-4-deoxychorismate lyase	EH	Amino acid transport and metabolism ; Coenzyme transport and metabolism ;
CL13362.Contig2_All	YHR208w	343	1e-93	COG0115	Branched-chain amino acid aminotransferase/4-amino-4-deoxychorismate lyase	EH	Amino acid transport and metabolism ; Coenzyme transport and metabolism ;
CL13362.Contig2_All	SPBC428.02c	333	1e-90	COG0115	Branched-chain amino acid aminotransferase/4-amino-4-deoxychorismate lyase	EH	Amino acid transport and metabolism ; Coenzyme transport and metabolism ;
CL13362.Contig2_All	BS_ywaA	297	1e-79	COG0115	Branched-chain amino acid aminotransferase/4-amino-4-deoxychorismate lyase	EH	Amino acid transport and metabolism ; Coenzyme transport and metabolism ;
CL13362.Contig2_All	BH2156	270	1e-71	COG0115	Branched-chain amino acid aminotransferase/4-amino-4-deoxychorismate lyase	EH	Amino acid transport and metabolism ; Coenzyme transport and metabolism ;
CL13362.Contig2_All	YJR148w	345	4e-94	COG0115	Branched-chain amino acid aminotransferase/4-amino-4-deoxychorismate lyase	EH	Amino acid transport and metabolism ; Coenzyme transport and metabolism ;
CL13362.Contig2_All	YHR208w	343	1e-93	COG0115	Branched-chain amino acid aminotransferase/4-amino-4-deoxychorismate lyase	EH	Amino acid transport and metabolism ; Coenzyme transport and metabolism ;
CL13362.Contig2_All	SPBC428.02c	333	1e-90	COG0115	Branched-chain amino acid aminotransferase/4-amino-4-deoxychorismate lyase	EH	Amino acid transport and metabolism ; Coenzyme transport and metabolism ;
CL13362.Contig2_All	BS_ywaA	297	1e-79	COG0115	Branched-chain amino acid aminotransferase/4-amino-4-deoxychorismate lyase	EH	Amino acid transport and metabolism ; Coenzyme transport and metabolism ;
CL13362.Contig2_All	BH2156	270	1e-71	COG0115	Branched-chain amino acid aminotransferase/4-amino-4-deoxychorismate lyase	EH	Amino acid transport and metabolism ; Coenzyme transport and metabolism ;
CL8848.Contig1_All	SPAC15A10.04c	357	6e-98	COG1779	C4-type Zn-finger protein	R	General function prediction only ;
CL8848.Contig1_All	YGR211w	346	1e-94	COG1779	C4-type Zn-finger protein	R	General function prediction only ;
CL8848.Contig1_All	MK0032	69.7	3e-11	COG1779	C4-type Zn-finger protein	R	General function prediction only ;
CL8848.Contig1_All	Ta0101m	66.2	3e-10	COG1779	C4-type Zn-finger protein	R	General function prediction only ;
CL8848.Contig1_All	PH1223	63.2	2e-09	COG1779	C4-type Zn-finger protein	R	General function prediction only ;
CL8848.Contig2_All	SPAC15A10.04c	209	1e-53	COG1779	C4-type Zn-finger protein	R	General function prediction only ;
CL8848.Contig2_All	YGR211w	204	5e-52	COG1779	C4-type Zn-finger protein	R	General function prediction only ;
CL8848.Contig2_All	MK0032	69.7	2e-11	COG1779	C4-type Zn-finger protein	R	General function prediction only ;
CL8848.Contig2_All	Ta0101m	66.2	2e-10	COG1779	C4-type Zn-finger protein	R	General function prediction only ;
CL8848.Contig2_All	MA3885	60.8	8e-09	COG1779	C4-type Zn-finger protein	R	General function prediction only ;
CL1508.Contig2_All	MA2817	53.9	1e-06	COG0530	Ca2+/Na+ antiporter	P	Inorganic ion transport and metabolism ;
CL3376.Contig2_All	VC2522	53.1	5e-06	COG0530	Ca2+/Na+ antiporter	P	Inorganic ion transport and metabolism ;
CL10134.Contig1_All	YBR109c	73.2	1e-12	COG5126	Ca2+-binding protein (EF-Hand superfamily)	TZDR	Signal transduction mechanisms ; Cytoskeleton ; Cell cycle control, cell division, chromosome partitioning ; General function prediction only ;
CL10134.Contig1_All	SPAC3A12.14	72.4	2e-12	COG5126	Ca2+-binding protein (EF-Hand superfamily)	TZDR	Signal transduction mechanisms ; Cytoskeleton ; Cell cycle control, cell division, chromosome partitioning ; General function prediction only ;
CL10134.Contig1_All	SPAP8A3.08	68.6	3e-11	COG5126	Ca2+-binding protein (EF-Hand superfamily)	TZDR	Signal transduction mechanisms ; Cytoskeleton ; Cell cycle control, cell division, chromosome partitioning ; General function prediction only ;
CL10134.Contig1_All	YGL106w	68.2	4e-11	COG5126	Ca2+-binding protein (EF-Hand superfamily)	TZDR	Signal transduction mechanisms ; Cytoskeleton ; Cell cycle control, cell division, chromosome partitioning ; General function prediction only ;
CL10134.Contig1_All	SPAC29A4.05	53.5	1e-06	COG5126	Ca2+-binding protein (EF-Hand superfamily)	TZDR	Signal transduction mechanisms ; Cytoskeleton ; Cell cycle control, cell division, chromosome partitioning ; General function prediction only ;
CL10134.Contig1_All	YBR109c	73.2	1e-12	COG5126	Ca2+-binding protein (EF-Hand superfamily)	TZDR	Signal transduction mechanisms ; Cytoskeleton ; Cell cycle control, cell division, chromosome partitioning ; General function prediction only ;
CL10134.Contig1_All	SPAC3A12.14	72.4	2e-12	COG5126	Ca2+-binding protein (EF-Hand superfamily)	TZDR	Signal transduction mechanisms ; Cytoskeleton ; Cell cycle control, cell division, chromosome partitioning ; General function prediction only ;
CL10134.Contig1_All	SPAP8A3.08	68.6	3e-11	COG5126	Ca2+-binding protein (EF-Hand superfamily)	TZDR	Signal transduction mechanisms ; Cytoskeleton ; Cell cycle control, cell division, chromosome partitioning ; General function prediction only ;
CL10134.Contig1_All	YGL106w	68.2	4e-11	COG5126	Ca2+-binding protein (EF-Hand superfamily)	TZDR	Signal transduction mechanisms ; Cytoskeleton ; Cell cycle control, cell division, chromosome partitioning ; General function prediction only ;
CL10134.Contig1_All	SPAC29A4.05	53.5	1e-06	COG5126	Ca2+-binding protein (EF-Hand superfamily)	TZDR	Signal transduction mechanisms ; Cytoskeleton ; Cell cycle control, cell division, chromosome partitioning ; General function prediction only ;
CL10134.Contig1_All	YBR109c	73.2	1e-12	COG5126	Ca2+-binding protein (EF-Hand superfamily)	TZDR	Signal transduction mechanisms ; Cytoskeleton ; Cell cycle control, cell division, chromosome partitioning ; General function prediction only ;
CL10134.Contig1_All	SPAC3A12.14	72.4	2e-12	COG5126	Ca2+-binding protein (EF-Hand superfamily)	TZDR	Signal transduction mechanisms ; Cytoskeleton ; Cell cycle control, cell division, chromosome partitioning ; General function prediction only ;
CL10134.Contig1_All	SPAP8A3.08	68.6	3e-11	COG5126	Ca2+-binding protein (EF-Hand superfamily)	TZDR	Signal transduction mechanisms ; Cytoskeleton ; Cell cycle control, cell division, chromosome partitioning ; General function prediction only ;
CL10134.Contig1_All	YGL106w	68.2	4e-11	COG5126	Ca2+-binding protein (EF-Hand superfamily)	TZDR	Signal transduction mechanisms ; Cytoskeleton ; Cell cycle control, cell division, chromosome partitioning ; General function prediction only ;
CL10134.Contig1_All	SPAC29A4.05	53.5	1e-06	COG5126	Ca2+-binding protein (EF-Hand superfamily)	TZDR	Signal transduction mechanisms ; Cytoskeleton ; Cell cycle control, cell division, chromosome partitioning ; General function prediction only ;
CL10134.Contig2_All	SPAP8A3.08	72.4	1e-12	COG5126	Ca2+-binding protein (EF-Hand superfamily)	TZDR	Signal transduction mechanisms ; Cytoskeleton ; Cell cycle control, cell division, chromosome partitioning ; General function prediction only ;
CL10134.Contig2_All	SPAC3A12.14	72.4	1e-12	COG5126	Ca2+-binding protein (EF-Hand superfamily)	TZDR	Signal transduction mechanisms ; Cytoskeleton ; Cell cycle control, cell division, chromosome partitioning ; General function prediction only ;
CL10134.Contig2_All	YBR109c	71.6	2e-12	COG5126	Ca2+-binding protein (EF-Hand superfamily)	TZDR	Signal transduction mechanisms ; Cytoskeleton ; Cell cycle control, cell division, chromosome partitioning ; General function prediction only ;
CL10134.Contig2_All	YGL106w	69.7	9e-12	COG5126	Ca2+-binding protein (EF-Hand superfamily)	TZDR	Signal transduction mechanisms ; Cytoskeleton ; Cell cycle control, cell division, chromosome partitioning ; General function prediction only ;
CL10134.Contig2_All	SPAC29A4.05	58.2	3e-08	COG5126	Ca2+-binding protein (EF-Hand superfamily)	TZDR	Signal transduction mechanisms ; Cytoskeleton ; Cell cycle control, cell division, chromosome partitioning ; General function prediction only ;
CL10134.Contig2_All	SPAP8A3.08	72.4	1e-12	COG5126	Ca2+-binding protein (EF-Hand superfamily)	TZDR	Signal transduction mechanisms ; Cytoskeleton ; Cell cycle control, cell division, chromosome partitioning ; General function prediction only ;
CL10134.Contig2_All	SPAC3A12.14	72.4	1e-12	COG5126	Ca2+-binding protein (EF-Hand superfamily)	TZDR	Signal transduction mechanisms ; Cytoskeleton ; Cell cycle control, cell division, chromosome partitioning ; General function prediction only ;
CL10134.Contig2_All	YBR109c	71.6	2e-12	COG5126	Ca2+-binding protein (EF-Hand superfamily)	TZDR	Signal transduction mechanisms ; Cytoskeleton ; Cell cycle control, cell division, chromosome partitioning ; General function prediction only ;
CL10134.Contig2_All	YGL106w	69.7	9e-12	COG5126	Ca2+-binding protein (EF-Hand superfamily)	TZDR	Signal transduction mechanisms ; Cytoskeleton ; Cell cycle control, cell division, chromosome partitioning ; General function prediction only ;
CL10134.Contig2_All	SPAC29A4.05	58.2	3e-08	COG5126	Ca2+-binding protein (EF-Hand superfamily)	TZDR	Signal transduction mechanisms ; Cytoskeleton ; Cell cycle control, cell division, chromosome partitioning ; General function prediction only ;
CL10134.Contig2_All	SPAP8A3.08	72.4	1e-12	COG5126	Ca2+-binding protein (EF-Hand superfamily)	TZDR	Signal transduction mechanisms ; Cytoskeleton ; Cell cycle control, cell division, chromosome partitioning ; General function prediction only ;
CL10134.Contig2_All	SPAC3A12.14	72.4	1e-12	COG5126	Ca2+-binding protein (EF-Hand superfamily)	TZDR	Signal transduction mechanisms ; Cytoskeleton ; Cell cycle control, cell division, chromosome partitioning ; General function prediction only ;
CL10134.Contig2_All	YBR109c	71.6	2e-12	COG5126	Ca2+-binding protein (EF-Hand superfamily)	TZDR	Signal transduction mechanisms ; Cytoskeleton ; Cell cycle control, cell division, chromosome partitioning ; General function prediction only ;
CL10134.Contig2_All	YGL106w	69.7	9e-12	COG5126	Ca2+-binding protein (EF-Hand superfamily)	TZDR	Signal transduction mechanisms ; Cytoskeleton ; Cell cycle control, cell division, chromosome partitioning ; General function prediction only ;
CL10134.Contig2_All	SPAC29A4.05	58.2	3e-08	COG5126	Ca2+-binding protein (EF-Hand superfamily)	TZDR	Signal transduction mechanisms ; Cytoskeleton ; Cell cycle control, cell division, chromosome partitioning ; General function prediction only ;
CL10817.Contig2_All	SPAC3A12.14	80.1	8e-15	COG5126	Ca2+-binding protein (EF-Hand superfamily)	TZDR	Signal transduction mechanisms ; Cytoskeleton ; Cell cycle control, cell division, chromosome partitioning ; General function prediction only ;
CL10817.Contig2_All	YBR109c	65.5	2e-10	COG5126	Ca2+-binding protein (EF-Hand superfamily)	TZDR	Signal transduction mechanisms ; Cytoskeleton ; Cell cycle control, cell division, chromosome partitioning ; General function prediction only ;
CL10817.Contig2_All	SPAC926.03	62.8	1e-09	COG5126	Ca2+-binding protein (EF-Hand superfamily)	TZDR	Signal transduction mechanisms ; Cytoskeleton ; Cell cycle control, cell division, chromosome partitioning ; General function prediction only ;
CL10817.Contig2_All	SPAC3A12.14	80.1	8e-15	COG5126	Ca2+-binding protein (EF-Hand superfamily)	TZDR	Signal transduction mechanisms ; Cytoskeleton ; Cell cycle control, cell division, chromosome partitioning ; General function prediction only ;
CL10817.Contig2_All	YBR109c	65.5	2e-10	COG5126	Ca2+-binding protein (EF-Hand superfamily)	TZDR	Signal transduction mechanisms ; Cytoskeleton ; Cell cycle control, cell division, chromosome partitioning ; General function prediction only ;
CL10817.Contig2_All	SPAC926.03	62.8	1e-09	COG5126	Ca2+-binding protein (EF-Hand superfamily)	TZDR	Signal transduction mechanisms ; Cytoskeleton ; Cell cycle control, cell division, chromosome partitioning ; General function prediction only ;
CL10817.Contig2_All	SPAC3A12.14	80.1	8e-15	COG5126	Ca2+-binding protein (EF-Hand superfamily)	TZDR	Signal transduction mechanisms ; Cytoskeleton ; Cell cycle control, cell division, chromosome partitioning ; General function prediction only ;
CL10817.Contig2_All	YBR109c	65.5	2e-10	COG5126	Ca2+-binding protein (EF-Hand superfamily)	TZDR	Signal transduction mechanisms ; Cytoskeleton ; Cell cycle control, cell division, chromosome partitioning ; General function prediction only ;
CL10817.Contig2_All	SPAC926.03	62.8	1e-09	COG5126	Ca2+-binding protein (EF-Hand superfamily)	TZDR	Signal transduction mechanisms ; Cytoskeleton ; Cell cycle control, cell division, chromosome partitioning ; General function prediction only ;
CL11478.Contig1_All	YKL190w	192	3e-48	COG5126	Ca2+-binding protein (EF-Hand superfamily)	TZDR	Signal transduction mechanisms ; Cytoskeleton ; Cell cycle control, cell division, chromosome partitioning ; General function prediction only ;
CL11478.Contig1_All	SPAC18B11.04	81.3	9e-15	COG5126	Ca2+-binding protein (EF-Hand superfamily)	TZDR	Signal transduction mechanisms ; Cytoskeleton ; Cell cycle control, cell division, chromosome partitioning ; General function prediction only ;
CL11478.Contig1_All	SPAC3A12.14	78.2	8e-14	COG5126	Ca2+-binding protein (EF-Hand superfamily)	TZDR	Signal transduction mechanisms ; Cytoskeleton ; Cell cycle control, cell division, chromosome partitioning ; General function prediction only ;
CL11478.Contig1_All	YDR373w	73.9	2e-12	COG5126	Ca2+-binding protein (EF-Hand superfamily)	TZDR	Signal transduction mechanisms ; Cytoskeleton ; Cell cycle control, cell division, chromosome partitioning ; General function prediction only ;
CL11478.Contig1_All	YBR109c	72.4	4e-12	COG5126	Ca2+-binding protein (EF-Hand superfamily)	TZDR	Signal transduction mechanisms ; Cytoskeleton ; Cell cycle control, cell division, chromosome partitioning ; General function prediction only ;
CL11478.Contig1_All	YKL190w	192	3e-48	COG5126	Ca2+-binding protein (EF-Hand superfamily)	TZDR	Signal transduction mechanisms ; Cytoskeleton ; Cell cycle control, cell division, chromosome partitioning ; General function prediction only ;
CL11478.Contig1_All	SPAC18B11.04	81.3	9e-15	COG5126	Ca2+-binding protein (EF-Hand superfamily)	TZDR	Signal transduction mechanisms ; Cytoskeleton ; Cell cycle control, cell division, chromosome partitioning ; General function prediction only ;
CL11478.Contig1_All	SPAC3A12.14	78.2	8e-14	COG5126	Ca2+-binding protein (EF-Hand superfamily)	TZDR	Signal transduction mechanisms ; Cytoskeleton ; Cell cycle control, cell division, chromosome partitioning ; General function prediction only ;
CL11478.Contig1_All	YDR373w	73.9	2e-12	COG5126	Ca2+-binding protein (EF-Hand superfamily)	TZDR	Signal transduction mechanisms ; Cytoskeleton ; Cell cycle control, cell division, chromosome partitioning ; General function prediction only ;
CL11478.Contig1_All	YBR109c	72.4	4e-12	COG5126	Ca2+-binding protein (EF-Hand superfamily)	TZDR	Signal transduction mechanisms ; Cytoskeleton ; Cell cycle control, cell division, chromosome partitioning ; General function prediction only ;
CL11478.Contig1_All	YKL190w	192	3e-48	COG5126	Ca2+-binding protein (EF-Hand superfamily)	TZDR	Signal transduction mechanisms ; Cytoskeleton ; Cell cycle control, cell division, chromosome partitioning ; General function prediction only ;
CL11478.Contig1_All	SPAC18B11.04	81.3	9e-15	COG5126	Ca2+-binding protein (EF-Hand superfamily)	TZDR	Signal transduction mechanisms ; Cytoskeleton ; Cell cycle control, cell division, chromosome partitioning ; General function prediction only ;
CL11478.Contig1_All	SPAC3A12.14	78.2	8e-14	COG5126	Ca2+-binding protein (EF-Hand superfamily)	TZDR	Signal transduction mechanisms ; Cytoskeleton ; Cell cycle control, cell division, chromosome partitioning ; General function prediction only ;
CL11478.Contig1_All	YDR373w	73.9	2e-12	COG5126	Ca2+-binding protein (EF-Hand superfamily)	TZDR	Signal transduction mechanisms ; Cytoskeleton ; Cell cycle control, cell division, chromosome partitioning ; General function prediction only ;
CL11478.Contig1_All	YBR109c	72.4	4e-12	COG5126	Ca2+-binding protein (EF-Hand superfamily)	TZDR	Signal transduction mechanisms ; Cytoskeleton ; Cell cycle control, cell division, chromosome partitioning ; General function prediction only ;
CL1682.Contig7_All	YBR109c	55.1	3e-07	COG5126	Ca2+-binding protein (EF-Hand superfamily)	TZDR	Signal transduction mechanisms ; Cytoskeleton ; Cell cycle control, cell division, chromosome partitioning ; General function prediction only ;
CL1682.Contig7_All	YBR109c	55.1	3e-07	COG5126	Ca2+-binding protein (EF-Hand superfamily)	TZDR	Signal transduction mechanisms ; Cytoskeleton ; Cell cycle control, cell division, chromosome partitioning ; General function prediction only ;
CL1682.Contig7_All	YBR109c	55.1	3e-07	COG5126	Ca2+-binding protein (EF-Hand superfamily)	TZDR	Signal transduction mechanisms ; Cytoskeleton ; Cell cycle control, cell division, chromosome partitioning ; General function prediction only ;
CL3714.Contig3_All	SPAC3A12.14	56.2	4e-07	COG5126	Ca2+-binding protein (EF-Hand superfamily)	TZDR	Signal transduction mechanisms ; Cytoskeleton ; Cell cycle control, cell division, chromosome partitioning ; General function prediction only ;
CL3714.Contig3_All	SPAC3A12.14	56.2	4e-07	COG5126	Ca2+-binding protein (EF-Hand superfamily)	TZDR	Signal transduction mechanisms ; Cytoskeleton ; Cell cycle control, cell division, chromosome partitioning ; General function prediction only ;
CL3714.Contig3_All	SPAC3A12.14	56.2	4e-07	COG5126	Ca2+-binding protein (EF-Hand superfamily)	TZDR	Signal transduction mechanisms ; Cytoskeleton ; Cell cycle control, cell division, chromosome partitioning ; General function prediction only ;
CL3714.Contig5_All	SPAC3A12.14	56.2	2e-07	COG5126	Ca2+-binding protein (EF-Hand superfamily)	TZDR	Signal transduction mechanisms ; Cytoskeleton ; Cell cycle control, cell division, chromosome partitioning ; General function prediction only ;
CL3714.Contig5_All	SPAC3A12.14	56.2	2e-07	COG5126	Ca2+-binding protein (EF-Hand superfamily)	TZDR	Signal transduction mechanisms ; Cytoskeleton ; Cell cycle control, cell division, chromosome partitioning ; General function prediction only ;
CL3714.Contig5_All	SPAC3A12.14	56.2	2e-07	COG5126	Ca2+-binding protein (EF-Hand superfamily)	TZDR	Signal transduction mechanisms ; Cytoskeleton ; Cell cycle control, cell division, chromosome partitioning ; General function prediction only ;
CL4451.Contig2_All	YKL190w	63.2	2e-09	COG5126	Ca2+-binding protein (EF-Hand superfamily)	TZDR	Signal transduction mechanisms ; Cytoskeleton ; Cell cycle control, cell division, chromosome partitioning ; General function prediction only ;
CL4451.Contig2_All	ECU08g0160	53.5	2e-06	COG5126	Ca2+-binding protein (EF-Hand superfamily)	TZDR	Signal transduction mechanisms ; Cytoskeleton ; Cell cycle control, cell division, chromosome partitioning ; General function prediction only ;
CL4451.Contig2_All	YKL190w	63.2	2e-09	COG5126	Ca2+-binding protein (EF-Hand superfamily)	TZDR	Signal transduction mechanisms ; Cytoskeleton ; Cell cycle control, cell division, chromosome partitioning ; General function prediction only ;
CL4451.Contig2_All	ECU08g0160	53.5	2e-06	COG5126	Ca2+-binding protein (EF-Hand superfamily)	TZDR	Signal transduction mechanisms ; Cytoskeleton ; Cell cycle control, cell division, chromosome partitioning ; General function prediction only ;
CL4451.Contig2_All	YKL190w	63.2	2e-09	COG5126	Ca2+-binding protein (EF-Hand superfamily)	TZDR	Signal transduction mechanisms ; Cytoskeleton ; Cell cycle control, cell division, chromosome partitioning ; General function prediction only ;
CL4451.Contig2_All	ECU08g0160	53.5	2e-06	COG5126	Ca2+-binding protein (EF-Hand superfamily)	TZDR	Signal transduction mechanisms ; Cytoskeleton ; Cell cycle control, cell division, chromosome partitioning ; General function prediction only ;
CL5714.Contig1_All	SPAC3A12.14	53.9	2e-06	COG5126	Ca2+-binding protein (EF-Hand superfamily)	TZDR	Signal transduction mechanisms ; Cytoskeleton ; Cell cycle control, cell division, chromosome partitioning ; General function prediction only ;
CL5714.Contig1_All	SPAC3A12.14	53.9	2e-06	COG5126	Ca2+-binding protein (EF-Hand superfamily)	TZDR	Signal transduction mechanisms ; Cytoskeleton ; Cell cycle control, cell division, chromosome partitioning ; General function prediction only ;
CL5714.Contig1_All	SPAC3A12.14	53.9	2e-06	COG5126	Ca2+-binding protein (EF-Hand superfamily)	TZDR	Signal transduction mechanisms ; Cytoskeleton ; Cell cycle control, cell division, chromosome partitioning ; General function prediction only ;
CL5714.Contig2_All	SPAC3A12.14	55.1	7e-07	COG5126	Ca2+-binding protein (EF-Hand superfamily)	TZDR	Signal transduction mechanisms ; Cytoskeleton ; Cell cycle control, cell division, chromosome partitioning ; General function prediction only ;
CL5714.Contig2_All	SPAC3A12.14	55.1	7e-07	COG5126	Ca2+-binding protein (EF-Hand superfamily)	TZDR	Signal transduction mechanisms ; Cytoskeleton ; Cell cycle control, cell division, chromosome partitioning ; General function prediction only ;
CL5714.Contig2_All	SPAC3A12.14	55.1	7e-07	COG5126	Ca2+-binding protein (EF-Hand superfamily)	TZDR	Signal transduction mechanisms ; Cytoskeleton ; Cell cycle control, cell division, chromosome partitioning ; General function prediction only ;
CL8717.Contig2_All	SPAC3A12.14	60.8	2e-08	COG5126	Ca2+-binding protein (EF-Hand superfamily)	TZDR	Signal transduction mechanisms ; Cytoskeleton ; Cell cycle control, cell division, chromosome partitioning ; General function prediction only ;
CL8717.Contig2_All	SPAC3A12.14	60.8	2e-08	COG5126	Ca2+-binding protein (EF-Hand superfamily)	TZDR	Signal transduction mechanisms ; Cytoskeleton ; Cell cycle control, cell division, chromosome partitioning ; General function prediction only ;
CL8717.Contig2_All	SPAC3A12.14	60.8	2e-08	COG5126	Ca2+-binding protein (EF-Hand superfamily)	TZDR	Signal transduction mechanisms ; Cytoskeleton ; Cell cycle control, cell division, chromosome partitioning ; General function prediction only ;
Unigene14056_All	SPAC3A12.14	96.7	9e-20	COG5126	Ca2+-binding protein (EF-Hand superfamily)	TZDR	Signal transduction mechanisms ; Cytoskeleton ; Cell cycle control, cell division, chromosome partitioning ; General function prediction only ;
Unigene14056_All	YBR109c	90.5	6e-18	COG5126	Ca2+-binding protein (EF-Hand superfamily)	TZDR	Signal transduction mechanisms ; Cytoskeleton ; Cell cycle control, cell division, chromosome partitioning ; General function prediction only ;
Unigene14056_All	SPCC1682.04	74.7	4e-13	COG5126	Ca2+-binding protein (EF-Hand superfamily)	TZDR	Signal transduction mechanisms ; Cytoskeleton ; Cell cycle control, cell division, chromosome partitioning ; General function prediction only ;
Unigene14056_All	YOR257w	71.2	4e-12	COG5126	Ca2+-binding protein (EF-Hand superfamily)	TZDR	Signal transduction mechanisms ; Cytoskeleton ; Cell cycle control, cell division, chromosome partitioning ; General function prediction only ;
Unigene14056_All	SPAC29A4.05	69.7	1e-11	COG5126	Ca2+-binding protein (EF-Hand superfamily)	TZDR	Signal transduction mechanisms ; Cytoskeleton ; Cell cycle control, cell division, chromosome partitioning ; General function prediction only ;
Unigene14056_All	SPAC3A12.14	96.7	9e-20	COG5126	Ca2+-binding protein (EF-Hand superfamily)	TZDR	Signal transduction mechanisms ; Cytoskeleton ; Cell cycle control, cell division, chromosome partitioning ; General function prediction only ;
Unigene14056_All	YBR109c	90.5	6e-18	COG5126	Ca2+-binding protein (EF-Hand superfamily)	TZDR	Signal transduction mechanisms ; Cytoskeleton ; Cell cycle control, cell division, chromosome partitioning ; General function prediction only ;
Unigene14056_All	SPCC1682.04	74.7	4e-13	COG5126	Ca2+-binding protein (EF-Hand superfamily)	TZDR	Signal transduction mechanisms ; Cytoskeleton ; Cell cycle control, cell division, chromosome partitioning ; General function prediction only ;
Unigene14056_All	YOR257w	71.2	4e-12	COG5126	Ca2+-binding protein (EF-Hand superfamily)	TZDR	Signal transduction mechanisms ; Cytoskeleton ; Cell cycle control, cell division, chromosome partitioning ; General function prediction only ;
Unigene14056_All	SPAC29A4.05	69.7	1e-11	COG5126	Ca2+-binding protein (EF-Hand superfamily)	TZDR	Signal transduction mechanisms ; Cytoskeleton ; Cell cycle control, cell division, chromosome partitioning ; General function prediction only ;
Unigene14056_All	SPAC3A12.14	96.7	9e-20	COG5126	Ca2+-binding protein (EF-Hand superfamily)	TZDR	Signal transduction mechanisms ; Cytoskeleton ; Cell cycle control, cell division, chromosome partitioning ; General function prediction only ;
Unigene14056_All	YBR109c	90.5	6e-18	COG5126	Ca2+-binding protein (EF-Hand superfamily)	TZDR	Signal transduction mechanisms ; Cytoskeleton ; Cell cycle control, cell division, chromosome partitioning ; General function prediction only ;
Unigene14056_All	SPCC1682.04	74.7	4e-13	COG5126	Ca2+-binding protein (EF-Hand superfamily)	TZDR	Signal transduction mechanisms ; Cytoskeleton ; Cell cycle control, cell division, chromosome partitioning ; General function prediction only ;
Unigene14056_All	YOR257w	71.2	4e-12	COG5126	Ca2+-binding protein (EF-Hand superfamily)	TZDR	Signal transduction mechanisms ; Cytoskeleton ; Cell cycle control, cell division, chromosome partitioning ; General function prediction only ;
Unigene14056_All	SPAC29A4.05	69.7	1e-11	COG5126	Ca2+-binding protein (EF-Hand superfamily)	TZDR	Signal transduction mechanisms ; Cytoskeleton ; Cell cycle control, cell division, chromosome partitioning ; General function prediction only ;
Unigene1595_All	YKL190w	133	3e-31	COG5126	Ca2+-binding protein (EF-Hand superfamily)	TZDR	Signal transduction mechanisms ; Cytoskeleton ; Cell cycle control, cell division, chromosome partitioning ; General function prediction only ;
Unigene1595_All	ECU08g0160	77.8	2e-14	COG5126	Ca2+-binding protein (EF-Hand superfamily)	TZDR	Signal transduction mechanisms ; Cytoskeleton ; Cell cycle control, cell division, chromosome partitioning ; General function prediction only ;
Unigene1595_All	SPAC3A12.14	53.1	5e-07	COG5126	Ca2+-binding protein (EF-Hand superfamily)	TZDR	Signal transduction mechanisms ; Cytoskeleton ; Cell cycle control, cell division, chromosome partitioning ; General function prediction only ;
Unigene1595_All	YDR373w	51.6	2e-06	COG5126	Ca2+-binding protein (EF-Hand superfamily)	TZDR	Signal transduction mechanisms ; Cytoskeleton ; Cell cycle control, cell division, chromosome partitioning ; General function prediction only ;
Unigene1595_All	YKL190w	133	3e-31	COG5126	Ca2+-binding protein (EF-Hand superfamily)	TZDR	Signal transduction mechanisms ; Cytoskeleton ; Cell cycle control, cell division, chromosome partitioning ; General function prediction only ;
Unigene1595_All	ECU08g0160	77.8	2e-14	COG5126	Ca2+-binding protein (EF-Hand superfamily)	TZDR	Signal transduction mechanisms ; Cytoskeleton ; Cell cycle control, cell division, chromosome partitioning ; General function prediction only ;
Unigene1595_All	SPAC3A12.14	53.1	5e-07	COG5126	Ca2+-binding protein (EF-Hand superfamily)	TZDR	Signal transduction mechanisms ; Cytoskeleton ; Cell cycle control, cell division, chromosome partitioning ; General function prediction only ;
Unigene1595_All	YDR373w	51.6	2e-06	COG5126	Ca2+-binding protein (EF-Hand superfamily)	TZDR	Signal transduction mechanisms ; Cytoskeleton ; Cell cycle control, cell division, chromosome partitioning ; General function prediction only ;
Unigene1595_All	YKL190w	133	3e-31	COG5126	Ca2+-binding protein (EF-Hand superfamily)	TZDR	Signal transduction mechanisms ; Cytoskeleton ; Cell cycle control, cell division, chromosome partitioning ; General function prediction only ;
Unigene1595_All	ECU08g0160	77.8	2e-14	COG5126	Ca2+-binding protein (EF-Hand superfamily)	TZDR	Signal transduction mechanisms ; Cytoskeleton ; Cell cycle control, cell division, chromosome partitioning ; General function prediction only ;
Unigene1595_All	SPAC3A12.14	53.1	5e-07	COG5126	Ca2+-binding protein (EF-Hand superfamily)	TZDR	Signal transduction mechanisms ; Cytoskeleton ; Cell cycle control, cell division, chromosome partitioning ; General function prediction only ;
Unigene1595_All	YDR373w	51.6	2e-06	COG5126	Ca2+-binding protein (EF-Hand superfamily)	TZDR	Signal transduction mechanisms ; Cytoskeleton ; Cell cycle control, cell division, chromosome partitioning ; General function prediction only ;
Unigene22810_All	SPAC3A12.14	78.6	1e-14	COG5126	Ca2+-binding protein (EF-Hand superfamily)	TZDR	Signal transduction mechanisms ; Cytoskeleton ; Cell cycle control, cell division, chromosome partitioning ; General function prediction only ;
Unigene22810_All	SPAC926.03	70.5	4e-12	COG5126	Ca2+-binding protein (EF-Hand superfamily)	TZDR	Signal transduction mechanisms ; Cytoskeleton ; Cell cycle control, cell division, chromosome partitioning ; General function prediction only ;
Unigene22810_All	ECU03g1570	69.3	8e-12	COG5126	Ca2+-binding protein (EF-Hand superfamily)	TZDR	Signal transduction mechanisms ; Cytoskeleton ; Cell cycle control, cell division, chromosome partitioning ; General function prediction only ;
[truncated: 12,907 more rows]
