# Supplementary material for: Analysis of the transcriptome data in Litopenaeus vannamei reveals the immune basis and predicts the hub regulation-genes in response to high-pH stress
Source: PLoS One. 2018 Dec 5;13(12):e0207771. doi: 10.1371/journal.pone.0207771 (PMC6281221; doi:10.1371/journal.pone.0207771)
Supplement: S3 Table — (XLSX) [file pone.0207771.s004.xlsx]

## Sheet: Sheet1
S3 Table. Annotated pathway categories in Signal transduction of Level 2 KEGG.
Comparison	Pathway category	Annotated DEG number	Pathway ID
T_1/CT	cAMP signaling pathway	170	ko04024
	cGMP-PKG signaling pathway	150	ko04022
	PI3K-Akt signaling pathway	107	ko04151
	Phospholipase D signaling pathway	83	ko04072
	Calcium signaling pathway	74	ko04020
	Hippo signaling pathway - fly	71	ko04391
	Hippo signaling pathway	63	ko04390
	Rap1 signaling pathway	59	ko04015
	Hedgehog signaling pathway	54	ko04340
	Ras signaling pathway	52	ko04014
	MAPK signaling pathway	52	ko04010
	HIF-1 signaling pathway	38	ko04066
	FoxO signaling pathway	36	ko04068
	Wnt signaling pathway	33	ko04310
	Notch signaling pathway	30	ko04330
	AMPK signaling pathway	29	ko04152
	Phosphatidylinositol signaling system	28	ko04070
	NF-kappa B signaling pathway	26	ko04064
	TNF signaling pathway	22	ko04668
	Jak-STAT signaling pathway	22	ko04630
	TGF-beta signaling pathway	19	ko04350
	mTOR signaling pathway	18	ko04150
	ErbB signaling pathway	18	ko04012
	Sphingolipid signaling pathway	13	ko04071
	VEGF signaling pathway	11	ko04370
	MAPK signaling pathway - fly	7	ko04013
T_48/T_1	cAMP signaling pathway	171	ko04024
	PI3K-Akt signaling pathway	168	ko04151
	cGMP-PKG signaling pathway	155	ko04022
	Phospholipase D signaling pathway	116	ko04072
	Hippo signaling pathway - fly	81	ko04391
	Calcium signaling pathway	79	ko04020
	Rap1 signaling pathway	72	ko04015
	Ras signaling pathway	60	ko04014
	Hippo signaling pathway	59	ko04390
	Hedgehog signaling pathway	54	ko04340
	MAPK signaling pathway	45	ko04010
	Wnt signaling pathway	40	ko04310
	HIF-1 signaling pathway	38	ko04066
	FoxO signaling pathway	37	ko04068
	Notch signaling pathway	32	ko04330
	TNF signaling pathway	30	ko04668
	AMPK signaling pathway	29	ko04152
	NF-kappa B signaling pathway	27	ko04064
	Phosphatidylinositol signaling system	27	ko04070
	Jak-STAT signaling pathway	23	ko04630
	Sphingolipid signaling pathway	18	ko04071
	ErbB signaling pathway	17	ko04012
	mTOR signaling pathway	16	ko04150
	TGF-beta signaling pathway	15	ko04350
	VEGF signaling pathway	9	ko04370
	MAPK signaling pathway - fly	8	ko04013
