# Supplementary material for: Analysis of the transcriptome data in Litopenaeus vannamei reveals the immune basis and predicts the hub regulation-genes in response to high-pH stress
Source: PLoS One. 2018 Dec 5;13(12):e0207771. doi: 10.1371/journal.pone.0207771 (PMC6281221; doi:10.1371/journal.pone.0207771)
Supplement: S4 Table — a The numbers in the parentheses indicated the Log2FoldChange value. (XLSX) [file pone.0207771.s005.xlsx]

## Sheet: Sheet1
S4 Table. Annotated component and DEGs in cAMP signaling pathway.
Comparison	Component	Definition	Gene numbers	Annotated genesa
T_1/CT	CNGC	K04948: Cyclic nucleotide gated channel alpha 1	4	CL6287.Contig2_All (2.3), Unigene12500_All (-11.7), Unigene22801_All (-10.6), Unigene75078_All (-8.2)
		K04952: Cyclic nucleotide gated channel beta 1	56	CL716.Contig3_All (8.2), CL5133.Contig1_All (4.0), CL5492.Contig2_All (3.3), CL1919.Contig1_All (2.6), CL3891.Contig1_All (2.3), CL6452.Contig2_All (2.2), CL11845.Contig1_All (2.2), Unigene20995_All (1.7), CL7153.Contig1_All (1.6), CL4266.Contig1_All (1.3), CL1730.Contig1_All (1.1), Unigene12500_All (-11.7), CL4490.Contig5_All (-11.3), CL814.Contig1_All (-10.9), CL13439.Contig3_All (-9.5), CL7866…
	Ptc1	K06225: Patched 1	44	CL6933.Contig3_All (10.1), Unigene5733_All (10.1), CL10331.Contig1_All (8.7), CL5108.Contig1_All (8.3), Unigene5763_All (3.0), CL10470.Contig4_All (2.6), Unigene38519_All (2.2), CL9670.Contig1_All (1.7), CL7660.Contig1_All (1.4), Unigene38342_All (1.3), Unigene91_All (1.0), Unigene82041_All (-10.9), CL8748.Contig1_All (-9.0), Unigene25491_All (-7.6), Unigene82042_All (-5.2), Unigene35525_All (-3.…
	CBP	K04498: E1A/CREB-binding protein	9	Unigene27117_All (4.2), CL5620.Contig1_All (3.9), Unigene585_All (3.1), Unigene66835_All (2.8), CL8278.Contig2_All (1.5), CL654.Contig4_All (1.4), CL8245.Contig1_All (1.1), CL5620.Contig2_All (-2.1), CL5620.Contig3_All (-1.6)
	CaM	K02183: Calmodulin	8	Unigene32358_All (10.6), Unigene23671_All (8.2), Unigene39165_All (7.9), Unigene6548_All (6.2), Unigene27453_All (3.6), Unigene29264_All (3.4), Unigene14056_All (2.2), Unigene23519_All (-2.4)
	TnI	K12044 : Troponin I, cardiac muscle	4	CL9674.Contig2_All (4.2), CL9674.Contig4_All (2.9), CL9674.Contig3_All (2.7), CL9674.Contig1_All (1.3)
	NMDAR	K05209: Glutamate receptor ionotropic, NMDA 2A	1	CL5980.Contig2_All (5.2)
		K05212: Glutamate receptor ionotropic, NMDA 2D	3	CL1512.Contig2_All (1.6), CL2021.Contig4_All (-9.0), CL226.Contig5_All (-3.5)
	Epac	K04351: Rap guanine nucleotide exchange factor 4	3	CL265.Contig4_All (2.1), CL265.Contig2_All (1.1), CL265.Contig5_All (-1.2)
	PP1	K06269: Serine/threonine-protein phosphatase PP1 catalytic subunit	3	CL7502.Contig1_All (8.7), CL2640.Contig2_All (8.4), Unigene23519_All (-2.4)
	PI3K	K02649: Phosphoinositide-3-kinase regulatory subunit alpha/beta/delta	2	CL6912.Contig1_All (1.2), CL6912.Contig2_All (-5.4)
	ABCC4	K05673: ATP-binding cassette, subfamily C	1	Unigene37600_All (-4.2)
	Gs	K04632: Guanine nucleotide-binding protein G(s) subunit alpha	1	Unigene29006_All (1.7)
	GPCR	K04615: Gamma-aminobutyric acid type B receptor	1	Unigene37600_All (-4.2)
	Rap1	K04353: Ras-related protein Rap-1A	1	CL12643.Contig2_All (2.6)
	PKA	K04345: Protein kinase A	1	Unigene1647_All (3.0)
	Jun	K04448: Transcription factor AP-1	1	Unigene13543_All (1.3)
	CaMKs	K04515: Calcium/calmodulin-dependent protein kinase (CaM kinase) II	1	Unigene1647_All (3.0)
	Hip1	K06231: Hedgehog interacting protein	1	CL7427.Contig1_All (1.2)
	ACO	K00232: Acyl-CoA oxidase	1	Unigene18528_All (7.2)
	NF-AT	K04446: Nuclear factor of activated T-cells, cytoplasmic 1	1	Unigene37717_All (-3.0)
	ATP	K01540: Sodium/potassium-transporting ATPase subunit beta	1	CL6684.Contig2_All (1.2)
	RyR2	K04962: Ryanodine receptor 2	1	Unigene21230_All (2.7)
T_48/T_1	CNGC	K04948: Cyclic nucleotide gated channel alpha 1	9	Unigene12500_All (9.9), Unigene16442_All (8.7), Unigene75078_All (8.3), CL12084.Contig3_All (-2.1), Unigene8787_All (-1.7), CL6287.Contig2_All (-1.6), CL13429.Contig10_All (-1.5), CL3801.Contig2_All (-1.5), Unigene4138_All (-1.2)
		K04952: Cyclic nucleotide gated channel beta 1	42	Unigene12500_All (9.9), CL814.Contig1_All (9.4), CL23.Contig1_All (8.4), CL7866.Contig4_All (8.2), Unigene25757_All (7.8), CL4490.Contig3_All (5.8), CL5337.Contig2_All (4.1), CL8406.Contig1_All (3.0), CL7608.Contig2_All (2.5), CL1520.Contig3_All (2.5), Unigene12539_All (2.4), CL3349.Contig5_All (1.9), CL7866.Contig16_All (1.8), CL4240.Contig4_All (1.1), CL11210.Contig6_All (1.1), Unigene56693_All…
		K04953: Cyclic nucleotide gated channel beta 3	2	CL13313.Contig2_All (9.1), Unigene13985_All (1.5)
	Ptc1	K06225: Patched 1	44	CL9038.Contig5_All (9.8), Unigene28875_All (7.7), Unigene35525_All (3.7), Unigene90460_All (3.6), CL2560.Contig5_All (3.4), CL3349.Contig4_All (3.1), Unigene29331_All (3.1), Unigene83151_All (2.0), CL3128.Contig1_All (1.9), CL4617.Contig1_All (1.7), CL12.Contig24_All (1.7), Unigene8867_All (1.5), Unigene8868_All (1.2), CL5108.Contig3_All (1.1), Unigene81878_All (-13.2), CL8409.Contig1_All (-8.7),…
	CBP	K04498: E1A/CREB-binding protein	8	CL5620.Contig3_All (1.7), Unigene27117_All (-6.4), Unigene66835_All (-3.8), Unigene585_All (-2.5), Unigene28140_All (-2.2), CL2225.Contig1_All (-1.8), CL654.Contig4_All (-1.6), CL5620.Contig1_All (-1.3)
	CaM	K02183: Calmodulin	8	Unigene32358_All (-10.6), Unigene27453_All (-9.3), Unigene23671_All (-8.2), Unigene39165_All (-7.9), Unigene6548_All (-7.8), CL2254.Contig1_All (-7.0), Unigene29264_All (-6.2), Unigene14056_All (-6.2)
	NMDAR	K05209: Glutamate receptor ionotropic, NMDA 2A	1	CL5980.Contig2_All (-1.3)
		K05212: Glutamate receptor ionotropic, NMDA 2D	5	Unigene863_All (-3.4), Unigene12996_All (-2.4), Unigene4941_All (-2.2), CL1512.Contig2_All (-1.7), Unigene21611_All (-1.4)
	TnI	K12044 : Troponin I, cardiac muscle	4	CL9674.Contig2_All (-13.2), CL9674.Contig1_All (-9.9), CL9674.Contig3_All (-9.1), CL9674.Contig4_All (-8.4)
	Epac	K04351: Rap guanine nucleotide exchange factor 4	3	CL265.Contig7_All (2.2), CL265.Contig5_All (1.9), CL265.Contig6_All (-2.7)
	ATP	K01540: Sodium/potassium-transporting ATPase subunit beta	2	CL6684.Contig2_All (-1.5), CL6684.Contig1_All (-1.4)
		K01539: Sodium/potassium-transporting ATPase subunit alpha	1	Unigene17108_All (-1.4)
	GPCR	K04142: Adrenergic receptor beta-2	1	Unigene37060_All (-1.3)
		K04615: Gamma-aminobutyric acid type B receptor	2	Unigene37600_All (5.9), CL397.Contig2_All (-1.2)
	MYPT1	K06270: Protein phosphatase 1 regulatory subunit 12A	2	CL10508.Contig2_All (-2.6), CL10508.Contig1_All (-1.4)
	PP1	K06269: Serine/threonine-protein phosphatase PP1 catalytic subunit	2	CL2640.Contig2_All (-3.7), CL2640.Contig1_All (-1.4)
	PI3K	K02649: Phosphoinositide-3-kinase regulatory subunit alpha/beta/delta	1	CL6912.Contig1_All (-1.1)
	ABCC4	K05673: ATP-binding cassette, subfamily C	1	Unigene37600_All (5.9)
	Gs	K04632: Guanine nucleotide-binding protein G(s) subunit alpha	1	Unigene29006_All (-2.5)
	Rap1	K04353: Ras-related protein Rap-1A	1	CL12643.Contig2_All (-1.9)
	PDE	K13293: cAMP-specific phosphodiesterase 4	1	CL7738.Contig2_All (2.5)
	Tiam1	K05731: T-lymphoma invasion and metastasis-inducing protein 1	1	CL6507.Contig4_All (-1.7)
	CaMKs	K04515: Calcium/calmodulin-dependent protein kinase (CaM kinase) II	1	Unigene1647_All (-4.4)
	Hip1	K06231: Hedgehog interacting protein	1	CL7427.Contig1_All (-1.0)
	NFκB	K02580: Nuclear factor NF-kappa-B p105 subunit	1	CL8194.Contig2_All (-1.5)
	RyR2	K04962: Ryanodine receptor 2	1	Unigene21230_All (-3.3)
	CREB	K05702: Afadin	1	Unigene33911_All (1.0)
	AC	K08041: Adenylate cyclase 1	1	CL10205.Contig1_All (2.2)
	MLC	K12755: Myosin regulatory light chain 9	1	Unigene15297_All (-9.7)
	HCN2/4	K04955: Hyperpolarization activated cyclic nucleotide-gated potassium channel 2	1	CL5789.Contig1_All (-3.5)
	Arap3	K12490: Arf-GAP with Rho-GAP domain, ANK repeat and PH domain-containing protein 3	1	CL10696.Contig2_All (1.0)
	AF6	K05702: Afadin	1	Unigene33911_All (1.0)
a The numbers in the parentheses indicated the Log2FoldChange value.
