# Supplementary material for: Analysis of the transcriptome data in Litopenaeus vannamei reveals the immune basis and predicts the hub regulation-genes in response to high-pH stress
Source: PLoS One. 2018 Dec 5;13(12):e0207771. doi: 10.1371/journal.pone.0207771 (PMC6281221; doi:10.1371/journal.pone.0207771)
Supplement: S5 Table — FPKM: metric fragments per kilobase of transcript per million mapped reads. (XLSX) [file pone.0207771.s006.xlsx]

## Sheet: Sheet1
S5 Table. The major differentially-expressed immune factors.
Category	GeneID	Log2FoldChange(T_1/CT)	Log2FoldChange(T_48/T_1)	FPKM (CT)	FPKM (T_1)	FPKM (T_48)	Gene description
Immunoglobulin superfamily (IgSF)	CL5937.Contig1_All	9.95274	-9.95274	0.01	9.91	0.01	Immunoglobulin G-binding protein A, partial [Charadrius vociferus]
	CL13634.Contig2_All	9.24555	-0.653096	0.01	6.07	3.86	Immunoglobulin G-binding protein A [Columba livia]
	CL4211.Contig1_All	7.46761	-0.560715	0.01	1.77	1.2	Immunoglobulin kappa chain complex (Igk) [Mus musculus]
	CL7400.Contig1_All	6.37504	-0.266515	0.01	0.83	0.69	Immunoglobulin G-binding protein A, partial [Acanthisitta chloris]
	Unigene6470_All	4.24793	-0.160465	0.01	0.19	0.17	Immunoglobulin kappa chain complex (Igk) [Mus musculus]
	Unigene30997_All	7.94837	-1.31901	0.01	2.47	0.99	Immunoglobulin G-binding protein A, partial [Tauraco erythrolophus]
	Unigene28290_All	6.49185	-1.2824	0.01	0.9	0.37	Immunoglobulin G-binding protein A, partial [Picoides pubescens]
	Unigene74923_All	7.61471	-1.91427	0.01	1.96	0.52	Immunoglobulin G-binding protein A [Columba livia]
	Unigene23005_All	7.61471	-3.22239	0.01	1.96	0.21	Immunoglobulin G-binding protein A [Amazona aestiva]
	Unigene77534_All	6.26679	1.23306	0.01	0.77	1.81	Immunoglobulin heavy chain complex (Igh) [Mus musculus]
	Unigene27303_All	6.10852	0.334419	0.01	0.69	0.87	Immunoglobulin heavy chain locus constant region and partial variable region [Mus musculus]
	CL6038.Contig2_All	6.02237	0.664133	0.01	0.65	1.03	Immunoglobulin G-binding protein A, partial [Cuculus canorus]
	CL3577.Contig1_All	5.61471	0.76033	0.01	0.49	0.83	Immunoglobulin heavy chain complex (Igh) [Mus musculus]
	Unigene75096_All	5.85798	2.8597	0.01	0.58	4.21	Immunoglobulin G-binding protein A [Amazona aestiva]
	Unigene6014_All	4.16993	2.152	0.01	0.18	0.8	Immunoglobulin G-binding protein A [Columba livia]
	Unigene6158_All	4.80735	2.11151	0.01	0.28	1.21	Immunoglobulin kappa chain complex (Igk) [Mus musculus]
	Unigene8192_All	8.10329	-8.10329	0.01	2.75	0.01	Leucine-rich repeats and immunoglobulin-like domains 2 (LRIG2) [Homo sapiens]
	CL198.Contig6_All	6.70044	-6.70044	0.01	1.04	0.01	Immunoglobulin G-binding protein A [Columba livia]
	CL198.Contig5_All	6.56986	-6.56986	0.01	0.95	0.01	Immunoglobulin G-binding protein A [Columba livia]
	Unigene72481_All	7.01123	-7.01123	0.01	1.29	0.01	Immunoglobulin G-binding protein A, partial [Charadrius vociferus]
	CL12791.Contig2_All	6.72792	-6.72792	0.01	1.06	0.01	Immunoglobulin heavy chain locus constant region and partial variable region [Mus musculus]
	CL7560.Contig3_All	7.12928	-7.12928	0.01	1.4	0.01	Immunoglobulin G-binding protein A, partial [Cuculus canorus]
	Unigene66754_All	6.75489	-6.75489	0.01	1.08	0.01	Leucine-rich repeat and immunoglobulin-like domain-containing nogo receptor-interacting protein 1 [Polistes canadensis]
	Unigene10170_All	5.9542	-5.9542	0.01	0.62	0.01	Immunoglobulin E-set domain-containing protein [Dictyostelium discoideum AX4]
	Unigene7420_All	7.47573	-7.47573	0.01	1.78	0.01	Immunoglobulin G-binding protein A [Columba livia]
	Unigene20087_All	6.02237	-6.02237	0.01	0.65	0.01	Immunoglobulin G-binding protein A, partial [Nipponia nippon]
	Unigene10911_All	7.39232	-7.39232	0.01	1.68	0.01	Immunoglobulin G-binding protein A, partial [Cuculus canorus]
	CL7554.Contig3_All	6.84549	-6.84549	0.01	1.15	0.01	Immunoglobulin G-binding protein A, partial [Chaetura pelagica]
	Unigene626_All	6.80735	-6.80735	0.01	1.12	0.01	Immunoglobulin I-set and Fibronectin and Immunoglobulin and Immunoglobulin V-set domain containing protein, partial [Haemonchus contortus]
	Unigene36226_All	6.42626	-6.42626	0.01	0.86	0.01	Immunoglobulin G-binding protein A, partial [Corvus brachyrhynchos]
	CL825.Contig2_All	6.50779	-6.50779	0.01	0.91	0.01	Immunoglobulin G-binding protein A, partial [Heterocephalus glaber]
	Unigene25921_All	2.23195	-7.65821	0.43	2.02	0.01	Immunoglobulin G-binding protein A [Columba livia]
	CL2448.Contig1_All	1.95936	-7.12928	0.36	1.4	0.01	Immunoglobulin heavy chain igw2 locus [Latimeria menadoensis]
	CL4247.Contig4_All	1.24207	-6.94251	0.52	1.23	0.01	Immunoglobulin G-binding protein A, partial [Heterocephalus glaber]
	Unigene56159_All	1.22239	-6.50779	0.39	0.91	0.01	Immunoglobulin G-binding protein A, partial [Phaethon lepturus]
	CL3536.Contig2_All	1.20645	-6.49185	0.39	0.9	0.01	Immunoglobulin heavy chain igw2 locus [Latimeria menadoensis]
	Unigene38704_All	0.80408	-4.32193	1.26	2.2	0.11	Polymeric immunoglobulin receptor [Danio rerio]
	CL10334.Contig3_All	0.421138	-7.30378	1.18	1.58	0.01	Immunoglobulin heavy chain igw2 locus [Latimeria menadoensis]
	Unigene91022_All	0.291766	-6.14975	0.58	0.71	0.01	Immunoglobulin G-binding protein A, partial [Columba livia]
	Unigene69437_All	0.252766	-6.80735	0.94	1.12	0.01	Immunoglobulin G-binding protein A, partial [Tyto alba]
	Unigene36870_All	0.184425	-6.22882	0.66	0.75	0.01	Immunoglobulin G-binding protein A [Columba livia]
	CL6051.Contig2_All	0.168506	-6.98868	1.13	1.27	0.01	Immunoglobulin G-binding protein A [Columba livia]
	Unigene31625_All	0.111031	-4.75489	0.25	0.27	0.01	Sema domain, immunoglobulin domain (Ig) [Poecilia formosa]
	CL5156.Contig1_All	2.04669	-4.70966	0.76	3.14	0.12	Immunoglobulin, partial [Oryctes borbonicus]
	CL235.Contig1_All	1.47903	-3.59877	1.13	3.15	0.26	Immunoglobulin heavy chain complex (Igh) [Mus musculus]
	Unigene18495_All	-1.42045	-7.05528	3.56	1.33	0.01	Immunoglobulin heavy chain locus constant region and partial variable region [Mus musculus]
	CL4189.Contig3_All	-1.95936	-4.75489	1.05	0.27	0.01	Immunoglobulin kappa chain complex (Igk) [Mus musculus]
	CL3536.Contig1_All	-2.13578	-5.24793	1.67	0.38	0.01	Immunoglobulin heavy chain igw2 locus [Latimeria menadoensis]
	Unigene14129_All	-2.72489	-4.16993	1.19	0.18	0.01	Immunoglobulin heavy chain locus constant region and partial variable region [Mus musculus]
	CL1577.Contig1_All	-4	7.08746	0.16	0.01	1.36	Mouse novel protein containing an immunoglobulin domain [Mus musculus]
	Unigene17971_All	-4.80735	5.72792	0.28	0.01	0.53	Immunoglobulin heavy chain complex (Igh) [Mus musculus]
	CL7223.Contig3_All	-5.16993	6.70044	0.36	0.01	1.04	Immunoglobulin G-binding protein A, partial [Pelecanus crispus]
	Unigene56863_All	-5.58496	7.32193	0.48	0.01	1.6	Immunoglobulin G-binding protein A [Columba livia]
	CL7629.Contig1_All	-5.85798	7.37504	0.58	0.01	1.66	Immunoglobulin G-binding protein A [Columba livia]
	CL12185.Contig1_All	-4.64386	4.58496	0.25	0.01	0.24	Immunoglobulin G-binding protein A [Columba livia]
	Unigene30529_All	-6.06609	6	0.67	0.01	0.64	Immunoglobulin G-binding protein A, partial [Cuculus canorus]
	Unigene24954_All	-6.71425	6.32193	1.05	0.01	0.8	Immunoglobulin G-binding protein A [Columba livia]
	Unigene34687_All	-6.08746	5	0.68	0.01	0.32	Immunoglobulin heavy chain complex (Igh) [Mus musculus]
	Unigene35018_All	-6.50779	5.42626	0.91	0.01	0.43	Immunoglobulin G-binding protein A [Zootermopsis nevadensis]
	Unigene32027_All	-7.31288	5.24793	1.59	0.01	0.38	Sema domain, immunoglobulin domain (Ig) [Homo sapiens]
	CL956.Contig2_All	-9.77314	7.19967	8.75	0.01	1.47	Immunoglobulin G-binding protein A, partial [Calypte anna]
	CL1456.Contig1_All	-7.6865	5.2854	2.06	0.01	0.39	Rat polymeric immunoglobulin receptor Mrna [Mus musculus]
	Unigene31480_All	-7.67243	4	2.04	0.01	0.16	Immunoglobulin kappa chain complex (Igk) [Mus musculus]
Heat shock protein (HSP)	Unigene30388_All	-0.806452	3.89306	23.96	13.7	203.54	Heat shock protein 67B2 [Drosophila melanogaster]
	CL423.Contig2_All	5.12928	1.74108	0.01	0.35	1.17	Heat shock protein 70, partial [Siniperca chuatsi]
	Unigene27296_All	5	-0.192645	0.01	0.32	0.28	Heat shock protein 10 [Penaeus monodon]
	CL8448.Contig2_All	7.7211	-0.399171	0.01	2.11	1.6	Heat shock protein 90 [Metapenaeus ensis]
	Unigene28591_All	4.80735	-0.719892	0.01	0.28	0.17	Heat shock protein mitochondrial precursor [Perkinsela sp. CCAP 1560/4]
	Unigene25038_All	-3.27302	0.384664	3.48	0.36	0.47	Heat shock protein HSP 90-beta [Danio rerio]
	CL13609.Contig1_All	-3.6865	-0.192645	3.09	0.24	0.21	Heat shock protein (hsc70) [Dictyostelium discoideum AX3]
	CL8448.Contig1_All	3.03513	-2.78062	155.24	1272.53	185.19	Hsp90 [Penaeus monodon]
	Unigene13117_All	3.25347	-3.32562	0.41	3.91	0.39	Heat shock protein 21 [Macrobrachium rosenbergii]
	CL2237.Contig1_All	4.85798	-4.85798	0.01	0.29	0.01	Heat shock protein 90 (HSP90) [Litopenaeus vannamei]
	CL2168.Contig1_All	6.20945	-6.20945	0.01	0.74	0.01	Strain Dd2 heat shock protein 86 (HSP86) [Plasmodium falciparum]
	CL8448.Contig3_All	6.49185	-6.49185	0.01	0.9	0.01	Heat shock protein 90 [Litopenaeus vannamei]
	Unigene68097_All	7.56986	-7.56986	0.01	1.9	0.01	Heat shock protein 21 [Macrobrachium rosenbergii]
	Unigene42116_All	5	-5	0.01	0.32	0.01	Heat shock protein 85 [Trypanosoma cruzi Dm28c]
	Unigene67571_All	5.39232	-5.39232	0.01	0.42	0.01	Heat shock protein 21 [Macrobrachium rosenbergii]
	Unigene68297_All	6.14975	-6.14975	0.01	0.71	0.01	Heat shock protein 21 [Macrobrachium rosenbergii]
	Unigene36941_All	7.06609	-7.06609	0.01	1.34	0.01	Heat shock protein 21 [Macrobrachium rosenbergii]
	CL6522.Contig2_All	7.86419	-7.86419	0.01	2.33	0.01	Heat shock protein 27, partial [Procambarus clarkii]
	CL12624.Contig1_All	7.08746	-7.08746	0.01	1.36	0.01	Heat shock protein 90, partial [Siniperca chuatsi]
	Unigene12619_All	6.1055	-5.10097	1.59	109.48	3.19	Heat shock protein [Cherax destructor]
	CL9426.Contig1_All	9.61471	-5.91427	0.01	7.84	0.13	Heat shock protein 70 [Fenneropenaeus chinensis]
	CL9426.Contig2_All	10.0808	-6.62139	0.01	10.83	0.11	Heat shock protein 70 [Fenneropenaeus chinensis]
	CL3904.Contig6_All	-0.606336	-3.25873	1.02	0.67	0.07	AX4 heat shock protein Hsp20 domain-containing protein [Dictyostelium discoideum]
	CL12624.Contig2_All	-1.63294	-6.10852	2.14	0.69	0.01	Heat shock protein 90, partial [Siniperca chuatsi]
	Unigene44643_All	0.157541	-4.85798	0.26	0.29	0.01	Heat shock 70kda protein 4 [Angomonas deanei]
	CL6473.Contig2_All	0.48143	-8.04621	5.68	7.93	0.03	Heat shock protein 21 [Macrobrachium rosenbergii]
	Unigene21195_All	1.44746	-3.49185	0.66	1.8	0.16	Heat shock protein 70 [Rhynchopus sp. ATCC 50230]
	Unigene40443_All	3.79181	-8.11374	0.2	2.77	0.01	Heat shock protein 21 [Macrobrachium rosenbergii]
	CL6616.Contig2_All	2.88961	-5.23754	0.56	4.15	0.11	Heat shock protein 21 [Macrobrachium rosenbergii]
	CL6616.Contig1_All	3.35755	-6.49506	0.44	4.51	0.05	Heat shock protein 21 [Macrobrachium rosenbergii]
	CL10640.Contig2_All	3.78056	-5.78056	1.32	18.14	0.33	Heat shock protein 21 [Macrobrachium rosenbergii]
	Unigene38472_All	1.38414	-4.45943	0.59	1.54	0.07	Heat shock protein 21 [Macrobrachium rosenbergii]
	Unigene38962_All	2.46496	-8.61471	0.71	3.92	0.01	Heat shock protein 21 [Macrobrachium rosenbergii]
	Unigene30458_All	2.72855	-9.15482	0.86	5.7	0.01	Heat shock protein 21 [Macrobrachium rosenbergii]
	CL6473.Contig1_All	2.69174	-7.69174	1.28	8.27	0.04	Heat shock protein 21 [Macrobrachium rosenbergii]
	Unigene15218_All	1.76393	-7.49185	0.53	1.8	0.01	Heat shock protein 21 [Macrobrachium rosenbergii]
Glutathione S-transferase (GST)	Unigene52575_All	7.17991	-7.17991	0.01	1.45	0.01	Glutathione S-transferase domain-containing protein [Polysphondylium pallidum PN500]
	Unigene24537_All	6.20945	-0.351472	0.01	0.74	0.58	Probable glutathione S-transferase [Aplysia californica]
	Unigene67257_All	4.90689	-1.20645	0.01	0.3	0.13	Glutathione S-transferase 1 [Ascaris suum]
	Unigene83350_All	5.49185	-5.49185	0.01	0.45	0.01	Glutathione synthetase-like isoform X2 [Dinoponera quadriceps]
	CL7497.Contig1_All	1.8606	-7.10852	0.38	1.38	0.01	Glutathione S-transferase theta-1-like [Callithrix jacchus]
	Unigene25269_All	1.11751	-3.42626	2.18	4.73	0.44	GST-N-Metaxin-like protein [Daphnia pulex]
	Unigene22594_All	0.766925	-3.81014	6.1	10.38	0.74	Glutathione S-transferase, partial [Callinectes sapidus]
	CL8386.Contig2_All	-0.308769	-4.8893	20.19	16.3	0.55	Glutathione S-transferase [Palaemon carinicauda]
	Unigene29680_All	-3.12448	1.94006	3.75	0.43	1.65	Probable glutathione S-transferase parC [Aplysia californica]
	CL34.Contig2_All	-4.38014	-0.387023	3.54	0.17	0.13	Glutathione S-transferase theta 1 [Aedes aegypti]
	CL4045.Contig3_All	-5.42626	5.85798	0.43	0.01	0.58	GST-N-Metaxin-like protein [Daphnia pulex]
	Unigene28865_All	-5.90689	7.42626	0.6	0.01	1.72	GST [Portunus trituberculatus]
	Unigene55965_All	-6.72792	6.6865	1.06	0.01	1.03	Glutathione S-transferase III homolog [Naegleria fowleri]
	Unigene56460_All	-6.78136	7.30378	1.1	0.01	1.58	Glutathione S-transferase omega-1 [Tribolium castaneum]
	CL34.Contig3_All	-7.67948	7	2.05	0.01	1.28	Glutathione S-transferase theta 1 [Locusta migratoria]
	CL10907.Contig2_All	-9.45738	10.7099	7.03	0.01	16.75	Glutathione S-transferase [Litopenaeus vannamei]
Prophenoloxidase (proPO)	Unigene69583_All	9.48985	-9.48985	0.01	7.19	0.01	Prophenoloxidase activating factor serine proteinase [Scylla serrata]
	Unigene66810_All	8.11894	-1.83354	0.01	2.78	0.78	Prophenoloxidase-activating enzyme 1a (PPAE1a) [Penaeus monodon]
	CL3596.Contig3_All	7.97728	-0.0465426	0.01	2.52	2.44	Prophenoloxidase activating factor (ppaf) [Litopenaeus vannamei]
	CL10108.Contig2_All	5.70044	-0.208587	0.01	0.52	0.45	Prophenoloxidase [Litopenaeus vannamei]
	Unigene68026_All	6.59991	-6.59991	0.01	0.97	0.01	Prophenoloxidase-activating enzyme 1a (PPAE1a) [Penaeus monodon]
	Unigene73265_All	5.85798	-5.85798	0.01	0.58	0.01	Prophenoloxidase-activating enzyme 1a (PPAE1a) [Penaeus monodon]
	CL2774.Contig2_All	4.75489	-4.75489	0.01	0.27	0.01	Prophenoloxidase-activating enzyme 1a (PPAE1a) [Penaeus monodon]
	Unigene9498_All	3.15407	-3.06244	0.61	5.43	0.65	Prophenoloxidase activating enzyme 2 [Litopenaeus vannamei]
	CL4994.Contig2_All	1.69365	-3.40514	5.24	16.95	1.6	Prophenoloxidase-activating enzyme [Penaeus monodon]
	CL3372.Contig2_All	1.55943	-3.70302	1.9	5.6	0.43	Prophenoloxidase activating enzyme III [Callinectes sapidus]
	Unigene10926_All	1.20511	-6.37504	0.36	0.83	0.01	Prophenoloxidase-activating enzyme 1a (PPAE1a) [Penaeus monodon]
	CL6054.Contig2_All	0.843598	-10.0334	5.84	10.48	0.01	Prophenoloxidase activating enzyme III [Callinectes sapidus]
	Unigene67919_All	0.303781	-6.30378	0.64	0.79	0.01	Prophenoloxidase-activating enzyme 1a (PPAE1a) [Penaeus monodon]
	CL9594.Contig2_All	-2.55658	-6.26679	4.53	0.77	0.01	Prophenoloxidase activating enzyme (ppae) [Litopenaeus vannamei]
	Unigene40965_All	-5.42626	10.4105	0.43	0.01	13.61	Prophenoloxidase activating enzyme 2 [Fenneropenaeus chinensis]
	Unigene25491_All	-7.60733	6.42626	1.95	0.01	0.86	Prophenoloxidase-activating enzyme 1a (PPAE1a) [Penaeus monodon]
Superoxide dismutase (SOD)	CL1624.Contig3_All	-5.45943	3.32193	0.44	0.01	0.1	Probable copper chaperone for superoxide dismutase [Dictyostelium discoideum]
	CL2120.Contig7_All	1.9855	-6.62936	0.25	0.99	0.01	Copper/zinc superoxide dismutase isoform 5 [Marsupenaeus japonicus]
	CL7264.Contig3_All	1.76643	-5.48107	54.09	184.02	4.12	Copper/zinc superoxide dismutase isoform 4 [Marsupenaeus japonicus]
	Unigene5975_All	1.09842	-4.02915	18.91	40.49	2.48	Copper/zinc superoxide dismutase isoform 3 [Marsupenaeus japonicus]
	CL7264.Contig1_All	0.396965	-3.41479	43.98	57.91	5.43	Copper/zinc superoxide dismutase isoform 4 [Marsupenaeus japonicus]
	Unigene57382_All	0.540568	-5.58496	0.33	0.48	0.01	Marsupenaeus japonicus SOD-3 mrna for copper/zinc superoxide dismutase isoform 3
	CL2803.Contig1_All	-2.404	-5.35755	2.17	0.41	0.01	Superoxide dismutase [Cu-Zn] [Toxocara canis]
	Unigene41159_All	-1.47644	-4.52356	0.64	0.23	0.01	Copper/zinc superoxide dismutase isoform 5 [Marsupenaeus japonicus]
	CL2120.Contig5_All	2.43001	-3.26791	13.96	75.23	7.81	Copper/zinc superoxide dismutase isoform 5 [Marsupenaeus japonicus]
	CL6921.Contig2_All	6.47573	-6.47573	0.01	0.89	0.01	Cytosolic manganese superoxide dismutase (mnsod2) [Litopenaeus vannamei]
	Unigene24460_All	5.72792	-5.72792	0.01	0.53	0.01	Cytosolic manganese superoxide dismutase (mnsod2) [Litopenaeus vannamei]
	Unigene68382_All	8.12412	-8.12412	0.01	2.79	0.01	Superoxide dismutase 2 [Salpingoeca rosetta]
Anti-lipopolysaccharide factor (ALF)	Unigene28861_All	7.59246	-7.59246	0.01	1.93	0.01	Anti-lipopolysaccharide factor isoform 6 (ALF6) [Penaeus monodon]
	Unigene8224_All	7.42626	-7.42626	0.01	1.72	0.01	Lipopolysaccharide and beta-1,3-glucan binding protein (LGBP) [Eriocheir sinensis]
	Unigene18923_All	6.32193	-6.32193	0.01	0.8	0.01	Anti-lipopolysaccharide factor isoform 3 (alfpm3) [Penaeus monodon]
	Unigene6105_All	6.18982	-6.18982	0.01	0.73	0.01	Anti-lipopolysaccharide factor isoform 3 (alfpm3) [Penaeus monodon]
	Unigene70280_All	6.08746	-6.08746	0.01	0.68	0.01	Hemolymph lipopolysaccharide-binding protein-like [Nasonia vitripennis]
	CL9156.Contig1_All	1.86236	-4.59683	7.72	28.07	1.16	Anti-lipopolysaccharide factor [Litopenaeus stylirostris]
	Unigene4716_All	0.364875	-3.78338	1.39	1.79	0.13	Clone gi518 anti-lipopolysaccharide VV-R isoform [Litopenaeus vannamei]
	CL10550.Contig2_All	0.250323	-6.82018	0.95	1.13	0.01	Anti-lipopolysaccharide factor isoform 3 (alfpm3) [Penaeus monodon]
	CL132.Contig5_All	-5.12928	6.22882	0.35	0.01	0.75	Anti-lipopolysaccharide factor isoform 3 (alfpm3) [Penaeus monodon]
	Unigene22919_All	-5.32193	5.2854	0.4	0.01	0.39	Anti-lipopolysaccharide factor isoform 3 (alfpm3) [Penaeus monodon]
	Unigene29237_All	-6.6865	5.61471	1.03	0.01	0.49	Mrna for anti-lipopolysaccharide factor isoform 4 (alf4) [Scylla paramamosain]
Lipoprotein	CL3660.Contig2_All	7.62205	-7.62205	0.01	1.97	0.01	Low-density lipoprotein receptor class A domain-containing protein 3 [Tupaia chinensis]
	CL5924.Contig2_All	5.93074	0.561116	0.01	0.61	0.9	Low-density lipoprotein receptor-related protein 2-like [Larimichthys crocea]
	Unigene72772_All	5.42626	-5.42626	0.01	0.43	0.01	Low-density lipoprotein receptor-related protein 1B [Mus musculus]
	Unigene38114_All	1.70762	-4.72813	175.68	573.81	21.65	Low-density lipoprotein receptor-related protein 2 [Rattus norvegicus]
	CL1700.Contig1_All	0.214092	-4.32913	304.8	353.56	17.59	Low-density lipoprotein receptor-related protein 8-like [Ornithorhynchus anatinus]
	Unigene35748_All	-0.523562	-7.16993	2.07	1.44	0.01	Low density lipoprotein receptor adapter protein 1-B-like [Metaseiulus occidentalis]
	Unigene16633_All	-3.7874	1.54749	3.59	0.26	0.76	Low-density lipoprotein receptor-related protein 8 isoform X5 [Equus asinus]
	Unigene36242_All	-5	6.52356	0.32	0.01	0.92	Low-density lipoprotein receptor-related protein 5 isoform X4 [Latimeria chalumnae]
	Unigene9773_All	-6.16993	5.67243	0.72	0.01	0.51	Low-density lipoprotein receptor-related protein 1B [Mus musculus]
	CL482.Contig3_All	-6.97728	8.73809	1.26	0.01	4.27	Prolow-density lipoprotein receptor-related protein 1 [Mus musculus]
	Unigene20771_All	-7.9542	6.06609	2.48	0.01	0.67	Low-density lipoprotein receptor class A domain-containing protein 4-like [Limulus polyphemus]
Thioredoxin (TRx)	Unigene72580_All	0.36257	-7.81378	1.75	2.25	0.01	Thioredoxin H1-like isoform 1 [Metaseiulus occidentalis]
	CL3001.Contig3_All	-0.0798533	-6.94251	1.3	1.23	0.01	Thioredoxin domain containing 16 (Txndc16) [Cavia porcellus]
	Unigene52235_All	-0.357894	-6.6865	1.32	1.03	0.01	Thioredoxin reductase 2 [Salpingoeca rosetta]
	CL9074.Contig1_All	-2.04985	-6	2.65	0.64	0.01	Thioredoxin, putative [Ixodes scapularis]
	Unigene15436_All	-3.20511	0.784271	1.66	0.18	0.31	Thioredoxin-like protein AAED1 isoform X1 [Tupaia chinensis]
	CL9074.Contig2_All	-3.58496	1.36257	5.04	0.42	1.08	Thioredoxin, putative [Ixodes scapularis]
	CL10181.Contig2_All	-8.45943	7.90689	3.52	0.01	2.4	Thioredoxin domain-containing protein 12 [Strongylocentrotus purpuratus]
Chitin-binding protein (CBP)	CL1285.Contig3_All	6.14975	-0.242857	0.01	0.71	0.6	Strongly chitin-binding protein-1 [Procambarus clarkii]
	CL10382.Contig1_All	4.74211	0.796311	0.21	5.62	9.76	Strongly chitin-binding protein-1 [Procambarus clarkii]
	CL10382.Contig2_All	3.59096	1.04421	0.2	2.41	4.97	Strongly chitin-binding protein-1 [Procambarus clarkii]
	CL1285.Contig2_All	5.61471	-1.22239	0.01	0.49	0.21	Strongly chitin-binding protein-1 [Procambarus clarkii]
	CL3349.Contig2_All	-5.50666	3.32193	12.73	0.28	2.8	Chitin binding-like protein [Fenneropenaeus chinensis]
Down syndrome cell adhesion molecule (Dscam)	Unigene26557_All	-5.39232	3.70044	0.42	0.01	0.13	Down syndrome cell adhesion molecule-like protein Dscam2 [Neodiprion lecontei]
	Unigene39129_All	-1.78136	-5.58496	1.65	0.48	0.01	Down syndrome cell adhesion molecule [Litopenaeus vannamei]
	Unigene10292_All	0.336428	-6.96578	0.99	1.25	0.01	Cosmid Q4B8 from Down syndrome region of human
	Unigene36480_All	5.78136	-5.78136	0.01	0.55	0.01	Down syndrome cell adhesion molecule-like protein Dscam2 [Melipona quadrifasciata]
Antimicrobial peptides (AMPs)	CL4333.Contig2_All	3.73073	0.917097	0.29	3.85	7.27	Crustin Pm4 antimicrobial peptide [Penaeus monodon]
	CL2494.Contig1_All	-3.34281	-0.606148	104.4	10.29	6.76	Hypothetical antimicrobial peptide [Rimicaris exoculata]
	Unigene9106_All	-0.431387	-3.6545	9.17	6.8	0.54	Antimicrobial peptide type 1 precursor If [Pandalopsis japonica]
Toll-like (TL)	Unigene32972_All	5.39232	-5.39232	0.01	0.42	0.01	Toll2 [Litopenaeus vannamei]
	Unigene67574_All	6.20945	-6.20945	0.01	0.74	0.01	Toll protein [Penaeus monodon]
	Unigene8529_All	0.22119	-3.24713	61.74	71.97	7.58	NADH dehydrogenase subunit 5 [Lycorma delicatula]
Glutathione peroxidase (GPx)	CL606.Contig2_All	-1.54543	-5.20945	1.08	0.37	0.01	Glutathione peroxidase 1 [Bos taurus]
	Unigene7113_All	-6.9542	6.47573	1.24	0.01	0.89	Glutathione peroxidase 2 [Caenorhabditis elegans]
Peroxinectin (PX)	CL10229.Contig2_All	-0.231006	-3.92427	1.96	1.67	0.11	Peroxinectin [Penaeus monodon]
	Unigene31190_All	1.30319	-7.25739	0.62	1.53	0.01	Peroxinectin [Penaeus monodon]
Lysozyme	Unigene18298_All	1.59516	-3.97982	0.94	2.84	0.18	I-type lysozyme-like protein 2 [Penaeus monodon]
	Unigene38519_All	2.24735	-2.97797	15.88	75.4	9.57	I-type lysozyme-like protein 2 [Penaeus monodon]
Catalase	Unigene22732_All	0.238787	-5.88264	0.5	0.59	0.01	Catalase (gencatlv) [Litopenaeus vannamei]
Penaeidins	CL2822.Contig2_All	-2.28152	3.16356	45.41	9.34	83.69	Penaeidin-2 [Litopenaeus vannamei]
FPKM: metric fragments per kilobase of transcript per million mapped reads.
