# Supplementary material for: Analysis of the transcriptome data in Litopenaeus vannamei reveals the immune basis and predicts the hub regulation-genes in response to high-pH stress
Source: PLoS One. 2018 Dec 5;13(12):e0207771. doi: 10.1371/journal.pone.0207771 (PMC6281221; doi:10.1371/journal.pone.0207771)
Supplement: S6 Table — FPKM: metric fragments per kilobase of transcript per million mapped reads. (XLSX) [file pone.0207771.s007.xlsx]

## Sheet: Sheet1
S6 Table. The major differentially-expressed signaling genes.
Category	GeneID	Log2FoldChange(T_1/CT)	Log2FoldChange(T_48/T_1)	FPKM (CT)	FPKM (T_1)	FPKM (T_48)	Gene description
Transcription factor (TF)	CL12799.Contig2_All	-5.97728	9.08481	0.63	0.01	5.43	General transcription factor IIF subunit 2 [Microplitis demolitor]
	Unigene11327_All	-4	8.20457	0.16	0.01	2.95	Transcription factor 4 (TCF4) [Homo sapiens]
	Unigene36913_All	-6	8.09276	0.64	0.01	2.73	Pheromone receptor transcription factor-like [Plutella xylostella]
	Unigene41154_All	-5.70044	6.64386	0.52	0.01	1	Myelin transcription factor 1 (MYT1) [Colobus angolensis]
	Unigene26548_All	-5.35755	6.2854	0.41	0.01	0.78	Transcription factor with AP2 domain(s) [Plasmodium reichenowi]
	Unigene9178_All	-4	4.90689	0.16	0.01	0.3	T-box transcription factor TBX3 [Austrofundulus limnaeus]
	Unigene53113_All	-6.56986	6.91886	0.95	0.01	1.21	Transcription factor E2F3 [Papilio xuthus]
	CL5912.Contig2_All	-5.72792	5.88264	0.53	0.01	0.59	General transcription factor IIH subunit 1-like [Limulus polyphemus]
	CL2789.Contig4_All	-5.78136	5.88264	0.55	0.01	0.59	Doublesex- and mab-3-related transcription factor C1 [Fukomys damarensis]
	Unigene1315_All	-6.67243	6.59991	1.02	0.01	0.97	Transcription factor AP-1-like [Polistes canadensis]
	Unigene35387_All	-4.64386	4.58496	0.25	0.01	0.24	POU domain, class 3, transcription factor 2 [Chinchilla lanigera]
	Unigene78580_All	-5.85798	5.80735	0.58	0.01	0.56	Doublesex- and mab-3-related transcription factor C1 [Fukomys damarensis]
	Unigene31344_All	-6.44294	5.78136	0.87	0.01	0.55	Oligodendrocyte transcription factor 3 (OLIG3) [Pan troglodytes]
	CL1433.Contig1_All	-5.88264	4.90689	0.59	0.01	0.3	Pre-B-cell leukemia transcription factor 3 [Danio rerio]
	CL3798.Contig1_All	-7.91289	5.85798	2.41	0.01	0.58	T-box transcription factor TBX20 [Melipona quadrifasciata]
	Unigene53945_All	-7.29462	5.20945	1.57	0.01	0.37	Transcription factor IWS1 [Eimeria acervulina]
	CL9140.Contig1_All	-3.47032	2.39232	2.66	0.24	1.26	Doublesex- and mab-3-related transcription factor C1 [Fukomys damarensis]
	CL12731.Contig1_All	-3.94837	2.58496	2.47	0.16	0.96	Transcription factor with AP2 domain(s) (apiap2) [Plasmodium reichenowi]
	CL10120.Contig2_All	5.24793	2.074	0.01	0.38	1.6	Doublesex- and mab-3-related transcription factor C1 [Fukomys damarensis]
	Unigene27447_All	5.2854	1.34395	0.01	0.39	0.99	Myelin transcription factor 1 (MYT1) [Ornithorhynchus anatinus]
	Unigene34188_All	5.42626	1.30166	0.01	0.43	1.06	Doublesex- and mab-3-related transcription factor C1 [Fukomys damarensis]
	Unigene16194_All	6.06609	1.25584	0.01	0.67	1.6	Transcription factor AP-2-epsilon [Polistes canadensis]
	Unigene9707_All	4.45943	0.788496	0.01	0.22	0.38	Transcription factor AP-2 gamma-like [Notothenia coriiceps]
	CL228.Contig8_All	6.52356	0.0462937	0.02	1.84	1.9	Transcription factor 12-like [Limulus polyphemus]
	CL980.Contig5_All	8.87652	-0.0918821	0.01	4.7	4.41	Microphthalmia-associated transcription factor isoform X3 [Athalia rosae]
	CL3581.Contig3_All	8.11374	-0.521285	0.01	2.77	1.93	Nuclear transcription factor Y subunit gamma [Zootermopsis nevadensis]
	CL27.Contig7_All	4.14582	-0.686389	0.57	10.09	6.27	SAFB-like transcription modulator isoform X4 [Microplitis demolitor]
	Unigene29662_All	3.10434	-0.756986	0.45	3.87	2.29	Transcription factor ATF-b [Litopenaeus vannamei]
	CL11815.Contig5_All	8.36194	-1.85415	0.01	3.29	0.91	SAFB-like transcription modulator [Diaphorina citri]
	CL473.Contig2_All	3.1343	-1.02425	0.41	3.6	1.77	Transcription factor mafk [Diachasma alloeum]
	CL13061.Contig1_All	7.49985	-2.29039	0.01	1.81	0.37	Myelin transcription factor 1 [Heterocephalus glaber]
	CL10594.Contig1_All	3.13124	-1.61667	0.21	1.84	0.6	Transcription factor SOX-8 [Zootermopsis nevadensis]
	Unigene19342_All	3.3599	-1.82384	0.3	3.08	0.87	Transcription factor with AP2 domain(s) (apiap2) [Plasmodium reichenowi]
	CL2984.Contig1_All	6.89482	-2.98793	0.01	1.19	0.15	Transcription factor 19 (TCF19) [Oryzias dancena]
	Unigene17174_All	3.42387	-2.50633	5.04	54.09	9.52	Fli-1 proto-oncogene, ETS transcription factor (fli1) [Cynoglossus semilaevis]
	Unigene32594_All	6.08746	-6.08746	0.01	0.68	0.01	Transcription factor E2F/dimerisation partner family protein [Dictyostelium discoideum AX4]
	CL11569.Contig2_All	6.37504	-6.37504	0.01	0.83	0.01	T-box transcription factor TBX3 [Papilio machaon]
	CL5114.Contig1_All	7.33092	-7.33092	0.01	1.61	0.01	Twist family bhlh transcription factor 2 (TWIST2) [Picoides pubescens]
	Unigene23082_All	7.67948	-7.67948	0.01	2.05	0.01	Doublesex- and mab-3-related transcription factor C1 [Fukomys damarensis]
	Unigene66884_All	8.37938	-8.37938	0.01	3.33	0.01	Doublesex- and mab-3-related transcription factor C1 [Fukomys damarensis]
	CL4477.Contig3_All	7.67243	-7.67243	0.01	2.04	0.01	Doublesex- and mab-3-related transcription factor C1 [Fukomys damarensis]
	Unigene5702_All	-3.83422	1.70627	8.13	0.57	1.86	Transcription factor SOX-6-like [Salmo salar]
	Unigene25596_All	-3.23095	0.830075	1.69	0.18	0.32	Transcription factor Ken 2 [Monomorium pharaonis]
	CL9813.Contig1_All	1.52268	-3.21299	0.71	2.04	0.22	General transcription factor IIH subunit 3 [Zootermopsis nevadensis]
	CL228.Contig11_All	1.72154	-3.23173	0.94	3.1	0.33	Transcription factor 12 isoform X10 [Linepithema humile]
	CL1277.Contig1_All	3.17961	-8.224	0.33	2.99	0.01	Transcription factor E2F/dimerisation partner family protein [Dictyostelium discoideum AX4]
	CL8585.Contig3_All	-1.39593	-4.24793	0.5	0.19	0.01	Transcription factor TFIIIB component [Zootermopsis nevadensis]
	Unigene47223_All	-1.45372	-4.52356	0.63	0.23	0.01	Cyclic AMP-dependent transcription factor ATF-7-like [Scleropages formosus]
	CL3451.Contig3_All	-1.81444	-4.85798	1.02	0.29	0.01	General transcription factor IIIC, polypeptide 3, 102kda (GTF3C3) [Egretta garzetta]
	CL6288.Contig3_All	-1.69744	-6.20945	2.4	0.74	0.01	Nuclear transcription factor Y subunit beta [Pediculus humanus corporis]
	CL5069.Contig1_All	-2.152	-4.75489	1.2	0.27	0.01	Myelin transcription factor 1-like (Myt1l) [Rattus norvegicus]
	CL125.Contig1_All	-0.599462	-5.04439	0.5	0.33	0.01	POU domain, class 3, transcription factor 2-like [Polistes dominula]
	Unigene38661_All	-0.824913	-6.12928	1.24	0.7	0.01	Doublesex- and mab-3-related transcription factor C1 [Fukomys damarensis]
	CL473.Contig3_All	-0.921997	-5.24793	0.72	0.38	0.01	Transcription factor mafg [Diaphorina citri]
	Unigene36153_All	-0.817136	-5.39232	0.74	0.42	0.01	Doublesex- and mab-3-related transcription factor C1 [Fukomys damarensis]
	Unigene56892_All	-1.33801	-8.40514	8.57	3.39	0.01	Myelin transcription factor 1 (MYT1) [Rhinopithecus roxellana]
	CL228.Contig2_All	-0.476814	-6.90689	1.67	1.2	0.01	Transcription factor 12-like [Limulus polyphemus]
	Unigene7101_All	-0.467606	-8	3.54	2.56	0.01	Myelin transcription factor 1 (MYT1) [Rhinopithecus roxellana]
	CL9258.Contig2_All	0.163499	-4.80735	0.25	0.28	0.01	Myelin transcription factor 1-like (myt1l) [Anolis carolinensis]
	CL11702.Contig1_All	0.157541	-4.85798	0.26	0.29	0.01	Transcription factor 4 (TCF4) [Callithrix jacchus]
	CL11636.Contig1_All	0.142019	-5	0.29	0.32	0.01	Zinc finger transcription factor Trps1-like [Salmo salar]
	Unigene35028_All	0.142019	-5	0.29	0.32	0.01	Transcription factor Sp8-like [Gekko japonicus]
	CL6915.Contig2_All	0.243271	-5.85798	0.49	0.58	0.01	Doublesex- and mab-3-related transcription factor C1 [Fukomys damarensis]
	CL2914.Contig1_All	0.285402	-6.2854	0.64	0.78	0.01	Transcription initiation factor TFIID subunit [Polysphondylium pallidum PN500]
	Unigene54452_All	0.424256	-7.29462	1.17	1.57	0.01	LIM homeobox transcription factor 1-beta-like protein [Cricetulus griseus]
	CL616.Contig1_All	-0.0324215	-6.45943	0.9	0.88	0.01	Transcription factor 21 [Acromyrmex echinatior]
	CL2915.Contig1_All	0.0886576	-7.2384	1.42	1.51	0.01	Transcription factor Sp3 [Zootermopsis nevadensis]
	CL980.Contig3_All	0.83289	-7.41785	0.96	1.71	0.01	Microphthalmia-associated transcription factor isoform X3 [Athalia rosae]
	Unigene18713_All	0.87342	-7.8392	1.25	2.29	0.01	T-box transcription factor TBX20 [Melipona quadrifasciata]
	CL2789.Contig3_All	1.38977	-8.14466	1.08	2.83	0.01	Doublesex- and mab-3-related transcription factor C1 [Fukomys damarensis]
Serine/threonine-protein kinase gene	CL1531.Contig1_All	9.7364	-3.13649	0.01	8.53	0.97	Serine/threonine-protein kinase N isoform X1 [Dufourea novaeangliae]
	Unigene12327_All	8.89178	-6.89178	0.01	4.75	0.04	Serine/threonine-protein kinase SBK1 [Copidosoma floridanum]
	Unigene67423_All	10.1836	-10.1836	0.01	11.63	0.01	Serine/threonine-protein kinase DDB_G0272254 [Dictyostelium discoideum AX4]
	CL1797.Contig2_All	5.93074	-5.93074	0.01	0.61	0.01	Serine/threonine-protein kinase VRK1 [Zootermopsis nevadensis]
	CL778.Contig13_All	5.45943	-5.45943	0.01	0.44	0.01	Serine/threonine-protein kinase MARK2-like isoform X5 [Nasonia vitripennis]
	CL778.Contig28_All	6.33985	-6.33985	0.01	0.81	0.01	Serine/threonine-protein kinase MARK2-like isoform X10 [Nasonia vitripennis]
	CL778.Contig1_All	7.27612	-7.27612	0.01	1.55	0.01	Serine/threonine-protein kinase MARK2-like isoform X10 [Nasonia vitripennis]
	Unigene24438_All	4.21175	-8.29921	0.17	3.15	0.01	Serine/threonine-protein phosphatase 6 regulatory ankyrin repeat subunit B-like [Lingula anatina]
	CL9649.Contig1_All	3.36206	-8.64746	0.39	4.01	0.01	Serine/threonine-protein kinase fhkb
	CL778.Contig12_All	-6.32193	6.65821	0.8	0.01	1.01	Serine/threonine-protein kinase MARK2-like isoform X10 [Nasonia vitripennis]
	CL778.Contig14_All	-5.39232	5.58496	0.42	0.01	0.48	Serine/threonine-protein kinase MARK2-like isoform X5 [Nasonia vitripennis]
	CL778.Contig3_All	-6	5.9542	0.64	0.01	0.62	Serine/threonine-protein kinase MARK2-like isoform X10 [Nasonia vitripennis]
	CL778.Contig10_All	-6.59991	6.12928	0.97	0.01	0.7	Serine/threonine-protein kinase MARK2-like isoform X5 [Nasonia vitripennis]
	CL778.Contig5_All	-6.16993	5.39232	0.72	0.01	0.42	Serine/threonine-protein kinase MARK2-like isoform X5 [Nasonia vitripennis]
	CL778.Contig9_All	-5.08746	6.08746	0.34	0.01	0.68	Serine/threonine-protein kinase MARK2-like isoform X10 [Nasonia vitripennis]
	CL778.Contig24_All	5.62449	-1.53703	0.03	1.48	0.51	Serine/threonine-protein kinase MARK2-like isoform X10 [Nasonia vitripennis]
Calcium signalling gene	CL4354.Contig1_All	8.98868	-8.98868	0.01	5.08	0.01	Tropicalis calcium homeostasis endoplasmic reticulum protein (cherp) [Xenopus laevis]
	Unigene23671_All	8.18982	-8.18982	0.01	2.92	0.01	Crustacean calcium-binding protein 23; Short=CCBP-23
	CL7318.Contig2_All	4.83878	-7.40453	7.46	213.48	1.26	Sarcoplasmic calcium-binding protein [Litopenaeus vannamei]
	CL127.Contig3_All	3.54591	-5.47491	6.74	78.72	1.77	Sarco/endoplasmic reticulum Ca2+-atpase [Litopenaeus vannamei]
	CL127.Contig4_All	3.01267	-4.22043	8.5	68.6	3.68	Sarco/endoplasmic reticulum Ca2+-atpase [Litopenaeus vannamei]
	Unigene21827_All	2.6523	-4.04822	3	18.86	1.14	Calcium/calmodulin-dependent 3&apos;, 5&apos;-cyclic nucleotide phosphodiesterase, putative [Eimeria brunetti]
	CL7153.Contig1_All	1.62957	-3.6937	2.76	8.54	0.66	Calmodulin-binding transcription activator 1-like [Papio anubis]
	CL13282.Contig3_All	-3.51717	2.11666	21.41	1.87	8.11	Sarcoplasmic/endoplasmic reticulum calcium atpase 1-like, partial [Falco cherrug]
	Unigene30868_All	4.66901	-13.1488	3.57	90.82	0.01	Sarcoplasmic calcium-binding protein, beta chain; Short=SCP beta chain
	CL127.Contig6_All	2.72935	-10.7846	2.66	17.64	0.01	Sarco/endoplasmic reticulum Ca2+-atpase [Litopenaeus vannamei]
	CL7318.Contig1_All	3.16867	-15.0688	38.22	343.68	0.01	Sarcoplasmic calcium-binding protein [Litopenaeus vannamei]
FPKM: metric fragments per kilobase of transcript per million mapped reads.
