# Supplementary material for: Analysis of the transcriptome data in Litopenaeus vannamei reveals the immune basis and predicts the hub regulation-genes in response to high-pH stress
Source: PLoS One. 2018 Dec 5;13(12):e0207771. doi: 10.1371/journal.pone.0207771 (PMC6281221; doi:10.1371/journal.pone.0207771)
Supplement: S7 Table — "-" represented absence of this unigene in the related group of transcript. FPKM: metric fragments per kilobase of transcript per million mapped reads. (XLSX) [file pone.0207771.s008.xlsx]

## Sheet: Sheet1
S7 Table. The major differentially-expressed genes among the comparisons of T_1/CT and T_48/T_1.
GeneID	Log2FoldChange(T_1/CT)	Log2FoldChange(T_48/T_1)	FPKM (CT)	FPKM (T_1)	FPKM (T_48)	SwissProt Annotation
Unigene9962_All	-	-10.1935	1.68	11.71	0.01	MP20
Unigene9935_All	6.6704	-5.72287	0.14	14.26	0.27	CYC
Unigene9801_All	5.61858	-	0.38	18.67	2.52	MT1
Unigene9546_All	12.7612	-9.69083	0.05	347.12	0.42	FMN1
Unigene9529_All	-	-3.53818	-	-	44.24	PSTA
Unigene9498_All	3.15407	-3.06244	0.61	5.43	0.65	EAST
Unigene9476_All	-	3.03146	-	-	1024.91	TENN
Unigene9331_All	-	-3.75661	-	-	0.31	NACAM
Unigene9118_All	-3.54057	6.47131	1.28	0.11	9.76	AGRIN
Unigene9110_All	6.19996	-5.89137	2.39	175.7	2.96	Y8013
Unigene9103_All	-	-4.0045	-	-	0.2	TITIN
Unigene9085_All	-4.15381	-	3.56	0.2	-	S43A3
Unigene8932_All	-	3.33139	-	-	7.65	SRRM2
Unigene878_All	5.97182	-	0.21	13.18	2.06	MUC2
Unigene8699_All	-	3.47131	2.57	0.66	7.32	YM012
Unigene8597_All	-3.70044	4.47354	4.81	0.37	8.22	MUC5A
Unigene8561_All	-	-8.5157	0.79	3.66	0.01	AMPN
Unigene8551_All	-	4.49556	-	-	21.43	INX3
Unigene8462_All	-3.37599	-	434.79	41.88	146.06	DOT1L
Unigene8435_All	-11.5018	9.35535	29	0.01	6.55	ATP6
Unigene82042_All	-5.20917	-	51.42	1.39	-	ZC3HD
Unigene81923_All	-	-3.42146	0.61	2.25	0.21	FARP1
Unigene81878_All	-	-13.152	-	-	0.01	ZC3HD
Unigene81774_All	-	-9.03342	-	-	0.01	GARP
Unigene80773_All	-	6.11686	-	-	6.94	RABX
Unigene80604_All	-	4.13516	-	-	2.46	CHSTB
Unigene804_All	-	4.53209	-	-	5.09	PRS55
Unigene79310_All	-	10.1176	-	-	11.11	YPRO
Unigene79233_All	-	-3.69945	-	-	14.59	MYBX
Unigene78968_All	-	4.56571	-	-	5.21	PRP
Unigene78513_All	-	9.41996	-	-	6.85	SRSF1
Unigene78100_All	-	5.79627	-	-	3.89	G3ST1
Unigene77771_All	-	8.16993	-	-	2.88	CHSTB
Unigene76535_All	-	6.25824	-	-	8.42	Y8484
Unigene75618_All	-	10.0375	-	-	10.51	CHIT
Unigene75434_All	-	10.8564	-	-	18.54	ANKR1
Unigene75376_All	-	15.6578	-	-	516.97	GTRP
Unigene75317_All	-	9.39232	-	-	6.72	TSEP
Unigene75262_All	-5.10607	4.80129	120.2	3.49	97.31	RBM25
Unigene75081_All	-7.26679	16.5493	1.54	0.01	959.07	RSSA
Unigene73177_All	11.0203	-6.69836	0.01	20.77	0.2	PAOX
Unigene72848_All	-	4.91289	-	-	24.1	DSPP
Unigene71918_All	4.75333	-4.72839	1.72	46.39	1.75	PA2G3
Unigene7145_All	-	-8.33539	0.83	3.23	0.01	Y8605
Unigene69663_All	8.61471	-8.61471	0.01	3.92	0.01	TMPS9
Unigene69583_All	9.48985	-9.48985	0.01	7.19	0.01	STUB
Unigene69076_All	9.1472	-9.1472	0.01	5.67	0.01	RTL1
Unigene67423_All	10.1836	-10.1836	0.01	11.63	0.01	Y9963
Unigene673_All	-	-10.0126	2.95	10.33	0.01	MYSP1
Unigene66900_All	-	-3.21616	8.35	32.34	3.48	MUC2
Unigene66889_All	-	-3.1968	-	-	0.65	SRRM2
Unigene66888_All	3.4046	-	0.39	4.13	10.35	CYLC2
Unigene66856_All	-	-4.01485	-	-	1.51	RBM25
Unigene66835_All	-	-3.75705	8.09	56.65	4.19	EP300
Unigene6587_All	4.76741	-5.85487	0.85	23.15	0.4	RL12
Unigene6548_All	6.17203	-7.835	0.19	13.7	0.06	TNNC2
Unigene6182_All	-	3.62824	-	-	6.43	LYPL1
Unigene6070_All	-	-10.2854	2.04	12.48	0.01	K1C10
Unigene6009_All	3.70766	-9.23122	0.46	6.01	0.01	DOT1L
Unigene5975_All	-	-4.02915	18.91	40.49	2.48	SODC
Unigene5965_All	-	-7.48382	-	-	0.01	TRHY
Unigene593_All	-	-4.7047	-	-	0.13	CP2U1
Unigene585_All	3.07762	-	1.47	12.41	2.2	CBP
Unigene56953_All	-	-7.35853	-	-	0.36	RBM25
Unigene564_All	-	-5.36107	0.76	4.11	0.1	Y8484
Unigene5484_All	-	-3.75905	11	39.94	2.95	ESTF
Unigene5435_All	-	5.92283	-	-	3.64	PIPE
Unigene5299_All	6.15486	-6.5392	9.92	706.82	7.6	LR16B
Unigene5271_All	-	-5.76965	1.24	4.91	0.09	LPXN
Unigene524_All	-	-3.04703	-	-	0.83	CFB
Unigene51799_All	-5.98575	4.56085	285.17	4.5	106.21	ZC3HD
Unigene5113_All	5.55605	-7.62644	0.21	9.88	0.05	ANK1
Unigene508_All	-9.03067	-	5.23	0.01	-	ANK1
Unigene4860_All	4.44589	-	1.07	23.32	3.74	CP341
Unigene4812_All	-	4.00889	3.82	0.91	14.65	SRRM2
Unigene4705_All	3.26981	-3.87823	0.93	8.97	0.61	UNC89
Unigene46514_All	-7.12716	-	47.53	0.34	-	NOP58
Unigene4598_All	3.47243	-8.41729	4.62	51.28	0.15	MUC1
Unigene4417_All	-	-5.98135	8.82	28.43	0.45	Y7791
Unigene4151_All	-	3.46411	-	-	3.09	RTJK
Unigene41113_All	9.40301	-9.40301	0.01	6.77	0.01	BDH
Unigene41111_All	-8.07146	8.34873	2.69	0.01	3.26	HMOX1
Unigene41109_All	-	-4.5883	-	-	0.18	HRPX
Unigene40965_All	-	10.4105	-	-	13.61	SNAK
Unigene40693_All	-	4.19809	-	-	5.69	CBPB
Unigene40001_All	3.09707	-	0.88	7.53	1.28	RDHE2
Unigene39183_All	-	11.9065	-	-	38.39	MUC2
Unigene39106_All	-	7.34282	-	-	14.61	MUC2
Unigene39001_All	4.81436	-5.95187	0.22	6.19	0.1	EHF
Unigene38992_All	3.58095	-5.68049	0.3	3.59	0.07	ZC3HD
Unigene38962_All	-	-8.61471	0.71	3.92	0.01	L2EFL
Unigene38514_All	-	-3.68569	4.32	24.32	1.89	CU04
Unigene38348_All	-	-3.96286	2.86	14.19	0.91	KR192
Unigene38114_All	-	-4.72813	175.68	573.81	21.65	LRP2
Unigene37973_All	-	-6.75489	1.16	5.4	0.05	MUC19
Unigene37814_All	-	-8.15987	0.77	2.86	0.01	GCH1
Unigene37600_All	-4.18587	5.94953	0.91	0.05	3.09	PGBD4
Unigene37488_All	-	-3.86423	46.79	194.27	13.34	MUC2
Unigene37470_All	-	-3.3239	2.35	7.31	0.73	EHF
Unigene37385_All	3.04876	-3.78572	0.8	6.62	0.48	MTHR
Unigene37378_All	-	-7.67243	-	-	0.01	INHBB
Unigene37343_All	9.00562	-	0.01	5.14	1.32	MEGF6
Unigene37218_All	3.67119	-3.46684	0.46	5.86	0.53	EGR3
Unigene37192_All	-	7.91724	0.57	0.11	26.59	SRRM2
Unigene36980_All	-5.73037	4.41544	353.58	6.66	142.12	ZC3HD
Unigene36978_All	-	-4.17408	5.45	13.9	0.77	NU5M
Unigene36977_All	-	-3.17099	386.25	1003.34	111.4	RBM25
Unigene36676_All	-	5.38123	-	-	11.67	SUCA
Unigene3656_All	11.7871	-11.7871	0.01	35.34	0.01	Y7791
Unigene36136_All	7.31915	-11.0196	0.13	20.76	0.01	SRRM2
Unigene361_All	-	6.55321	-	-	73.25	MST2
Unigene35941_All	8.04439	-4.34395	0.01	2.64	0.13	MUC5A
Unigene35785_All	-	5.23185	-	-	7.14	FORB
Unigene35753_All	3.98323	-	1.19	18.82	3.01	PA2G3
Unigene35336_All	-	5.61287	-	-	7.83	MUC2
Unigene3453_All	9.8488	-8.11183	0.09	82.99	0.3	BP10
Unigene34529_All	-	-4.86475	2.28	6.41	0.22	DSPP
Unigene34407_All	-	-3.2406	4.42	32.42	3.43	APOD
Unigene34377_All	-	-5.46761	76.99	401.35	9.07	CUO6
Unigene34315_All	-	4.13787	-	-	149.11	GILT
Unigene34295_All	3.29862	-	23.84	234.58	71.48	MUC1
Unigene34194_All	-	3.00078	-	-	1680.19	CAH2
Unigene34016_All	-	-3.40043	-	-	3.63	MUC1
Unigene33939_All	3.32475	-3.26926	0.51	5.11	0.53	PCFT
Unigene33901_All	-	-3.30525	-	-	0.87	HSDL1
Unigene33831_All	-	-9.57175	1.29	7.61	0.01	Y8013
Unigene33277_All	-8.224	7.8392	2.99	0.01	2.29	TPM
Unigene33261_All	-	3.75358	-	-	5.53	SRRM1
Unigene33089_All	-	7.06743	-	-	75.11	CAH2
Unigene33088_All	-	8.72231	-	-	202.73	CAH2
Unigene33065_All	-	-3.37428	1.51	4.77	0.46	PROD2
Unigene32959_All	-	-4.1635	-	-	0.5	RT12
Unigene32931_All	-	9.77972	-	-	8.79	DEI
Unigene32898_All	4.48829	-	0.54	12.12	3.21	HTS
Unigene32358_All	10.5746	-10.5746	0.01	15.25	0.01	TNNCA
Unigene31709_All	-9.56986	-	7.6	0.01	-	ZC3HD
Unigene31702_All	-	-10.1984	2.09	11.75	0.01	ACT
Unigene31693_All	-	-3.08779	32.77	133.31	15.68	MUC2
Unigene31212_All	-4.02718	-	3.75	0.23	-	NRAM1
Unigene31081_All	-	10.0688	-	-	10.74	PRH1
Unigene30934_All	3.36398	-9.51373	0.71	7.31	0.01	CB016
Unigene30868_All	4.66901	-13.1488	3.57	90.82	0.01	SCPB
Unigene30603_All	-3.29866	-	9.84	1	-	CR015
Unigene30523_All	-6.38022	6.63066	55.81	0.67	66.39	SRRM1
Unigene30458_All	-	-9.15482	0.86	5.7	0.01	HSP22
Unigene30414_All	-	3.07561	-	-	12.73	PAKE
Unigene3041_All	12.1335	-9.5485	0.01	44.93	0.06	PKD1
Unigene30388_All	-	3.89306	-	-	203.54	HS6B
Unigene30298_All	-	-5.90956	0.85	5.41	0.09	PR38B
Unigene30106_All	-5.59042	-	5.3	0.11	-	INF2
Unigene29923_All	-	-3.80588	91.66	263.35	18.83	SRRM1
Unigene29878_All	-	-8.67737	5.67	20.47	0.05	RBM25
Unigene29859_All	3.52356	-	0.82	9.43	1.7	C1GLT
Unigene29720_All	3.46313	-5.31704	14.17	156.27	3.92	WFDC2
Unigene29650_All	-12.0475	11.3376	42.33	0.01	25.88	NFYC
Unigene29613_All	-	-3.28787	-	-	4.2	NU301
Unigene29368_All	-	-4.64293	-	-	1.87	PXDN
Unigene29264_All	3.3802	-6.2437	1.31	13.64	0.18	TNNC2
Unigene28890_All	-	-3.45099	90.51	183.94	16.82	SIBD2
Unigene28887_All	-	-4.52031	117.91	252.66	11.01	IBP7
Unigene28840_All	-	-3.29764	-	-	80.76	TSEP
Unigene28839_All	-	-4.99676	75.31	182.63	5.72	WNK2
Unigene28838_All	-	-3.25503	-	-	25.29	TSEP
Unigene2832_All	-	-6.94398	5.47	29.55	0.24	MUC7
Unigene28006_All	-	4.67119	-	-	5.86	CHIT3
Unigene27764_All	8.87344	-8.87344	0.01	4.69	0.01	MUC1
Unigene27611_All	-	7.90087	-	-	2.39	DPF6
Unigene2758_All	4.47868	-3.3234	0.44	9.81	0.98	CYLC2
Unigene27453_All	3.62293	-9.26679	0.5	6.16	0.01	TNNC2
Unigene27117_All	4.15387	-6.37626	2.66	47.35	0.57	EP300
Unigene27088_All	4.92877	-9.51373	0.24	7.31	0.01	SC5A7
Unigene26813_All	-10.021	11.7628	10.39	0.01	34.75	WBP11
Unigene26715_All	-	-10.409	21.74	81.58	0.06	MLP1
Unigene26628_All	-	-3.90146	3.63	21.22	1.42	K22E
Unigene26622_All	-6.22882	8.01514	7.5	0.1	25.87	SGS3
Unigene26602_All	4.41754	-10.7574	0.81	17.31	0.01	ACT
Unigene25855_All	3.3599	-	22.61	232.13	-	MUC5A
Unigene25818_All	-	-4.89724	1.11	2.98	0.1	DDC
Unigene25817_All	-	-4.92626	-	-	0.37	APOD
Unigene25803_All	-4	6.55842	1.28	0.08	7.54	ATS7
Unigene25778_All	3.01812	-10.4939	1.78	14.42	0.01	WIPF1
Unigene25524_All	-	-4.13145	2.9	13.32	0.76	MUC2
Unigene25478_All	3.96523	-9.35755	0.42	6.56	0.01	SRCA
Unigene25448_All	3.20094	-3.86847	16.36	150.44	10.3	Y0777
Unigene25290_All	-12.0607	11.0526	42.72	0.01	21.24	PRP
Unigene25282_All	3.73929	-8.69349	0.31	4.14	0.01	NHL1
Unigene25270_All	-	3.41602	-	-	4.91	SYEM
Unigene25269_All	-	-3.42626	-	-	0.44	FAXC
Unigene25246_All	-	-3.31049	3.23	7.54	0.76	YM012
Unigene25212_All	-	-3.25634	1.91	11.18	1.17	GIL
Unigene25169_All	-	-3.48015	2.34	4.91	0.44	MTH
Unigene25103_All	3.70355	-4.53812	1.07	13.94	0.6	P5CS
Unigene24873_All	-	-3.18971	3.42	15.42	1.69	MTH2
Unigene24868_All	-	5.66676	-	-	2.54	INSC
Unigene24819_All	7.8392	-	0.01	2.29	8.22	SRRT
Unigene24789_All	-3.57674	-	26.25	2.2	14.59	DOT1L
Unigene24781_All	-7.34873	9.03342	1.63	0.01	5.24	Y7791
Unigene23671_All	8.18982	-8.18982	0.01	2.92	0.01	CCB23
Unigene23557_All	-	-4.85798	0.31	2.32	0.08	Y0777
Unigene22810_All	-	-10.7958	31.18	213.32	0.12	MLR
Unigene22801_All	-10.6008	-	15.53	0.01	-	CWC22
Unigene22742_All	6.21108	-9.79604	0.12	8.89	0.01	DOT1L
Unigene22684_All	-3.81378	7.76197	2.25	0.16	34.73	Y2801
Unigene22594_All	-	-3.81014	-	-	0.74	GST1C
Unigene22532_All	-	-8.15482	0.63	2.85	0.01	GLUCL
Unigene22391_All	5.14839	-3.926	0.15	5.32	0.35	PPIA
Unigene22303_All	-	-3.41565	-	-	2.22	ZC3HD
Unigene22257_All	3.92329	-4.96511	0.35	5.31	0.17	MUC19
Unigene22135_All	3.28676	-4.47896	23.17	226.12	10.14	Y6504
Unigene22078_All	3.0312	-4.80706	11.78	96.3	3.44	MUC7
Unigene21827_All	-	-4.04822	3	18.86	1.14	OSA
Unigene21798_All	-	-3.04836	12.63	35.49	4.29	PRR11
Unigene21730_All	-	-3.16781	18.19	81.96	9.12	EAST
Unigene21722_All	4.89868	-3.69838	0.47	14.02	1.08	MUC2
Unigene21615_All	-	-3.77147	-	-	4.42	DOT1L
Unigene21381_All	3.44011	-3.44011	0.82	8.9	0.82	PRP
Unigene21360_All	4.32612	-6.86599	3.78	75.82	0.65	FTN
Unigene21353_All	-	8.89187	2.64	0.71	337.27	AFF4
Unigene21230_All	-	-3.29278	0.53	3.43	0.35	RY44
Unigene21193_All	-3.17612	4.47458	14.01	1.55	34.46	NRG
Unigene21180_All	-	-4.12686	-	-	0.17	GLCM
Unigene21134_All	5.43657	-4.78122	1.2	51.97	1.89	KLKB1
Unigene21021_All	3.56415	-5.39422	0.64	7.57	0.18	Y6503
Unigene20999_All	4.38722	-	0.27	5.65	-	WIPF2
Unigene20914_All	4.06515	-	0.23	3.85	-	SESD1
Unigene20842_All	-	-3.57787	0.42	2.03	0.17	MUC17
Unigene20820_All	-	-3.92481	1.08	4.86	0.32	NUPL1
Unigene20771_All	-7.9542	6.06609	2.48	0.01	0.67	LRAD4
Unigene20714_All	3.11042	-	0.55	4.75	0.98	NUCMR
Unigene20705_All	-	-3.38571	4.62	15.26	1.46	ALKMO
Unigene20666_All	-	-8.61839	0.76	3.93	0.01	MYSA
Unigene20665_All	10.6698	-10.6698	0.01	16.29	0.01	MYSA
Unigene20664_All	6.4808	-9.70687	1.31	117	0.14	MYSA
Unigene20663_All	-	-6.2854	-	-	0.08	MYSA
Unigene20662_All	10.8673	-10.8673	0.01	18.68	0.01	MYSA
Unigene20660_All	6.43165	-11.239	0.28	24.17	0.01	MYSA
Unigene20659_All	3.21632	-11.1111	2.38	22.12	0.01	MYSA
Unigene20658_All	7.53968	-12.4466	0.3	55.82	0.01	MYSA
Unigene20657_All	-	-7.97499	-	-	0.05	MYSA
Unigene20656_All	6.11961	-10.4888	0.62	43.11	0.03	MYSA
Unigene20655_All	7.11763	-9.88013	0.95	131.93	0.14	MYSA
Unigene20654_All	4.98493	-13.8676	4.72	149.47	0.01	MYSA
Unigene2044_All	8.51964	-3.99607	0.01	3.67	0.23	FRIH
Unigene19801_All	-	-3.92322	-	-	40.29	MUC1
Unigene19719_All	-	5.45691	-	-	5.71	CLC4G
Unigene19536_All	-	9.75656	-	-	8.65	RESIL
Unigene19408_All	7.49985	-8.49985	0.08	14.48	0.04	MUC5A
Unigene19407_All	-5.67948	8.9901	2.05	0.04	20.34	YM012
Unigene19393_All	-4.71003	-	25.65	0.98	7.66	ELMOD
Unigene18877_All	-	9.28077	-	-	6.22	MUC5A
Unigene18788_All	4.88126	-13.8355	4.96	146.18	0.01	MLR
Unigene18492_All	3.04097	-	6.51	53.58	7.32	Y1118
Unigene17911_All	-	-3.1216	11.6	69.28	7.96	Y7791
Unigene17642_All	5.44956	-	0.1	4.37	1.44	KLD10
Unigene17561_All	-	8.41785	-	-	3.42	MUC5A
Unigene17425_All	-	-8.29002	-	-	0.01	T2
Unigene17311_All	-	-8.84549	0.98	4.6	0.01	ACYP2
Unigene17297_All	-	-4.1062	-	-	0.18	SRRM1
Unigene17242_All	4.18072	-5.58281	2.22	40.26	0.84	TTKB
Unigene17208_All	-	4.20806	-	-	41.4	PRSKL
Unigene17186_All	-	-3.34988	1.46	4.69	0.46	SE1L2
Unigene17174_All	3.42387	-	5.04	54.09	9.52	FLI1
Unigene17145_All	4.582	-4.81822	6.29	150.65	5.34	MUC2
Unigene17096_All	-	-8.94251	1.31	4.92	0.01	MUC5A
Unigene17071_All	-	3.87891	1.78	0.59	8.68	PRP
Unigene16952_All	-	-5.29278	1.43	3.92	0.1	TITIN
Unigene16875_All	-	3.75489	-	-	5.94	SRRM1
Unigene16748_All	-4.01282	-	6.78	0.42	-	ZC3HD
Unigene16704_All	-	-4.25376	1.63	4.96	0.26	Q300
Unigene16587_All	3.11466	-5.44724	4.08	35.34	0.81	EF1A
Unigene16574_All	-	-3.11953	-	-	4.24	ZC3HD
Unigene16573_All	-5.33144	4.35962	13.69	0.34	6.98	H3V1
Unigene16567_All	-3.60798	-	6.95	0.57	-	RBM25
Unigene16480_All	10.1202	-7.12024	0.01	11.13	0.08	Y8484
Unigene1647_All	3.04743	-4.37885	17.54	145.01	6.97	CAC1A
Unigene15507_All	-	-3.20827	1.69	6.1	0.66	PCLO
Unigene15297_All	-	-9.73809	-	-	0.01	MLR
Unigene14650_All	8.40939	-	0.01	3.4	1.07	SRRM1
Unigene14515_All	4.70044	-	0.1	2.6	0.64	SRRM2
Unigene1444_All	-7.20149	8.12909	39.74	0.27	75.59	NACAM
Unigene1427_All	-	4.72656	4.75	0.8	21.18	FKB10
Unigene14083_All	-	-4.68589	0.99	5.92	0.23	RBM25
Unigene14056_All	-	-6.22625	2.42	11.23	0.15	TNNC2
Unigene14010_All	-	-6.91773	4.84	25.39	0.21	MUC2
Unigene13984_All	-	-6.30986	1.43	7.14	0.09	CUPC1
Unigene13631_All	-	-3.55883	-	-	5.2	CTR2
Unigene133_All	7.49985	-	0.01	1.81	-	ABRU
Unigene13193_All	-	3.79885	-	-	32.15	P4HA2
Unigene13117_All	3.25347	-3.32562	0.41	3.91	0.39	HSP22
Unigene13069_All	3.00765	-5.03868	0.94	7.56	0.23	GLH2
Unigene13011_All	-	3.95622	-	-	3.57	YM012
Unigene12876_All	-	-8.17493	0.57	2.89	0.01	MLP2
Unigene12869_All	-	-4.31741	2.45	12.76	0.64	TITIN
Unigene12865_All	-	-3.01436	3.66	8.08	1	DHGL
Unigene12850_All	-	4.00826	-	-	15.77	ARSB
Unigene12846_All	-	-3.4864	5.13	17.82	1.59	MUC2
Unigene12714_All	3.19991	-4.08173	1.64	15.07	0.89	NACAM
Unigene12625_All	-6.09612	-	30.1	0.44	-	DOT1L
Unigene12619_All	6.1055	-5.10097	1.59	109.48	3.19	HSP70
Unigene12576_All	12.6885	-9.51854	0.01	66.01	0.09	ACT2
Unigene12540_All	-5.84235	5.73809	4.59	0.08	4.27	GG6LV
Unigene12535_All	-9.70736	-	8.36	0.01	-	TRHY
Unigene12506_All	-4.43484	-	16.87	0.78	3.35	DOT1L
Unigene12500_All	-11.6786	9.93958	32.78	0.01	9.82	ABRA
Unigene12493_All	-	-4.18081	17.34	7.98	0.44	Y7791
Unigene12327_All	8.89178	-6.89178	0.01	4.75	0.04	SBK1
Unigene1227_All	-	-3.23499	5.85	21.09	2.24	CR015
Unigene12121_All	-	7.11877	-	-	84.78	CF132
Unigene12035_All	8.45121	-8.45121	0.01	3.5	0.01	TRET1
Unigene11394_All	4.73954	-8.54689	0.14	3.74	0.01	CR015
Unigene11294_All	-	-5.58142	-	-	0.17	CRC1
Unigene10666_All	-	4.84549	-	-	3.45	MUC5A
Unigene10652_All	-	8.82337	-	-	4.53	TPRXL
Unigene10414_All	-10.2969	-	12.58	0.01	-	RBM25
Unigene10379_All	3.55912	-	1.69	19.92	4.07	SHRM1
Unigene103_All	-	8.07682	-	-	2.7	IMA4
Unigene10289_All	-	-5.04669	0.8	6.28	0.19	UNC89
Unigene10122_All	-8.96578	9.52748	5	0.01	7.38	SNP25
Unigene10105_All	-	-3.38811	-	-	1.96	Y0777
Unigene10096_All	-	-4.24187	-	-	0.88	RBM25
Unigene10042_All	3.20908	-3.81037	3.11	28.76	2.05	ENAH
CL9919.Contig3_All	3.36433	-	0.57	5.87	1.8	GRIK2
CL9919.Contig2_All	3.72022	-	0.39	5.14	1.88	GRIK2
CL9872.Contig1_All	-	4.28037	3.32	0.81	15.74	B3GN1
CL986.Contig1_All	-3.65187	5.34393	58.7	4.67	189.67	CAH2
CL9835.Contig1_All	-7.9542	9.77972	2.48	0.01	8.79	VPS25
CL980.Contig5_All	8.87652	-	0.01	4.7	-	MITF
CL980.Contig3_All	-	-7.41785	-	-	0.01	MITF
CL977.Contig4_All	-	-3.44215	2.73	9.13	0.84	CTRB2
CL977.Contig2_All	-	-5.99316	6.97	48.41	0.76	CTRB
CL977.Contig1_All	-	-3.5149	13.49	44.81	3.92	CTRB1
CL9767.Contig2_All	7.82655	-7.82655	0.01	2.27	0.01	CNOT4
CL9718.Contig1_All	-	4.19024	-	-	8.58	ENY2
CL9706.Contig2_All	3.22623	-	1.34	12.54	-	MCEE
CL9690.Contig1_All	-	-8.73471	1.78	4.26	0.01	ACSM3
CL9674.Contig4_All	-	-8.40632	16.02	122.14	0.36	TNNI
CL9674.Contig3_All	-	-9.06295	14.58	96.27	0.18	TNNI
CL9674.Contig2_All	4.20938	-13.1838	5.03	93.05	0.01	TNNI
CL9674.Contig1_All	-	-9.92085	35.07	87.24	0.09	TNNI
CL962.Contig6_All	-8.48382	-	3.58	0.01	-	PLS1
CL9591.Contig17_All	-8.78136	7.85175	4.4	0.01	2.31	ABCF4
CL9591.Contig12_All	-6.092	5.7318	9.55	0.14	7.44	RTL1
CL9591.Contig11_All	-9.9263	7.80735	9.73	0.01	2.24	Y8484
CL9591.Contig10_All	-5.88264	4.44011	24.19	0.41	8.9	Y8484
CL954.Contig9_All	6.62936	-	0.01	0.99	2.13	ZFR
CL954.Contig8_All	-	-5.42387	1.11	6.01	0.14	ZFR
CL954.Contig4_All	7.12928	-	0.01	1.4	3.54	ZFR
CL954.Contig13_All	-	9.31288	-	-	6.36	ZFR
CL954.Contig12_All	-	-7.56986	-	-	0.01	ZFR
CL954.Contig1_All	-	-8.18982	0.7	2.92	0.01	ZFR
CL9509.Contig4_All	-7.46761	7.53916	1.77	0.01	1.86	YM012
CL9470.Contig2_All	5.84967	-8.43463	0.06	3.46	0.01	GLBL3
CL9426.Contig2_All	10.0808	-6.62139	0.01	10.83	0.11	HSP71
CL9426.Contig1_All	9.61471	-5.91427	0.01	7.84	0.13	HSP7D
CL942.Contig4_All	-5.80987	4.34981	23	0.41	8.36	ANXA7
CL9413.Contig2_All	9.86728	-9.86728	0.01	9.34	0.01	RBP2
CL9407.Contig2_All	-	-3.47867	19.31	89.07	7.99	PH4H
CL9339.Contig2_All	4.8406	-	7.37	211.17	40.16	MUC1
CL9339.Contig1_All	4.7933	-	6.41	177.74	38.68	MUC1
CL9338.Contig2_All	-	-6.59395	6.05	19.32	0.2	SRRM2
CL9329.Contig1_All	-3.12338	4.54137	1.83	0.21	4.89	LIAS
CL9283.Contig2_All	-	-5.40088	1.28	8.45	0.2	DOT1L
CL9156.Contig1_All	-	-4.59683	7.72	28.07	1.16	ALPS
CL9131.Contig3_All	-	-3.34006	-	-	1.66	ZFHX4
CL9131.Contig2_All	-	-3.52572	0.43	3.34	0.29	SRRM2
CL911.Contig2_All	8.5157	-	0.01	3.66	10.24	ISWI
CL909.Contig1_All	-	3.08481	-	-	5.43	KTI12
CL908.Contig4_All	-3.5776	-	41.07	3.44	-	CL17A
CL907.Contig11_All	7.19967	-	0.02	2.94	-	TLE4
CL9062.Contig7_All	-	-3.2527	3.19	13.63	1.43	USH1C
CL904.Contig6_All	-11.0231	-	20.81	0.01	-	SRRM2
CL9005.Contig2_All	-	-4.22437	3.19	12.15	0.65	SRRM2
CL9003.Contig2_All	-	-3.18925	8.43	21.8	2.39	AMI
CL8980.Contig2_All	-	-3.50901	0.96	7.4	0.65	SRRM2
CL8943.Contig3_All	7.07682	-7.07682	0.01	1.35	0.01	Y1505
CL8939.Contig1_All	3.93411	-3.63993	0.84	12.84	1.03	NFKB1
CL8870.Contig2_All	-4.98075	5.365	10.42	0.33	13.6	BRI3
CL8858.Contig3_All	-7.82018	11.1517	2.26	0.01	22.75	E75
CL8858.Contig2_All	-3.35285	5.90408	6.13	0.6	35.93	E75
CL8839.Contig2_All	8.87036	-	0.01	4.68	-	INX3
CL8823.Contig2_All	-	-3.09437	-	-	3.31	HPSE
CL8759.Contig2_All	-	-3.45943	2.35	6.38	0.58	CR015
CL8748.Contig1_All	-9.01681	-	5.18	0.01	-	GSE1
CL87.Contig2_All	-4.08746	-	1.53	0.09	-	ITIH5
CL8669.Contig2_All	-8.65464	-	4.03	0.01	-	KANL2
CL8626.Contig1_All	-8.74147	9.15228	4.28	0.01	5.69	SRRM1
CL8606.Contig2_All	6.92145	-	0.23	27.88	-	ARF4
CL858.Contig7_All	-7.70044	-	2.08	0.01	-	LOLA6
CL858.Contig3_All	-8.21432	-	2.97	0.01	-	LOLA6
CL858.Contig21_All	-	7.19967	-	-	1.47	LOLA6
CL858.Contig2_All	-7.8392	6.47573	2.29	0.01	0.89	ZF64A
CL858.Contig16_All	7.59991	-	0.01	1.94	-	LOLA6
CL858.Contig15_All	-	7.17991	-	-	1.45	LOLA6
CL858.Contig13_All	4.74723	-7.55459	0.07	1.88	0.01	LOLA6
CL8560.Contig2_All	3.74108	-3.19794	0.35	4.68	0.51	FIBH
CL8541.Contig9_All	-	-4.10711	-	-	5.32	FCN2
CL8541.Contig5_All	-	12.3617	-	-	52.63	FCN2
CL8541.Contig4_All	10.2761	-	0.01	12.4	4.14	FCN2
CL8541.Contig3_All	-	-4.36534	35.64	71.52	3.47	FCN2
CL8541.Contig2_All	-8.65105	-	4.02	0.01	-	FCN2
CL8526.Contig2_All	8.66888	-	0.01	4.07	-	ACPH
CL8505.Contig1_All	-	-10.8009	6.26	17.84	0.01	CU1A
CL8487.Contig4_All	8.76818	-	0.01	4.36	-	PP6R3
CL8465.Contig2_All	-7.47573	5.32193	1.78	0.01	0.4	ARI4B
CL845.Contig5_All	-7.99435	8.54689	2.55	0.01	3.74	HNRL1
CL845.Contig3_All	-	-8.90087	2.23	4.78	0.01	HNRPU
CL845.Contig2_All	-4.02975	4.11779	5.88	0.36	6.25	HNRL1
CL8448.Contig1_All	3.03513	-	155.24	1272.53	185.19	HS90A
CL8423.Contig5_All	8.99435	-	0.01	5.1	-	LC7L3
CL8397.Contig7_All	-9.53333	8.93074	7.41	0.01	4.88	CAZ
CL8397.Contig6_All	3.09255	-	1.83	15.61	3.71	CAZ
CL8386.Contig2_All	-	-4.8893	-	-	0.55	GST1C
CL8346.Contig2_All	-	8.54689	-	-	3.74	RESIL
CL8208.Contig3_All	-	-8.21432	1.12	2.97	0.01	FA76A
CL82.Contig3_All	8.10329	-3.57973	0.01	2.75	0.23	F210B
CL8160.Contig2_All	-	-3.41198	13.66	62.8	5.9	NAAT1
CL814.Contig1_All	-10.8941	9.39017	19.03	0.01	6.71	SREK1
CL8116.Contig1_All	3.0114	-	1.26	10.16	4.77	NFM
CL8091.Contig2_All	-	6.02975	-	-	7.84	CNPD1
CL8004.Contig6_All	6.17326	-8.75822	0.06	4.33	0.01	PEP
CL8004.Contig4_All	-7.74819	7.56224	2.15	0.01	1.89	Y8484
CL7985.Contig4_All	-	3.08299	1.7	0.38	3.22	SON
CL7985.Contig1_All	-	-8.91588	0.74	4.83	0.01	SON
CL7928.Contig1_All	-4.58973	-	15.17	0.63	-	TRET1
CL7919.Contig3_All	-8.76818	-	4.36	0.01	-	MOT6
CL7911.Contig2_All	-	-7.62936	0.67	1.98	0.01	cora
CL7866.Contig8_All	-	-4.60062	-	-	0.42	DOT1L
CL7866.Contig4_All	-9.39232	8.224	6.72	0.01	2.99	NOP58
CL7866.Contig2_All	-	-4.03067	-	-	0.32	DOT1L
CL7866.Contig17_All	-9.58684	7.71425	7.69	0.01	2.1	DNLI1
CL7866.Contig16_All	-3.13068	-	18.13	2.07	7.43	DNLI1
CL7866.Contig12_All	-9.66711	-	8.13	0.01	-	DNLI1
CL7866.Contig11_All	-	-9.20457	-	-	0.01	DNLI1
CL778.Contig54_All	-	-8.58871	1.58	3.85	0.01	MARK3
CL778.Contig45_All	7.60733	-7.60733	0.01	1.95	0.01	MARK3
CL778.Contig33_All	-	6.47573	-	-	0.89	MARK3
CL778.Contig26_All	-	7.04439	-	-	1.32	MARK3
CL778.Contig24_All	5.62449	-	0.03	1.48	0.51	MARK3
CL778.Contig18_All	-	6.84549	-	-	1.15	MARK3
CL778.Contig12_All	-6.32193	6.65821	0.8	0.01	1.01	MARK3
CL778.Contig10_All	-6.59991	6.12928	0.97	0.01	0.7	MARK3
CL778.Contig1_All	7.27612	-7.27612	0.01	1.55	0.01	MARK3
CL7745.Contig2_All	-	-3.52356	1.57	3.91	0.34	DCR1A
CL7742.Contig2_All	3.31321	-	1.66	16.5	4.19	FA60A
CL7736.Contig2_All	-	3.11177	54.09	9	77.8	RPAB3
CL7732.Contig3_All	-3.29786	-	13.67	1.39	-	NU5M
CL7732.Contig27_All	-3.28182	-	18.09	1.86	5.45	RBM25
CL7728.Contig5_All	6.55459	-	0.01	0.94	0.37	SPTCB
CL7728.Contig2_All	7.39232	-	0.01	1.68	0.32	SPTCB
CL7722.Contig2_All	-9.94983	7.89482	9.89	0.01	2.38	MCSP
CL771.Contig2_All	-	-3.04982	10.66	63.93	7.72	YSH7
CL7691.Contig4_All	6.82018	-	0.01	1.13	3.51	RRBP1
CL7660.Contig1_All	-	-3.16162	7.34	19.06	2.13	RED
CL7656.Contig1_All	-3.25767	-	28.98	3.03	-	UT1
CL7650.Contig1_All	-6.33929	-	25.91	0.32	-	IBP5
CL7648.Contig1_All	10.1611	-3.60654	0.01	11.45	0.94	PRP
CL764.Contig5_All	-	-8.68299	1.4	4.11	0.01	TMCC2
CL764.Contig2_All	5.52356	-	0.14	6.44	-	TMCC2
CL7619.Contig1_All	-	3.6814	-	-	11.29	ABCF4
CL7616.Contig3_All	-	-6.52689	-	-	0.8	CRC1
CL7616.Contig2_All	-	-6.93249	-	-	0.27	CRA1
CL7616.Contig1_All	-	-3.36648	-	-	1.69	CRC1
CL7513.Contig2_All	-3.54768	-	5.73	0.49	-	HSDL1
CL7502.Contig1_All	8.71425	-	0.01	4.2	-	PP1B
CL7498.Contig1_All	6.26554	-10.1724	0.15	11.54	0.01	FHKB
CL7456.Contig2_All	-	10.8486	-	-	18.44	TL5A
CL7397.Contig5_All	-	-3.89865	-	-	5.27	MIEN1
CL7318.Contig2_All	4.83878	-7.40453	7.46	213.48	1.26	SCPA
CL7318.Contig1_All	3.16867	-15.0688	38.22	343.68	0.01	SCPA
CL73.Contig4_All	-	-8.0607	-	-	0.01	KR104
CL7264.Contig3_All	-	-5.48107	54.09	184.02	4.12	SODC
CL7264.Contig1_All	-	-3.41479	-	-	5.43	SODC
CL7253.Contig1_All	3.94009	-	0.63	9.67	2.89	STUB
CL7227.Contig1_All	-5.93074	8.24317	0.61	0.01	3.03	LIPB2
CL722.Contig4_All	-7.27612	7.93074	1.55	0.01	2.44	AGO3
CL722.Contig2_All	7.62936	-	0.01	1.98	0.57	AGO3
CL7214.Contig2_All	-4.05079	-	12.43	0.75	3.85	BODG
CL7185.Contig2_All	-	-8.5812	1.66	3.83	0.01	CDKA1
CL7169.Contig4_All	-	4.04338	-	-	7.09	F136A
CL7160.Contig3_All	-	-7.20945	0.21	1.48	0.01	TBPL1
CL7153.Contig1_All	-	-3.6937	2.76	8.54	0.66	DOT1L
CL7103.Contig1_All	-	-3.15702	4.33	25.6	2.87	CEGT
CL7070.Contig2_All	8.14975	-8.14975	0.01	2.84	0.01	NUP54
CL7024.Contig2_All	-	4.26614	-	-	5.58	MARC2
CL7011.Contig2_All	-	7.18803	6.65	0.88	128.32	SMOX
CL7011.Contig1_All	-3.45474	4.24996	12.28	1.12	21.31	PAOX
CL6990.Contig1_All	3.58313	-3.43223	2.63	31.52	2.92	GTAH
CL6971.Contig2_All	-4.15482	4.20945	5.7	0.32	5.92	TPST
CL6966.Contig1_All	5.07146	-4.31657	0.16	5.38	0.27	ANP
CL6948.Contig2_All	3.42914	-	0.35	3.77	0.74	FBN2
CL6944.Contig1_All	5.03067	-5.22331	0.16	5.23	0.14	PRP4B
CL6923.Contig3_All	4.38586	-	0.32	6.69	2.21	WIPF3
CL69.Contig8_All	6.82018	-6.82018	0.01	1.13	0.01	PARD3
CL69.Contig4_All	-	-8.55842	-	-	0.01	PARD3
CL6892.Contig4_All	-	-4.11962	-	-	8.9	CUPA3
CL6854.Contig1_All	-9.16491	8.02237	5.74	0.01	2.6	EI2BD
CL6740.Contig2_All	-	6.14916	-	-	73.1	MUC2
CL6740.Contig1_All	-	8.40802	-	-	105.3	MUC2
CL6710.Contig1_All	5.73286	-	0.11	5.85	-	CHSTA
CL6616.Contig2_All	-	-5.23754	0.56	4.15	0.11	HSP22
CL6616.Contig1_All	3.35755	-6.49506	0.44	4.51	0.05	HSP22
CL6595.Contig3_All	9.9571	-	0.01	9.94	-	VRK1
CL6577.Contig2_All	3.10729	-	0.34	2.93	0.65	ARRD3
CL6570.Contig4_All	-4.152	-	3.2	0.18	-	RDX
CL6570.Contig1_All	7.61471	-7.61471	0.01	1.96	0.01	RDX
CL6562.Contig2_All	-3.16323	-	10.75	1.2	7.06	BIN1
CL6562.Contig11_All	-9.57932	10.1215	7.65	0.01	11.14	BIN2
CL6562.Contig1_All	-9.78463	8.66888	8.82	0.01	4.07	BIN1
CL656.Contig1_All	9.36194	-	0.01	6.58	-	DMDB
CL6528.Contig13_All	8.61839	-8.61839	0.01	3.93	0.01	IRS1
CL6528.Contig12_All	6.42626	-	0.01	0.86	-	IRS1
CL6514.Contig4_All	-	3.905	1.29	0.51	7.64	MUC19
CL6514.Contig2_All	-	-3.19425	-	-	1.83	TUTL
CL651.Contig3_All	-	-3.39566	-	-	0.82	Y0777
CL6473.Contig2_All	-	-8.04621	-	-	0.03	SRRM2
CL6473.Contig1_All	-	-7.69174	1.28	8.27	0.04	SRRM2
CL6467.Contig3_All	-	-4.42297	1.96	10.94	0.51	CUO6
CL6467.Contig2_All	-	-4.72935	2.95	20.16	0.76	CUO6
CL6467.Contig1_All	-	-4.70802	3.89	19.08	0.73	CUO6
CL64.Contig4_All	-	-7.20945	3.93	1.48	0.01	DDX10
CL64.Contig2_All	3	-	0.61	4.88	-	DDX10
CL6391.Contig3_All	4.99928	-6.8891	0.63	20.15	0.17	SFR15
CL6391.Contig2_All	4.95652	-3.72386	0.2	6.21	0.47	SFR15
CL6391.Contig1_All	4.06575	-6.7211	0.63	10.55	0.1	SFR15
CL6387.Contig2_All	-	-5.1822	-	-	0.13	YD019
CL6387.Contig1_All	-	-8.6865	-	-	0.01	YD019
CL6340.Contig1_All	6.77948	-	0.07	7.69	3.3	DLG1
CL6331.Contig1_All	-	-9.74651	1.59	8.59	0.01	SRRM2
CL6316.Contig2_All	-	-7.62936	0.43	1.98	0.01	LRC58
CL6306.Contig6_All	-	-3.98185	-	-	0.2	OTOP2
CL6306.Contig3_All	7.65821	-	0.01	2.02	-	OTOP2
CL6306.Contig2_All	-9.33985	7.98868	6.48	0.01	2.54	OTOP2
CL6306.Contig10_All	7.21917	-	0.01	1.49	-	OTOP2
CL6299.Contig4_All	-4.24793	6.90689	2.47	0.13	15.6	FMN1
CL629.Contig4_All	-5.42291	8.10171	4.29	0.1	27.47	DHX9
CL6266.Contig3_All	3.1264	-9.55267	0.86	7.51	0.01	MYSA
CL6266.Contig2_All	-	-9.2503	1.05	6.09	0.01	MYSA
CL6266.Contig1_All	3.61738	-7.49185	0.44	5.4	0.03	MYSA
CL626.Contig4_All	3.93881	-	16.48	252.73	125	TRYP
CL626.Contig3_All	3.95377	-	21.98	340.59	-	TRYP
CL626.Contig2_All	3.66985	-	1.65	21	4.81	TRYP
CL626.Contig1_All	3.98651	-	9.13	144.72	-	TRYP
CL6255.Contig1_All	4.13654	-8.224	0.17	2.99	0.01	GNMT
CL6216.Contig2_All	7.71425	-7.71425	0.01	2.1	0.01	ESTF
CL6216.Contig1_All	-	-5.32405	2.11	6.81	0.17	ESTF
CL6206.Contig3_All	4.29028	-3.93074	0.53	10.37	0.68	TXLNA
CL6183.Contig1_All	3.75086	-	2.66	35.81	-	ENA
CL6180.Contig4_All	-7.49985	9.37287	1.81	0.01	6.63	STRAA
CL6150.Contig1_All	-6.27745	4.94753	5.43	0.07	2.16	FP1
CL6104.Contig2_All	-3.26599	3.10764	6.83	0.71	6.12	MUC5A
CL6081.Contig2_All	4.14998	-	1.74	30.89	4.69	MUC1
CL6056.Contig2_All	-	-3.20376	-	-	1.03	CBR1
CL6054.Contig2_All	-	-10.0334	-	-	0.01	EAST
CL6041.Contig1_All	-7.94251	8.48382	2.46	0.01	3.58	LOLA6
CL5991.Contig2_All	-	3.54667	-	-	36.81	MCSP
CL5991.Contig1_All	-	3.48308	-	-	19.68	SON
CL5980.Contig2_All	5.19771	-	0.1	3.67	1.53	YRD6
CL5979.Contig5_All	-	-3.42626	1.08	3.44	0.32	ZN594
CL5979.Contig3_All	3.65737	-	0.34	4.29	-	ZG58
CL5979.Contig2_All	-5.41785	6.20457	1.71	0.04	2.95	MZF1
CL5964.Contig2_All	8.57365	-	0.01	3.81	10.67	HNRL1
CL5964.Contig1_All	-	-7.54689	5.89	1.87	0.01	HNRL1
CL5957.Contig1_All	-5.39679	4.33752	9.69	0.23	4.65	ZC3HD
CL5933.Contig2_All	-9.29921	-	6.3	0.01	-	HOW
CL5900.Contig3_All	3.06301	-	0.42	3.51	-	MOX11
CL5877.Contig2_All	-	-4.37412	1.93	3.94	0.19	CLCA4
CL5877.Contig1_All	-	-3.21565	6	22.76	2.45	CLCA1
CL582.Contig4_All	7.56224	3.19598	0.01	1.89	17.32	CAF1
CL5819.Contig1_All	4.64123	-9.10066	0.22	5.49	0.01	MUC5A
CL581.Contig2_All	-	7.98868	-	-	2.54	RN170
CL5801.Contig6_All	7.94837	-	0.01	2.47	-	C170B
CL5801.Contig5_All	3.32193	-	0.17	1.7	0.58	C170B
CL5801.Contig4_All	-	8.2384	-	-	3.02	C170B
CL5801.Contig3_All	-7.81378	-	2.25	0.01	-	SRRM1
CL5801.Contig2_All	-7.67948	-	2.05	0.01	-	SRRM1
CL5765.Contig3_All	-4.36457	-	2.06	0.1	-	MCAF1
CL5748.Contig3_All	-3.22239	-	9.8	1.05	5.22	ZFP39
CL5703.Contig3_All	-	-3.309	-	-	4.26	MUC1
CL5703.Contig2_All	-	-4.55483	-	-	3.89	MUC1
CL5670.Contig3_All	-	5.28132	-	-	52.89	LAMA1
CL5665.Contig4_All	9.57175	-	0.01	7.61	2.92	CREB1
CL563.Contig7_All	-3.52356	-	5.75	0.5	-	NASP
CL563.Contig6_All	9.17493	-9.17493	0.01	5.78	0.01	NASP
CL563.Contig2_All	-	-9.88874	-	-	0.01	HGV2
CL5620.Contig1_All	3.90241	-	0.43	6.43	2.57	EP300
CL556.Contig3_All	-	-12.5355	13.66	59.37	0.01	TNNT
CL556.Contig2_All	-	-11.9324	25.01	195.42	0.05	TNNT
CL556.Contig1_All	-	-8.94322	23.33	123.06	0.25	TNNT
CL5519.Contig2_All	-	-3.88897	0.52	4	0.27	MUC5A
CL5501.Contig1_All	-	-3.75304	-	-	0.58	YLK1
CL545.Contig2_All	-	4.40101	6.98	1.97	41.62	APOOL
CL5439.Contig3_All	-3.703	-	22.53	1.73	-	DOT1L
CL5439.Contig2_All	3.1187	-3.66232	1.72	14.94	1.18	RRBP1
CL5410.Contig9_All	-	-3.59855	-	-	1.85	ITIH3
CL5410.Contig8_All	-	-4.00893	18.21	50.23	3.12	ITIH3
CL5394.Contig2_All	5.26878	-	0.47	18.12	2.61	RBM25
CL5389.Contig4_All	-3.80735	4.24317	2.24	0.16	3.03	PCBP3
CL538.Contig2_All	-	-3.8865	-	-	2.47	CB016
CL5370.Contig3_All	-	-3.64386	0.32	2.25	0.18	Y2801
CL5332.Contig2_All	3.06848	-	1.08	9.06	2.89	ADRO
CL5311.Contig2_All	-	-3.18884	51.4	150.46	16.5	STUB
CL5311.Contig1_All	-	-3.03416	56.11	152.12	18.57	STUB
CL5304.Contig6_All	3.13465	-	0.92	8.08	3.7	Y8948
CL5274.Contig6_All	3.13809	-	0.56	4.93	1.96	METL6
CL5274.Contig5_All	3.22322	-	1.24	11.58	-	METL6
CL5274.Contig1_All	10.2408	-	0.01	12.1	-	METL6
CL5191.Contig3_All	-3.26589	4.04647	2.02	0.21	3.47	LOLA6
CL5189.Contig2_All	3.5325	-	0.35	4.05	-	ACE
CL5186.Contig5_All	-	-3.11839	3.76	8.25	0.95	FBRL
CL5156.Contig1_All	-	-4.70966	0.76	3.14	0.12	TITIN
CL5108.Contig1_All	8.31288	-8.31288	0.01	3.18	0.01	P66A
CL5104.Contig1_All	-	8.31741	-	-	3.19	Y8484
CL5099.Contig6_All	-	-3.54273	-	-	7.54	FA11
CL5037.Contig6_All	-4.08996	-	5.79	0.34	-	DOA
CL5037.Contig5_All	-	9.18735	-	-	5.83	DOA
CL5037.Contig2_All	-8.71768	-	4.21	0.01	-	CLK2
CL5031.Contig4_All	-	3.97728	1.25	0.16	2.52	DDR2
CL5013.Contig1_All	-	-3.6837	-	-	0.4	S28A3
CL4997.Contig1_All	-	-3.39348	-	-	1.18	Y8484
CL4994.Contig2_All	-	-3.40514	5.24	16.95	1.6	PCE
CL4971.Contig6_All	-	-5.97106	-	-	0.48	CRA2
CL4971.Contig5_All	-	-5.11505	-	-	2.59	CRA2
CL4971.Contig4_All	-	-5.7619	-	-	0.19	CRA2
CL4971.Contig3_All	-	-6.82443	-	-	0.18	CRA2
CL4971.Contig2_All	6.57959	-6.29948	0.14	13.39	0.17	CRA2
CL4971.Contig1_All	-	-4.50444	-	-	1.75	CRA2
CL4941.Contig5_All	3.14709	-	0.92	8.15	-	ARFG2
CL4930.Contig3_All	3.49794	-	5.41	61.12	10.14	HEM0
CL489.Contig7_All	-8.95128	8.69	9.9	0.02	8.26	OTOP2
CL4882.Contig5_All	8.52748	-	0.01	3.69	1.25	RG1BA
CL4882.Contig3_All	-7.76818	-	2.18	0.01	-	RG1BA
CL4882.Contig1_All	-7.19967	7.15987	1.47	0.01	1.43	RG1BA
CL4861.Contig3_All	-	3.95862	-	-	6.53	TJAP1
CL4861.Contig1_All	-	-8.28077	-	-	0.01	TJAP1
CL482.Contig3_All	-6.97728	8.73809	1.26	0.01	4.27	LRP1
CL4810.Contig2_All	-7.03342	-	1.31	0.01	-	CYTSA
CL4807.Contig2_All	-	-3.55522	2.34	5.76	0.49	PLXA3
CL4807.Contig1_All	-	-3.60694	2.55	9.26	0.76	PLXA1
CL4763.Contig1_All	-3.04669	4.32667	6.28	0.76	15.25	CHST3
CL4751.Contig4_All	-	-4.29488	-	-	0.35	TB22B
CL4751.Contig2_All	-	-7.1565	4.21	8.56	0.06	TB22B
CL4751.Contig1_All	-9.13186	10.3095	5.61	0.01	12.69	TB22B
CL4750.Contig1_All	-	-7.33092	-	-	0.01	DCTD
CL4739.Contig2_All	8.00562	-	0.01	2.57	0.95	C1GLT
CL4711.Contig7_All	8.21432	-	0.01	2.97	0.5	SASH1
CL4711.Contig6_All	6.94251	-6.94251	0.01	1.23	0.01	SASH1
CL470.Contig4_All	-	-3.99031	-	-	0.28	EMAL1
CL4686.Contig4_All	-10.6795	9.0607	16.4	0.01	5.34	SXL
CL4652.Contig2_All	-	3.76625	-	-	12.11	CHSTB
CL4652.Contig1_All	-	4.09552	-	-	14.36	CHSTB
CL4643.Contig2_All	3.21623	-	3.27	30.39	4.21	RFX4
CL4633.Contig1_All	5.28771	-3.42973	0.16	6.25	0.58	GRID1
CL4603.Contig5_All	-	-3.66243	-	-	2.84	NETR
CL4599.Contig3_All	-	-3.41983	1.85	5.03	0.47	PCIF1
CL4513.Contig6_All	7.41785	-	0.01	1.71	-	SSBP3
CL4513.Contig4_All	-8.74147	6.10852	4.28	0.01	0.69	SSBP3
CL4511.Contig4_All	3.93074	-	0.28	4.27	-	CD033
CL4511.Contig2_All	-	4.60099	29.89	12.2	296.07	CD033
CL4490.Contig5_All	-11.2621	-	24.56	0.01	-	MYOM
CL4490.Contig3_All	-7.59432	5.76155	30.92	0.16	8.68	DOT1L
CL4408.Contig2_All	-	4	2.96	0.6	9.6	RPIA
CL4393.Contig8_All	-7.03342	8.15987	1.31	0.01	2.86	LOLA6
CL4365.Contig2_All	-3.28421	-	3.02	0.31	-	TMLH
CL4360.Contig1_All	3.71307	-10.4273	1.05	13.77	0.01	WFD18
CL436.Contig1_All	-	-9.02237	0.96	5.2	0.01	CHH
CL4354.Contig1_All	8.98868	-8.98868	0.01	5.08	0.01	SRRM1
CL433.Contig4_All	-	-7.81378	0.79	2.25	0.01	BRC4
CL432.Contig2_All	-	-3.27886	0.51	1.65	0.17	DCLK1
CL431.Contig2_All	3.08873	-	6.72	57.17	18.1	TMPS3
CL431.Contig1_All	3.00915	-	4.32	34.78	6.61	TMPS3
CL4288.Contig2_All	-4.2724	3.80735	15.46	0.8	11.2	PZP
CL4285.Contig8_All	-9.73978	7.87036	8.55	0.01	2.34	HTS
CL4285.Contig6_All	-7.05528	-	1.33	0.01	-	HTS
CL4285.Contig4_All	-	6.45943	-	-	0.88	HTS
CL4285.Contig3_All	-	7.93074	-	-	2.44	HTS
CL4285.Contig13_All	-3.89885	4.4244	5.37	0.36	7.73	HTS
CL4285.Contig1_All	10.8242	-	0.01	18.13	5.37	HTS
CL4282.Contig1_All	-	-5.80056	1.98	10.59	0.19	ZN474
CL4266.Contig4_All	3.00836	-4.9752	0.43	3.46	0.11	GNT13
CL4256.Contig9_All	-	-5.84464	-	-	2.66	WNK2
CL4256.Contig8_All	-	-3.54642	340.73	897.42	76.81	FIBH
CL4256.Contig6_All	-	-3.88768	-	-	7.66	CSP
CL4256.Contig4_All	-	-3.33992	-	-	19.52	FIBH
CL4256.Contig3_All	-	-3.57408	-	-	73.05	TSEP
CL4256.Contig1_All	-	-3.49896	-	-	226.92	TSEP
CL4230.Contig1_All	3.76618	-	0.66	8.98	2.75	NUCL
CL4206.Contig2_All	-	-3.89918	1.74	7.46	0.5	MUC19
CL4206.Contig1_All	-	-3.33657	2.38	9.9	0.98	MUC17
CL4186.Contig1_All	-7.85798	-	2.32	0.01	-	ILEU
CL4179.Contig5_All	-	-6.65821	0.27	1.01	0.01	PAXI
CL4178.Contig4_All	4.12496	-4.98137	1.72	30.01	0.95	HRPX
CL4178.Contig3_All	-	-3.67606	2.13	12.91	1.01	HRPX
CL4178.Contig2_All	-	-5.39866	2.21	11.39	0.27	Y7791
CL4162.Contig3_All	-4.76176	-	44.22	1.63	11.9	NU5M
CL4162.Contig2_All	-3.18213	-	74.79	8.24	2.55	NU5M
CL4162.Contig1_All	-4.80829	-	30.82	1.1	3.15	NU5M
CL4131.Contig1_All	3.05889	-	0.42	3.5	0.99	SRRM1
CL4118.Contig1_All	-	5.87681	-	-	12.34	LEO1
CL4085.Contig4_All	-7.70044	-	2.08	0.01	-	LOLA6
CL4071.Contig3_All	-8.56605	-	3.79	0.01	-	PKNX2
CL4067.Contig1_All	-	3.77658	-	-	6.03	MYH10
CL4031.Contig3_All	-	5.34873	-	-	4.89	HSDL1
CL4031.Contig1_All	-	-4.56732	2.6	11.38	0.48	HSDL1
CL4025.Contig6_All	-	-4.56302	4.14	16.31	0.69	CP2L1
CL4025.Contig2_All	-3.20659	-	16.34	1.77	-	CP2L1
CL4021.Contig2_All	-3.02007	-	9.41	1.16	-	BCA1
CL3989.Contig4_All	-	-4.21051	15.22	6.85	0.37	MUC2
CL3989.Contig3_All	-	-3.95564	-	-	48.81	MUC2
CL3989.Contig2_All	-	-3.6298	-	-	8.79	MUC2
CL3989.Contig1_All	-	-3.58299	-	-	66	MUC2
CL3987.Contig2_All	-	3.03465	-	-	11.8	LGMN
CL3942.Contig1_All	-	-4.36146	2.58	5.55	0.27	EXD2
CL3925.Contig6_All	6.59991	-6.59991	0.01	0.97	0.01	LRCH1
CL3925.Contig4_All	-7.85798	-	2.32	0.01	-	LRCH3
CL3925.Contig2_All	-	-8.56605	1.07	3.79	0.01	LRCH3
CL3925.Contig1_All	-3.50098	-	3.17	0.28	-	LRCH3
CL3910.Contig2_All	-	-3.66268	5.52	33.94	2.68	FOS
CL3910.Contig1_All	3.50326	-4.70231	6.13	69.51	2.67	FOSLA
CL3895.Contig2_All	3.53101	-5.6014	0.84	9.71	0.2	UNC22
CL3895.Contig1_All	4.62774	-10.3826	0.54	13.35	0.01	UNC22
CL3891.Contig2_All	-4.88136	5.67837	5.6	0.19	9.73	I27L2
CL3886.Contig2_All	-	-3.82849	-	-	5.47	CGT
CL3886.Contig1_All	3.44589	-3.64819	1.07	11.66	0.93	MUC2
CL3875.Contig2_All	-3.48669	-	200.88	17.92	-	MUC5A
CL3840.Contig1_All	3.68129	-4.35114	0.35	4.49	0.22	SRRM2
CL3802.Contig1_All	-	-9.56033	-	-	0.01	GARP
CL3773.Contig1_All	4.50499	-	0.17	3.86	-	HPRT
CL3693.Contig1_All	4.20497	-	1.22	22.5	11.03	EHF
CL3639.Contig1_All	-	-9.82018	3.12	9.04	0.01	CP4C3
CL3637.Contig4_All	3.89401	-9.38586	0.45	6.69	0.01	CUPC1
CL3636.Contig4_All	-7.67948	6.64386	2.05	0.01	1	SEM5B
CL3636.Contig2_All	-4.24951	3.05528	9.13	0.48	3.99	SEM5B
CL3635.Contig1_All	3.60595	-6.30639	0.91	11.08	0.14	HPGDS
CL3634.Contig5_All	-8.81057	-	4.49	0.01	-	P20D1
CL3634.Contig2_All	-	-9.33539	1.44	6.46	0.01	P20D1
CL363.Contig1_All	-	-6.08037	2.8	22.33	0.33	RED
CL362.Contig14_All	7.53916	-7.53916	0.01	1.86	0.01	RHG10
CL362.Contig11_All	-3.43539	4.04836	1.19	0.11	1.82	RHG26
CL362.Contig10_All	7.98868	-	0.01	2.54	-	RHG26
CL3614.Contig3_All	-	-3.11467	10.42	35.6	4.11	DNJB9
CL3595.Contig2_All	-	-7.40088	-	-	0.01	PKN
CL3591.Contig3_All	4.58459	-4.31494	3.26	78.22	3.93	PA2G3
CL3591.Contig2_All	3.98244	-3.34667	3.72	58.8	5.78	PA2G3
CL3591.Contig1_All	4.74523	-3.48049	2.11	56.59	5.07	PA2G3
CL3587.Contig5_All	-5.74745	-	9.67	0.18	-	DOT1L
CL3583.Contig2_All	8.99152	-	0.01	5.09	1.95	PAR12
CL3561.Contig6_All	-	-10.5812	-	-	0.01	EXD
CL3561.Contig5_All	9.7879	-	0.01	8.84	-	EXD
CL3561.Contig3_All	10.3696	-	0.01	13.23	-	EXD
CL3535.Contig6_All	-	-4.08825	5.25	18.37	1.08	TPRXL
CL3534.Contig6_All	-	4.63941	-	-	12.96	RTL1
CL3534.Contig3_All	-	3.27338	5.47	1.39	13.44	RTL1
CL3461.Contig2_All	-7	7.87036	1.28	0.01	2.34	MYBX
CL345.Contig3_All	-9.1267	8.41363	5.59	0.01	3.41	AL9A1
CL3439.Contig2_All	-4.35364	3.01371	29.44	1.44	11.63	YD019
CL3423.Contig4_All	-3.35374	-	15.13	1.48	-	SF3A2
CL3393.Contig2_All	-	-7.73471	-	-	0.01	S17A5
CL3372.Contig2_All	-	-3.70302	1.9	5.6	0.43	EAST
CL3368.Contig2_All	-	-3.56635	5.22	23.1	1.95	SRRM1
CL3349.Contig4_All	-	3.13059	-	-	22.07	RBM25
CL3349.Contig2_All	-5.50666	3.32193	12.73	0.28	2.8	GARP
CL3342.Contig4_All	-	-11.719	-	-	0.01	RBM25
CL3318.Contig2_All	-	-7.70736	-	-	0.01	STABP
CL3310.Contig1_All	-	4.43682	-	-	8.23	SPT2
CL3295.Contig2_All	-	-3.81691	20.41	137.83	9.78	XBP1
CL3291.Contig4_All	-8.19967	8.44708	2.94	0.01	3.49	PLCE
CL3291.Contig1_All	-	-3.7479	1.38	3.09	0.23	PLCE
CL329.Contig8_All	3.50779	-	0.32	3.64	0.81	TAB3
CL329.Contig4_All	-	-6.86625	-	-	0.03	TAB3
CL329.Contig1_All	-	3.558	-	-	3.18	TAB3
CL3285.Contig3_All	3.78905	-	0.17	2.35	-	DHKE
CL327.Contig7_All	-3.00155	-	27.87	3.48	7.13	CO9A1
CL327.Contig5_All	-	-3.05152	10.4	46.18	5.57	CO9A1
CL3258.Contig2_All	-3.40372	4.40656	2.54	0.24	5.09	SNR25
CL3196.Contig2_All	3.55628	-	1.27	14.94	-	SING
CL319.Contig1_All	-	-4.8731	-	-	0.36	FHKB
CL3171.Contig4_All	4.87543	-	0.17	4.99	0.97	FRAS1
CL3165.Contig2_All	-	-7.74147	-	-	0.01	GOGA4
CL31.Contig16_All	-	-6.39232	-	-	0.04	MUC2
CL3064.Contig4_All	3.67807	-7.58496	1.05	13.44	0.07	PRP
CL3064.Contig3_All	3.73533	-9.77972	0.66	8.79	0.01	PRP
CL3064.Contig1_All	5.22769	-9.31515	0.17	6.37	0.01	PRP
CL3051.Contig1_All	3.23899	-	1.79	16.9	4.72	ZCH24
CL3050.Contig3_All	-8.33092	8.71081	3.22	0.01	4.19	P5CR1
CL3050.Contig1_All	7.70044	-7.70044	0.01	2.08	0.01	PNPT1
CL3043.Contig2_All	-	3.26373	-	-	4.13	BAZ2B
CL3032.Contig2_All	4.38543	-	0.2	4.18	-	CO9A1
CL3030.Contig4_All	-	8.89482	-	-	4.76	TTLL4
CL3030.Contig3_All	3.50499	-9.59246	0.68	7.72	0.01	TTLL4
CL3030.Contig1_All	-3.34062	-	9.32	0.92	6.34	TTLL4
CL3020.Contig2_All	-	6.47573	-	-	8.9	MUC5A
CL3016.Contig2_All	4.70152	-9.89979	2.57	66.87	0.07	SRRM1
CL3016.Contig1_All	4.59515	-10.1861	2.41	58.25	0.05	SRRM1
CL3008.Contig3_All	-	-3.27591	-	-	1.72	ZC3HD
CL2977.Contig4_All	-	-4.99247	-	-	0.06	KLC
CL297.Contig1_All	-7.61471	7.74147	1.96	0.01	2.14	NAL10
CL2967.Contig2_All	-	8.11374	-	-	2.77	TRET1
CL2950.Contig2_All	-	-3.12009	0.7	3.13	0.36	CLAP2
CL2949.Contig1_All	-	3.83825	-	-	4.72	MET24
CL2936.Contig7_All	-	-3.03953	0.9	4.44	0.54	NOVA1
CL2936.Contig6_All	-	-6.62936	2.07	0.99	0.01	NOVA1
CL2936.Contig3_All	9.84235	-9.84235	0.01	9.18	0.01	NOVA1
CL2936.Contig11_All	-	8.38802	-	-	3.35	NOVA1
CL2936.Contig1_All	5.70321	-	0.1	5.21	2.01	NOVA1
CL2934.Contig2_All	-	3.69561	2.35	0.46	5.96	TBCEL
CL2927.Contig3_All	-	3.34923	-	-	9.07	CTBP
CL2924.Contig1_All	-3.21949	-	16.58	1.78	-	LCTL
CL2915.Contig1_All	-	-7.2384	-	-	0.01	SP4
CL2909.Contig5_All	-	-8.55075	1.19	3.75	0.01	TAD2B
CL2906.Contig9_All	-	-9.75489	26.49	8.64	0.01	K1C9
CL2906.Contig5_All	-	10.9801	-	-	20.2	RBP56
CL2906.Contig13_All	-	9.84862	-	-	9.22	DHX9
CL2906.Contig1_All	-	-3.04761	-	-	2.72	RBP56
CL2902.Contig2_All	-	4.1952	-	-	4.03	PRP2
CL2889.Contig2_All	8.19967	-8.19967	0.01	2.94	0.01	WWOX
CL2882.Contig1_All	3.57152	-	5.48	65.15	12.66	FA98B
CL2859.Contig1_All	-	-3.55297	5.89	24.53	2.09	EHF
CL2853.Contig1_All	-8.45533	-	3.51	0.01	-	PDPR
CL2822.Contig2_All	-	3.16356	45.41	9.34	83.69	PEN2A
CL2820.Contig5_All	-	-3.1078	2.17	5	0.58	SPTCA
CL2820.Contig18_All	-6.91886	8.25739	1.21	0.01	3.06	SPTCA
CL2820.Contig17_All	-6.74147	7.36632	1.07	0.01	1.65	SPTCA
CL2820.Contig16_All	-	-5.17659	-	-	0.12	SPTCA
CL2816.Contig7_All	-8.2854	-	3.12	0.01	-	P4HA1
CL2816.Contig1_All	-3.57112	-6.58496	11.41	0.96	0.01	P4HA1
CL27.Contig7_All	4.14582	-	0.57	10.09	-	SLTM
CL2679.Contig1_All	-6.70044	-	2.08	0.02	-	ACAD9
CL2640.Contig2_All	8.42206	-3.72163	0.01	3.43	0.26	PPIG
CL2639.Contig7_All	7.09803	-7.09803	0.01	1.37	0.01	DYST
CL2639.Contig2_All	-3.0983	3.46363	13.36	1.56	17.21	YM012
CL2632.Contig2_All	-4.85593	5.31504	91.22	3.15	125.4	AT5F1
CL2628.Contig2_All	-	-3.35746	-	-	3.81	SERC
CL2628.Contig1_All	-	-3.14802	-	-	6.34	SERC
CL261.Contig1_All	-	-4.09334	3.88	12.29	0.72	NPAB
CL255.Contig9_All	4.42229	-10.9614	0.93	19.94	0.01	MYSA
CL255.Contig8_All	-	-6.51096	-	-	0.05	MYSA
CL255.Contig7_All	3.08412	-10.0728	1.27	10.77	0.01	MYSA
CL255.Contig6_All	-	-9.24555	-	-	0.02	MYSA
CL255.Contig5_All	3.11315	-10.3893	9.3	80.47	0.06	MYSA
CL255.Contig4_All	9.93958	-9.93958	0.01	9.82	0.01	MYSA
CL255.Contig3_All	-	-10.2131	-	-	0.01	MYSA
CL255.Contig2_All	-	-5.87992	17	5.3	0.09	MYSA
CL255.Contig10_All	5.87168	-12.3201	2.62	153.41	0.03	MYSA
CL255.Contig1_All	5.24115	-12.139	4.77	180.41	0.04	MYSA
CL2539.Contig2_All	3.44276	-	1.82	19.79	6.22	PRP
CL2535.Contig4_All	-7.87652	5.83289	2.35	0.01	0.57	DDX17
CL2513.Contig8_All	4.17866	-10.1787	0.64	11.59	0.01	Y0777
CL2494.Contig6_All	-	-4.93253	-	-	18.18	PRP
CL2494.Contig5_All	-	-5.54084	708.78	107.54	2.31	GLHR
CL2494.Contig1_All	-3.34281	-	104.4	10.29	-	PRP
CL246.Contig6_All	9.53333	-	0.01	7.41	-	GL1D1
CL2449.Contig3_All	3.04231	-	0.63	5.19	-	RHG20
CL2420.Contig2_All	-	-9.16491	-	-	0.01	ST1E1
CL2364.Contig1_All	-3.37504	3.73471	1.66	0.16	2.13	MUC5A
CL2360.Contig6_All	6.94095	-	0.15	18.43	2.45	PAHX
CL235.Contig1_All	-	-3.59877	1.13	3.15	0.26	SRRM2
CL2337.Contig8_All	-	-9.09803	-	-	0.01	ST1B1
CL231.Contig1_All	-	-9.88722	2.36	9.47	0.01	PRP
CL2309.Contig1_All	-	-3.35381	2.52	18.3	1.79	ERO1L
CL2289.Contig1_All	-	4.54844	-	-	2.34	Y7791
CL228.Contig8_All	6.52356	-	0.02	1.84	-	HTF4
CL228.Contig2_All	-	-6.90689	-	-	0.01	HTF4
CL228.Contig11_All	-	-3.23173	0.94	3.1	0.33	HTF4
CL2276.Contig2_All	-	-4.11042	3.43	7.6	0.44	S29A1
CL226.Contig6_All	-	-5.55789	-	-	0.93	GPTC8
CL2241.Contig4_All	-8.66888	7.20945	4.07	0.01	1.48	SYRM
CL2234.Contig2_All	5.08746	-	0.89	30.26	12.05	EGLN1
CL2231.Contig7_All	3.99806	-4.6424	3.72	59.44	2.38	TPM
CL2231.Contig6_All	-	-3.57957	-	-	2.68	TPM
CL2231.Contig4_All	3.99429	-11.9773	2.53	40.32	0.01	TPM
CL2231.Contig3_All	-	-3.7889	-	-	5.17	TPM
CL2231.Contig12_All	-7.74147	8.19476	2.14	0.01	2.93	TPM
CL2231.Contig11_All	8.84862	-	0.01	4.61	1.99	TPM1
CL2206.Contig2_All	-3.85505	-	2.46	0.17	1.1	RGL1
CL2195.Contig1_All	-	-9.03342	-	-	0.01	PKHL1
CL2172.Contig14_All	6.49185	-	0.01	0.9	-	SR140
CL2158.Contig4_All	-7.46761	-	1.77	0.01	-	FBXW5
CL2158.Contig3_All	-5.93074	7.33092	0.61	0.01	1.61	FBXW5
CL2158.Contig2_All	7.7879	-3.32847	0.01	2.21	0.22	FBXW5
CL2125.Contig5_All	-10.3049	7.24793	12.65	0.01	1.52	HNRPR
CL2120.Contig5_All	-	-3.26791	13.96	75.23	7.81	SODC
CL2113.Contig4_All	11.8929	-	0.01	38.03	13.96	M1I1A
CL2104.Contig2_All	-3.58811	-	22.97	1.91	-	MUC2
CL2100.Contig2_All	-	-3.46989	-	-	0.75	TAF3
CL2095.Contig1_All	-3.51937	3.91966	1.72	0.15	2.27	VPS11
CL2089.Contig7_All	6.58308	-	0.08	7.67	2.16	MAP7
CL2089.Contig3_All	-7.67948	7.46761	2.05	0.01	1.77	MA7D1
CL2076.Contig7_All	-	3.04439	-	-	7.59	ANR28
CL2076.Contig1_All	-	-3.06088	-	-	0.87	ANR44
CL2059.Contig9_All	-8.88264	-	4.72	0.01	-	ASPP2
CL2007.Contig5_All	-6.14975	6.6865	0.71	0.01	1.03	SRRT
CL2007.Contig3_All	-	3.2854	-	-	2.73	SRRT
CL2007.Contig1_All	-	-9.04712	-	-	0.01	SRRT
CL1974.Contig3_All	3.57787	-10.8353	1.53	18.27	0.01	SAMD1
CL1974.Contig2_All	-	-12.9355	-	-	0.01	NFM
CL1969.Contig2_All	3.51471	-4.34335	12.29	140.47	6.92	YSH7
CL1937.Contig4_All	3.88683	-	2.51	37.13	10.09	K1C10
CL1937.Contig3_All	3.10271	-	2.27	19.5	9.38	K1C10
CL1937.Contig2_All	4.20375	-	0.89	16.4	3.13	K1C10
CL1922.Contig3_All	3.12255	-3.87718	31.23	271.99	18.51	SUGP1
CL1871.Contig1_All	8.29462	-	0.01	3.14	1.45	RTF1
CL184.Contig7_All	-	-6.71425	-	-	0.01	MPDZ
CL1839.Contig4_All	7.7879	-	0.01	2.21	1.05	CTND2
CL1836.Contig4_All	3.13556	-	1.18	10.37	-	TACC3
CL1830.Contig3_All	7.9542	-	0.01	2.48	-	TFG
CL1809.Contig5_All	-	-9.41996	1.52	6.85	0.01	DJC22
CL1807.Contig3_All	7.94837	-	0.01	2.47	-	CCD18
CL1802.Contig1_All	-7.7211	7.56224	2.11	0.01	1.89	EXOC5
CL1789.Contig2_All	7.77479	-	0.01	2.19	10.21	HNRPL
CL1776.Contig3_All	-8.56605	-	3.79	0.01	-	NAP1
CL1759.Contig1_All	3.25432	-4.87447	0.83	7.92	0.27	INE
CL1730.Contig2_All	-	-3.8953	1.7	7.44	0.5	SYNE1
CL1718.Contig3_All	-	-3.63276	2.39	5.83	0.47	SO4A1
CL1712.Contig2_All	-	-8.06609	-	-	0.01	Y8484
CL1712.Contig1_All	-9.1472	7.83289	5.67	0.01	2.28	Y8484
CL1700.Contig2_All	-	-4.17335	-	-	18.91	CTX
CL1700.Contig1_All	-	-4.32913	-	-	17.59	CTX
CL1699.Contig3_All	-8.48382	8.35755	3.58	0.01	3.28	MET23
CL1696.Contig2_All	-3.31637	3.83872	2.59	0.26	3.72	MUC2
CL1673.Contig7_All	-	8.59246	-	-	3.86	FSCB
CL1673.Contig6_All	-8.30834	-	3.17	0.01	-	FSCB
CL1673.Contig4_All	3.4137	-	1.69	18.01	6.79	FSCB
CL1673.Contig2_All	7.57743	-	0.01	1.91	5.33	FSCB
CL1673.Contig1_All	-	-3.30189	-	-	1.16	FSCB
CL166.Contig1_All	12.3112	-	0.01	50.82	11.56	ATIF2
CL1649.Contig2_All	-	-3.02237	2.24	4.55	0.56	SRRM1
CL1632.Contig4_All	-6.52356	8.75154	0.92	0.01	4.31	YF1BB
CL1608.Contig3_All	-	-3.59413	8.95	20.53	1.7	CO2A1
CL1608.Contig2_All	-	-5.07571	-	-	0.29	CO2A1
CL1605.Contig1_All	-9.02237	7.67948	5.2	0.01	2.05	ZN862
CL1549.Contig8_All	-	-4.10492	1.69	4.99	0.29	WLS
CL1549.Contig7_All	-	-5.23095	1.01	3.38	0.09	WLS
CL1549.Contig6_All	-	-7.36632	-	-	0.01	WLS
CL1531.Contig1_All	9.7364	-3.13649	0.01	8.53	0.97	PKN
CL1512.Contig3_All	-	-3.83794	-	-	0.1	DOT1L
CL1489.Contig30_All	-	-5.10228	28.62	162.48	4.73	Y7791
CL1489.Contig26_All	-	-12.7611	9.52	69.42	0.01	Y7791
CL1489.Contig2_All	-	-13.0425	17.74	84.37	0.01	Y7791
CL1471.Contig1_All	-	9.81378	-	-	9	MUC2
CL146.Contig7_All	-3.52095	4.51043	5.51	0.48	10.94	PPM1B
CL146.Contig5_All	-	-3.36951	4.79	17.57	1.7	PPM1B
CL1438.Contig5_All	7.65821	-	0.01	2.02	-	C49A1
CL1428.Contig10_All	-	-8.30834	0.97	3.17	0.01	DNLI1
CL1406.Contig1_All	7.87652	-7.87652	0.01	2.35	0.01	DORS
CL1392.Contig1_All	4.65344	-	0.12	3.02	1.08	GTAJ
CL1367.Contig2_All	-8.58496	-	3.84	0.01	-	PLS2
CL13607.Contig3_All	-	-3.28688	3.08	9.76	1	CP2L1
CL13546.Contig6_All	3.66419	-	0.31	3.93	0.77	FHL2
CL13546.Contig2_All	-3.56144	-	7.91	0.67	-	FHL2
CL1353.Contig1_All	10.0782	-	0.01	10.81	1.54	CHST1
CL13527.Contig2_All	-	-6.47032	1.42	7.98	0.09	MST2
CL13520.Contig2_All	-	-3.31678	-	-	34.83	ABCE1
CL13520.Contig1_All	-	3.19541	12.1	37.47	343.24	ABCE1
CL13485.Contig10_All	3.91995	-3.33498	0.22	3.33	0.33	VMA5A
CL1348.Contig1_All	5.25582	-	0.24	9.17	3.29	UBP26
CL13466.Contig1_All	-	3.01394	-	-	8.32	Y8484
CL13445.Contig2_All	-11.0375	10.4808	21.02	0.01	14.29	SRRM2
CL13429.Contig7_All	-	-7.6865	-	-	0.01	SRFC
CL13429.Contig6_All	-3.0524	-	8.13	0.98	2.83	Y0617
CL13423.Contig2_All	5.78583	-11.1434	0.41	22.62	0.01	SCUB1
CL13423.Contig1_All	5.72901	-10.3729	0.25	13.26	0.01	MUC5A
CL1335.Contig2_All	8.85798	-	0.01	4.64	0.61	GOLP3
CL1335.Contig1_All	-5.83289	-	2.85	0.05	-	GOLP3
CL13313.Contig2_All	-	9.13186	-	-	5.61	CU05
CL13294.Contig1_All	4.28929	-9.53722	0.38	7.43	0.01	NLP31
CL13282.Contig7_All	-	-3.24926	-	-	2.28	RBM25
CL13227.Contig2_All	-	7.57832	-	-	64.98	HOX71
CL1321.Contig13_All	7.98299	-	0.01	2.53	-	SCRIB
CL1321.Contig12_All	-	5.91886	-	-	1.21	SCRIB
CL13169.Contig1_All	-	-3.72954	-	-	40.06	GNT13
CL13035.Contig2_All	-3.26512	-	29.13	3.03	6.18	NU5M
CL1303.Contig1_All	-3.22479	-	8.04	0.86	-	WASH1
CL1300.Contig8_All	5.80882	-6.39379	2.28	127.81	1.52	ACT2
CL1300.Contig6_All	-	-10.774	-	-	0.01	ACT
CL1300.Contig5_All	-	-7.07091	-	-	0.29	ACT
CL1300.Contig4_All	9.56701	-8.56701	0.08	60.68	0.16	ACT
CL1300.Contig3_All	4.36167	-11.1561	1.11	22.82	0.01	ACT3
CL1300.Contig2_All	-	-13.022	34.56	83.18	0.01	ACT
CL1300.Contig11_All	4.73844	-10.3531	0.49	13.08	0.01	ACT
CL1297.Contig5_All	-4.06369	3.06848	3.01	0.18	1.51	PXMP2
CL1297.Contig4_All	-	-5.54689	-	-	0.08	PXMP2
CL1297.Contig2_All	-	-8.30834	0.53	3.17	0.01	PXMP2
CL12926.Contig2_All	5.20945	3.10343	0.01	0.37	3.18	MEP1
CL12926.Contig17_All	8.94544	-	0.01	4.93	-	MYBX
CL12926.Contig16_All	8.35315	-8.35315	0.01	3.27	0.01	MYBX
CL12926.Contig14_All	-8.60363	8.60733	3.89	0.01	3.9	MYBX
CL12926.Contig10_All	-7.88874	5.39232	2.37	0.01	0.42	MEP1
CL12926.Contig1_All	-	7.32193	-	-	1.6	MEP1
CL12908.Contig2_All	9.42206	-	0.01	6.86	-	PWP1
CL12731.Contig1_All	-3.94837	-	2.47	0.16	0.96	TRET1
CL127.Contig6_All	-	-10.7846	2.66	17.64	0.01	ATC1
CL127.Contig4_All	3.01267	-4.22043	8.5	68.6	3.68	ATC1
CL127.Contig3_All	3.54591	-5.47491	6.74	78.72	1.77	ATC1
CL12650.Contig2_All	3.59538	-9.11894	0.46	5.56	0.01	SRRM2
CL12554.Contig1_All	-3.36062	-	41.19	4.01	-	SRRM2
CL12538.Contig2_All	-	-3.58961	-	-	32.83	RESIL
CL12538.Contig1_All	-	-3.91386	-	-	30.27	RESIL
CL12532.Contig5_All	-5.005	4.03465	5.78	0.18	2.95	DEI
CL12532.Contig12_All	-7.73471	9.91439	2.13	0.01	9.65	YM012
CL12488.Contig6_All	-	7.66534	-	-	2.03	ABRU
CL12488.Contig5_All	-3.10281	3.10662	3.78	0.44	3.79	ABRU
CL12486.Contig2_All	-11.3832	10.9009	26.71	0.01	19.12	MOXD1
CL12455.Contig2_All	-	-9.13186	0.73	5.61	0.01	K1C9
CL12427.Contig1_All	5.51907	-	0.07	3.21	7.62	RBM25
CL1241.Contig1_All	-	-3.24562	1.47	3.13	0.33	CP2L1
CL12379.Contig2_All	-9.30834	9.28309	6.34	0.01	6.23	H2AV2
CL12338.Contig4_All	-8.68299	5.70044	4.11	0.01	0.52	PER
CL12285.Contig2_All	3.97741	-12.9746	5.11	80.49	0.01	NUCL
CL12263.Contig1_All	-5.52426	4.52635	20.71	0.45	10.37	ETS4
CL12247.Contig1_All	-	-3.63364	0.75	2.11	0.17	ANR44
CL12171.Contig2_All	-	4.02333	-	-	3.74	ZNF91
CL12171.Contig1_All	-	-3.2645	1.53	3.94	0.41	ZN782
CL1216.Contig8_All	-	-8.40939	-	-	0.01	MUC22
CL1216.Contig6_All	-	-8.72451	-	-	0.01	NFH
CL12112.Contig6_All	4.85244	-3.83915	0.54	15.6	1.09	ZASP
CL12103.Contig1_All	8.61839	-3.97453	0.01	3.93	0.25	CAPON
CL1208.Contig3_All	-	-3.25093	4.9	38.46	4.04	ITIH5
CL12055.Contig3_All	-9.25974	-	6.13	0.01	-	SRBP1
CL1202.Contig7_All	3.0146	-9.44087	0.86	6.95	0.01	SP34
CL1202.Contig2_All	-	-4.30743	1.84	6.93	0.35	SP34
CL12003.Contig1_All	-	-3.16083	-	-	13.62	NPAB
CL11993.Contig4_All	-	-3.17467	18.34	45.69	5.06	MUC2
CL11993.Contig3_All	-	-3.88829	17.1	37.76	2.55	PSTA
CL11993.Contig1_All	-	-3.2218	28.19	64.84	6.95	MUC2
CL11915.Contig3_All	-	-10.7715	-	-	0.01	FAS3
CL11915.Contig2_All	-5.21501	7.42507	2.6	0.07	12.03	FAS3
CL11901.Contig1_All	-	-3.04009	-	-	2.44	GLNA
CL11900.Contig3_All	7.70044	-	0.01	2.08	-	FAKD5
CL11878.Contig1_All	10.0647	-10.0647	0.01	10.71	0.01	CRC1
CL11863.Contig2_All	-	4.15494	-	-	7.66	SAE2
CL11854.Contig1_All	5.30581	-	0.09	3.56	0.45	MUC19
CL11815.Contig5_All	8.36194	-	0.01	3.29	0.91	SAFB1
CL11812.Contig3_All	10.1092	-3.5487	0.98	1082.45	92.5	SRRM2
CL11812.Contig2_All	3.56007	-	347.67	4100.67	1093.16	RPB1
CL11812.Contig1_All	-3.16858	-	149.98	16.68	111.57	SSP2
CL11776.Contig1_All	3.44451	-3.64887	0.53	5.77	0.46	PYX
CL11745.Contig2_All	3.51926	-	3.07	35.2	-	IF1AY
CL11735.Contig1_All	4.3675	-5.82207	1.48	30.55	0.54	RBM25
CL11683.Contig1_All	-4.70272	-	19.01	0.73	-	ATP6
CL1166.Contig4_All	-9.34207	8.96	6.49	0.01	4.98	NCB5R
CL1164.Contig1_All	10.2155	-10.2155	0.01	11.89	0.01	RNKB
CL11608.Contig2_All	-	-5.04103	-	-	0.13	KLKB1
CL1149.Contig3_All	-	-3.17437	5.19	32.5	3.6	Y8484
CL1149.Contig2_All	-	-4.81323	3.69	9.84	0.35	PKS42
CL1149.Contig1_All	-	-3.96751	8.49	40.83	2.61	YM012
CL11388.Contig3_All	-8.54303	8.97728	3.73	0.01	5.04	UCP5
CL11384.Contig1_All	-3.43399	-	5.62	0.52	2.46	U184
CL1136.Contig2_All	-	-3.29204	15.09	43	4.39	YD019
CL1124.Contig2_All	-	-3.93411	2.4	6.42	0.42	MST2
CL1117.Contig3_All	3.47449	-	0.26	2.89	-	MRC2
CL11156.Contig1_All	-7.25739	7.66534	1.53	0.01	2.03	PREB
CL11131.Contig1_All	8.39232	-	0.01	3.36	-	SUWA
CL11106.Contig2_All	-	-4.97728	-	-	0.12	ALKMO
CL11106.Contig1_All	-	-5.83859	4.61	17.74	0.31	ALKMO
CL11103.Contig2_All	-	-3.56347	2.09	7.33	0.62	SRRM1
CL111.Contig4_All	-11.6402	10.4717	31.92	0.01	14.2	NU5M
CL111.Contig2_All	-	-6.08746	-	-	0.36	Y5634
CL11025.Contig1_All	-	-4.38233	-	-	0.69	NDUV2
CL1101.Contig3_All	-	7.9542	-	-	2.48	CN10A
CL10907.Contig2_All	-9.45738	10.7099	7.03	0.01	16.75	GSTM1
CL10894.Contig1_All	-	-9.06878	2.23	5.37	0.01	ACSL4
CL10866.Contig1_All	-3.94753	-	2.16	0.14	-	S26A5
CL10862.Contig1_All	3.12696	-3.75436	6.21	54.25	4.02	MIH
CL10846.Contig2_All	-	-3.7457	-	-	0.7	GMPAA
CL10844.Contig2_All	-	-4.79323	-	-	0.11	TTKB
CL1082.Contig9_All	-7.65105	8.33092	2.01	0.01	3.22	TBCC
CL1082.Contig7_All	4.36786	-	0.17	3.51	-	FAH2B
CL10817.Contig2_All	4.66027	-9.71529	13.63	344.65	0.41	MLR
CL10817.Contig1_All	-	-11.7736	6.47	35.01	0.01	MLR
CL10629.Contig3_All	8.72716	-11.8971	0.09	38.14	0.01	SPAN
CL10629.Contig2_All	9.40753	-8.70709	0.08	54.33	0.13	SPAN
CL10629.Contig1_All	9.28077	-9.28077	0.01	6.22	0.01	SPAN
CL10586.Contig2_All	-8.62936	9.97298	3.96	0.01	10.05	SRRM2
CL10586.Contig1_All	-7.90689	9.41996	2.4	0.01	6.85	SRRM2
CL10582.Contig1_All	-	-7.19967	-	-	0.01	INVS
CL10578.Contig2_All	5.1587	-4.4975	0.43	15.36	0.68	TPRXL
CL10578.Contig1_All	5.26556	-9.6851	1.07	41.16	0.05	SRRM2
CL10567.Contig4_All	-	-4.10167	9.3	35.71	2.08	Y7791
CL10513.Contig3_All	-	-3.3264	2.99	16.15	1.61	WFDC5
CL10433.Contig1_All	-	-3.32575	-	-	1.13	YM012
CL10411.Contig2_All	-	-3.14839	-	-	0.45	EAA3
CL10367.Contig4_All	-5.18322	4.82443	5.45	0.15	4.25	RT10
CL10360.Contig3_All	7.8392	-	0.01	2.29	6.17	STX6
CL10354.Contig2_All	-	-3.83925	3.1	21.04	1.47	SRRM1
CL10347.Contig3_All	-	9.34873	-	-	6.52	GNAQ
CL10181.Contig2_All	-8.45943	7.90689	3.52	0.01	2.4	TXD12
CL10134.Contig2_All	-	-8.68775	10.98	57.73	0.14	MLC1
CL10134.Contig1_All	3.47797	-11.769	28.19	314.1	0.09	MLC1
CL1011.Contig1_All	-	-3.40133	-	-	9.95	Y7791
CL10080.Contig4_All	-8.16491	9.21917	2.87	0.01	5.96	NCOAT
CL1001.Contig8_All	5.39232	3.8365	0.01	0.42	6	SRSF4
CL1001.Contig7_All	-	-5.62059	-	-	0.05	SRSF4
"-" represented absence of this unigene in the related group of transcript. FPKM: metric fragments per kilobase of transcript per million mapped reads.
