# Supplementary material for: Analysis of the transcriptome data in Litopenaeus vannamei reveals the immune basis and predicts the hub regulation-genes in response to high-pH stress
Source: PLoS One. 2018 Dec 5;13(12):e0207771. doi: 10.1371/journal.pone.0207771 (PMC6281221; doi:10.1371/journal.pone.0207771)
Supplement: S8 Table — (XLSX) [file pone.0207771.s009.xlsx]

## Sheet: string_interactions
S8 Table. Protein interactions obtained from the STRING database of the comparisons of T_1/CT.
#node1	node2	node1_string_internal_id	node2_string_internal_id	node1_external_id	node2_external_id	neighborhood_on_chromosome	gene_fusion	phylogenetic_cooccurrence	homology	coexpression	experimentally_determined_interaction	database_annotated	automated_textmining	combined_score
CREB1	EP300	1859295	1845316	9606.ENSP00000387699	9606.ENSP00000263253	0	0	0	0	0.166	0.394	0.9	0.916	0.995
HSPA4	HSPA8	1848476	1843112	9606.ENSP00000302961	9606.ENSP00000227378	0	0	0.49	0.805	0.322	0.792	0.9	0.945	0.988
MUC2	MUC1	1861142	1854790	9606.ENSP00000415183	9606.ENSP00000357380	0	0	0	0	0	0	0.9	0.877	0.987
SRRM1	SRRM2	1850815	1848331	9606.ENSP00000326261	9606.ENSP00000301740	0	0	0	0	0.172	0.503	0.9	0.705	0.986
SRRM2	SF3A2	1848331	1842843	9606.ENSP00000301740	9606.ENSP00000221494	0	0	0	0	0	0.833	0.9	0.125	0.984
DHX9	SF3A2	1854615	1842843	9606.ENSP00000356520	9606.ENSP00000221494	0	0	0	0	0.053	0.808	0.9	0.12	0.982
ACTG2	TPM1	1847542	1845983	9606.ENSP00000295137	9606.ENSP00000267996	0	0	0	0	0.14	0.674	0.9	0.395	0.98
WBP11	SF3A2	1844849	1842843	9606.ENSP00000261167	9606.ENSP00000221494	0	0	0	0	0	0.774	0.9	0.15	0.979
SRRM1	SF3A2	1850815	1842843	9606.ENSP00000326261	9606.ENSP00000221494	0	0	0	0	0.054	0.774	0.9	0.15	0.979
SRRT	SF3A2	1849710	1842843	9606.ENSP00000314491	9606.ENSP00000221494	0	0	0	0	0.103	0.774	0.9	0.111	0.979
PWP1	NOP58	1859270	1845519	9606.ENSP00000387365	9606.ENSP00000264279	0	0	0	0	0.955	0.507	0	0.096	0.978
HNRNPR	SF3A2	1856150	1842843	9606.ENSP00000363745	9606.ENSP00000221494	0	0	0	0	0.053	0.774	0.9	0.057	0.977
U2SURP	SF3A2	1850444	1842843	9606.ENSP00000322376	9606.ENSP00000221494	0	0	0	0	0.053	0.774	0.9	0.074	0.977
SUGP1	SF3A2	1843847	1842843	9606.ENSP00000247001	9606.ENSP00000221494	0	0	0	0	0	0.774	0.9	0.074	0.977
HSPA8	SF3A2	1843112	1842843	9606.ENSP00000227378	9606.ENSP00000221494	0	0	0	0	0.066	0.774	0.9	0.065	0.977
MUC2	MUC7	1861142	1848361	9606.ENSP00000415183	9606.ENSP00000302021	0	0	0	0	0	0	0.9	0.781	0.977
RTF1	POLR2A	1857841	1849743	9606.ENSP00000374280	9606.ENSP00000314949	0	0	0	0	0.068	0.605	0.9	0.435	0.976
SRRT	HSPA8	1849710	1843112	9606.ENSP00000314491	9606.ENSP00000227378	0	0	0	0	0.054	0.774	0.9	0	0.976
GRIK2	DLG1	1859983	1852968	9606.ENSP00000397026	9606.ENSP00000345731	0	0	0	0	0.044	0.394	0.9	0.6	0.973
SRRM2	RBM25	1848331	1845034	9606.ENSP00000301740	9606.ENSP00000261973	0	0	0	0	0.085	0.853	0	0.791	0.969
MUC1	MUC7	1854790	1848361	9606.ENSP00000357380	9606.ENSP00000302021	0	0	0	0	0	0	0.9	0.701	0.968
EP300	NFKB1	1845316	1843094	9606.ENSP00000263253	9606.ENSP00000226574	0	0	0	0	0	0.397	0.9	0.519	0.968
CREB1	MITF	1859295	1847592	9606.ENSP00000387699	9606.ENSP00000295600	0	0	0	0	0.053	0	0.9	0.663	0.965
MAP3K8	NFKB1	1845272	1843094	9606.ENSP00000263056	9606.ENSP00000226574	0	0	0	0	0.13	0.407	0.9	0.383	0.964
DHX9	SRRM2	1854615	1848331	9606.ENSP00000356520	9606.ENSP00000301740	0	0	0	0	0.054	0.602	0.9	0.109	0.962
MUC19	MUC7	1859854	1848361	9606.ENSP00000395253	9606.ENSP00000302021	0	0	0	0	0	0	0.9	0.63	0.961
CWC22	SRRM2	1859231	1848331	9606.ENSP00000387006	9606.ENSP00000301740	0	0	0	0	0.176	0.52	0.9	0.11	0.96
POLR2A	EP300	1849743	1845316	9606.ENSP00000314949	9606.ENSP00000263253	0	0	0	0	0.165	0.446	0.9	0.238	0.96
HNRNPR	HNRNPL	1856150	1842831	9606.ENSP00000363745	9606.ENSP00000221419	0	0	0	0	0.074	0.444	0.9	0.325	0.96
DDX10	NOP58	1849698	1845519	9606.ENSP00000314348	9606.ENSP00000264279	0	0	0	0	0.857	0.668	0	0.197	0.958
HNRNPR	DHX9	1856150	1854615	9606.ENSP00000363745	9606.ENSP00000356520	0	0	0	0	0.188	0.417	0.9	0.211	0.957
MITF	EP300	1847592	1845316	9606.ENSP00000295600	9606.ENSP00000263253	0	0	0	0	0	0.374	0.9	0.34	0.955
HSPA4	DNAJC10	1848476	1845474	9606.ENSP00000302961	9606.ENSP00000264065	0.361	0	0	0	0.189	0.798	0	0.607	0.953
DHX9	SRRT	1854615	1849710	9606.ENSP00000356520	9606.ENSP00000314491	0	0	0	0	0.084	0.503	0.9	0.074	0.952
ARF4	PKD1	1848801	1845112	9606.ENSP00000306010	9606.ENSP00000262304	0	0	0	0	0.044	0	0.9	0.5	0.948
SMARCA5	EP300	1846833	1845316	9606.ENSP00000283131	9606.ENSP00000263253	0	0	0	0	0.058	0.197	0.9	0.361	0.945
FHL2	EP300	1850494	1845316	9606.ENSP00000322909	9606.ENSP00000263253	0	0	0	0	0	0.36	0.9	0.205	0.944
DHX9	POLR2A	1854615	1849743	9606.ENSP00000356520	9606.ENSP00000314949	0	0	0	0	0.141	0.36	0.9	0.082	0.942
BIN1	BIN2	1849903	1845911	9606.ENSP00000316779	9606.ENSP00000267012	0	0	0	0.845	0	0.36	0.9	0.863	0.942
POLR2A	SRRT	1849743	1849710	9606.ENSP00000314949	9606.ENSP00000314491	0	0	0	0	0.072	0.417	0.9	0	0.941
TNNC2	TPM1	1855707	1845983	9606.ENSP00000361636	9606.ENSP00000267996	0	0	0	0	0.105	0.119	0.9	0.336	0.94
CWC22	DHX9	1859231	1854615	9606.ENSP00000387006	9606.ENSP00000356520	0	0	0	0	0.166	0.3	0.9	0.086	0.939
MUC19	MUC1	1859854	1854790	9606.ENSP00000395253	9606.ENSP00000357380	0	0	0	0	0	0	0.9	0.411	0.938
PWP1	DDX10	1859270	1849698	9606.ENSP00000387365	9606.ENSP00000314348	0	0	0	0	0.721	0.775	0	0.056	0.936
HNRNPR	POLR2A	1856150	1849743	9606.ENSP00000363745	9606.ENSP00000314949	0	0	0	0	0.053	0.347	0.9	0	0.932
PNPT1	POLR2A	1859759	1849743	9606.ENSP00000393953	9606.ENSP00000314949	0	0	0	0	0.154	0	0.9	0.255	0.931
SRRM1	RBM25	1850815	1845034	9606.ENSP00000326261	9606.ENSP00000261973	0	0	0	0	0.297	0.774	0	0.598	0.93
POLR2A	HSPA8	1849743	1843112	9606.ENSP00000314949	9606.ENSP00000227378	0	0	0	0	0.092	0.069	0.9	0.272	0.93
CWC22	U2SURP	1859231	1850444	9606.ENSP00000387006	9606.ENSP00000322376	0	0	0	0	0.305	0	0.9	0	0.927
TLE4	EP300	1856517	1845316	9606.ENSP00000365735	9606.ENSP00000263253	0	0	0	0	0.182	0	0.9	0.167	0.925
CWC22	SRRM1	1859231	1850815	9606.ENSP00000387006	9606.ENSP00000326261	0	0	0	0	0.26	0	0.9	0	0.922
SRRM1	U2SURP	1850815	1850444	9606.ENSP00000326261	9606.ENSP00000322376	0	0	0	0	0.244	0	0.9	0.041	0.921
POLR2A	SRRM2	1849743	1848331	9606.ENSP00000314949	9606.ENSP00000301740	0	0	0	0	0.198	0	0.9	0.094	0.921
PKD1	CNGB1	1845112	1844037	9606.ENSP00000262304	9606.ENSP00000251102	0	0	0	0	0	0	0.9	0.236	0.92
CWC22	SRRT	1859231	1849710	9606.ENSP00000387006	9606.ENSP00000314491	0	0	0	0	0.226	0	0.9	0	0.919
POLR2A	SF3A2	1849743	1842843	9606.ENSP00000314949	9606.ENSP00000221494	0	0	0	0	0.098	0.057	0.9	0.145	0.917
ARF4	CNGB1	1848801	1844037	9606.ENSP00000306010	9606.ENSP00000251102	0	0	0	0	0	0	0.9	0.209	0.917
DHX9	SUGP1	1854615	1843847	9606.ENSP00000356520	9606.ENSP00000247001	0	0	0	0	0.054	0.169	0.9	0.08	0.917
SRRM1	HNRNPL	1850815	1842831	9606.ENSP00000326261	9606.ENSP00000221419	0	0	0	0	0.056	0	0.9	0.193	0.917
EP300	HSPA8	1845316	1843112	9606.ENSP00000263253	9606.ENSP00000227378	0	0	0	0	0	0.043	0.9	0.195	0.916
U2SURP	SRRM2	1850444	1848331	9606.ENSP00000322376	9606.ENSP00000301740	0	0	0	0	0.096	0	0.9	0.14	0.915
DHX9	HSPA8	1854615	1843112	9606.ENSP00000356520	9606.ENSP00000227378	0	0	0	0	0.054	0	0.9	0.176	0.915
ARF4	ANK1	1848801	1845788	9606.ENSP00000306010	9606.ENSP00000265709	0	0	0	0	0.053	0.12	0.9	0.11	0.915
MUC2	EP300	1861142	1845316	9606.ENSP00000415183	9606.ENSP00000263253	0	0	0	0	0	0	0.9	0.186	0.915
HNRNPR	HSPA8	1856150	1843112	9606.ENSP00000363745	9606.ENSP00000227378	0	0	0	0	0.111	0	0.9	0.123	0.915
WIPF3	WIPF2	1859214	1850295	9606.ENSP00000386878	9606.ENSP00000320924	0	0	0	0.631	0	0	0.9	0.408	0.914
DHX9	HNRNPL	1854615	1842831	9606.ENSP00000356520	9606.ENSP00000221419	0	0	0	0	0.062	0	0.9	0.161	0.914
HNRNPR	U2SURP	1856150	1850444	9606.ENSP00000363745	9606.ENSP00000322376	0	0	0	0	0.17	0	0.9	0.057	0.914
DHX9	U2SURP	1854615	1850444	9606.ENSP00000356520	9606.ENSP00000322376	0	0	0	0	0.173	0	0.9	0	0.913
LCP1	BIN2	1849816	1845911	9606.ENSP00000315757	9606.ENSP00000267012	0	0	0	0	0.162	0	0.9	0	0.912
SRRM2	HNRNPL	1848331	1842831	9606.ENSP00000301740	9606.ENSP00000221419	0	0	0	0	0.052	0.095	0.9	0.098	0.912
DHX9	SRRM1	1854615	1850815	9606.ENSP00000356520	9606.ENSP00000326261	0	0	0	0	0.119	0	0.9	0.078	0.911
HSPA8	HNRNPL	1843112	1842831	9606.ENSP00000227378	9606.ENSP00000221419	0	0	0	0	0.055	0	0.9	0.14	0.911
HNRNPR	SRRM1	1856150	1850815	9606.ENSP00000363745	9606.ENSP00000326261	0	0	0	0	0.153	0	0.9	0	0.911
CWC22	POLR2A	1859231	1849743	9606.ENSP00000387006	9606.ENSP00000314949	0	0	0	0	0.121	0	0.9	0.066	0.91
SRRM1	SRRT	1850815	1849710	9606.ENSP00000326261	9606.ENSP00000314491	0	0	0	0	0.122	0	0.9	0.049	0.909
MUC2	MUC19	1861142	1859854	9606.ENSP00000415183	9606.ENSP00000395253	0	0	0	0.813	0	0	0.9	0.529	0.909
HSPA4	NUP54	1848476	1845636	9606.ENSP00000302961	9606.ENSP00000264883	0	0	0	0	0.111	0.054	0.9	0	0.908
CWC22	HNRNPR	1859231	1856150	9606.ENSP00000387006	9606.ENSP00000363745	0	0	0	0	0.123	0	0.9	0	0.908
SRRM1	POLR2A	1850815	1849743	9606.ENSP00000326261	9606.ENSP00000314949	0	0	0	0	0.112	0	0.9	0	0.907
DHX9	NFKB1	1854615	1843094	9606.ENSP00000356520	9606.ENSP00000226574	0	0	0	0	0	0	0.9	0.103	0.906
CHST3	CSPG4	1855834	1849543	9606.ENSP00000362207	9606.ENSP00000312506	0	0	0	0	0	0	0.9	0.103	0.906
SUGP1	HNRNPL	1843847	1842831	9606.ENSP00000247001	9606.ENSP00000221419	0	0	0	0	0.052	0	0.9	0.091	0.906
SRRT	SRRM2	1849710	1848331	9606.ENSP00000314491	9606.ENSP00000301740	0	0	0	0	0.055	0	0.9	0.088	0.906
U2SURP	SRRT	1850444	1849710	9606.ENSP00000322376	9606.ENSP00000314491	0	0	0	0	0.101	0	0.9	0	0.906
NUP54	HSPA8	1845636	1843112	9606.ENSP00000264883	9606.ENSP00000227378	0	0	0	0	0.051	0.057	0.9	0.073	0.906
HNRNPR	WBP11	1856150	1844849	9606.ENSP00000363745	9606.ENSP00000261167	0	0	0	0	0.089	0	0.9	0	0.905
U2SURP	SUGP1	1850444	1843847	9606.ENSP00000322376	9606.ENSP00000247001	0	0	0	0	0.053	0	0.9	0.083	0.905
BIN1	HSPA8	1849903	1843112	9606.ENSP00000316779	9606.ENSP00000227378	0	0	0	0	0	0	0.9	0.09	0.905
U2SURP	WBP11	1850444	1844849	9606.ENSP00000322376	9606.ENSP00000261167	0	0	0	0	0.093	0	0.9	0	0.905
SRRT	HNRNPL	1849710	1842831	9606.ENSP00000314491	9606.ENSP00000221419	0	0	0	0	0.072	0	0.9	0.066	0.905
SRRM2	SUGP1	1848331	1843847	9606.ENSP00000301740	9606.ENSP00000247001	0	0	0	0	0.094	0	0.9	0	0.905
SRRT	SUGP1	1849710	1843847	9606.ENSP00000314491	9606.ENSP00000247001	0	0	0	0	0.083	0	0.9	0	0.904
CREB1	PER1	1859295	1849704	9606.ENSP00000387699	9606.ENSP00000314420	0	0	0	0	0	0	0.9	0.081	0.904
SRRM2	HSPA8	1848331	1843112	9606.ENSP00000301740	9606.ENSP00000227378	0	0	0	0	0.055	0	0.9	0.074	0.904
CWC22	HNRNPL	1859231	1842831	9606.ENSP00000387006	9606.ENSP00000221419	0	0	0	0	0.054	0	0.9	0.075	0.904
DNAJC10	HSPA8	1845474	1843112	9606.ENSP00000264065	9606.ENSP00000227378	0.361	0	0	0	0.128	0.668	0	0.546	0.904
SF3A2	HNRNPL	1842843	1842831	9606.ENSP00000221494	9606.ENSP00000221419	0	0	0	0	0.063	0	0.9	0.061	0.904
U2SURP	POLR2A	1850444	1849743	9606.ENSP00000322376	9606.ENSP00000314949	0	0	0	0	0.074	0	0.9	0	0.903
EXOC5	PKD1	1859466	1845112	9606.ENSP00000389934	9606.ENSP00000262304	0	0	0	0	0	0	0.9	0.074	0.903
HNRNPR	SRRM2	1856150	1848331	9606.ENSP00000363745	9606.ENSP00000301740	0	0	0	0	0.073	0	0.9	0	0.903
CWC22	SF3A2	1859231	1842843	9606.ENSP00000387006	9606.ENSP00000221494	0	0	0	0	0.047	0	0.9	0.061	0.902
WBP11	HSPA8	1844849	1843112	9606.ENSP00000261167	9606.ENSP00000227378	0	0	0	0	0	0	0.9	0.066	0.902
WBP11	HNRNPL	1844849	1842831	9606.ENSP00000261167	9606.ENSP00000221419	0	0	0	0	0.068	0	0.9	0	0.902
CWC22	HSPA8	1859231	1843112	9606.ENSP00000387006	9606.ENSP00000227378	0	0	0	0	0.055	0	0.9	0	0.901
DHX9	WBP11	1854615	1844849	9606.ENSP00000356520	9606.ENSP00000261167	0	0	0	0	0.053	0	0.9	0	0.901
CWC22	WBP11	1859231	1844849	9606.ENSP00000387006	9606.ENSP00000261167	0	0	0	0	0.058	0	0.9	0	0.901
SUGP1	HSPA8	1843847	1843112	9606.ENSP00000247001	9606.ENSP00000227378	0	0	0	0	0.052	0	0.9	0	0.901
HNRNPR	SRRT	1856150	1849710	9606.ENSP00000363745	9606.ENSP00000314491	0	0	0	0	0.054	0	0.9	0	0.901
CYCS	PPP1CB	1848998	1847679	9606.ENSP00000307786	9606.ENSP00000296122	0	0	0	0	0.053	0	0.9	0.048	0.901
HNRNPR	SUGP1	1856150	1843847	9606.ENSP00000363745	9606.ENSP00000247001	0	0	0	0	0.053	0	0.9	0	0.901
SRRT	WBP11	1849710	1844849	9606.ENSP00000314491	9606.ENSP00000261167	0	0	0	0	0.055	0	0.9	0	0.901
SRRM1	NUP54	1850815	1845636	9606.ENSP00000326261	9606.ENSP00000264883	0	0	0	0	0.053	0	0.9	0	0.901
WBP11	SUGP1	1844849	1843847	9606.ENSP00000261167	9606.ENSP00000247001	0	0	0	0	0.054	0	0.9	0	0.901
POLR2A	WBP11	1849743	1844849	9606.ENSP00000314949	9606.ENSP00000261167	0	0	0	0	0.054	0	0.9	0	0.901
U2SURP	HSPA8	1850444	1843112	9606.ENSP00000322376	9606.ENSP00000227378	0	0	0	0	0.052	0	0.9	0	0.901
SRRM1	HSPA8	1850815	1843112	9606.ENSP00000326261	9606.ENSP00000227378	0	0	0	0	0.055	0	0.9	0	0.901
SRRM1	SUGP1	1850815	1843847	9606.ENSP00000326261	9606.ENSP00000247001	0	0	0	0	0.053	0	0.9	0	0.901
POLR2A	SUGP1	1849743	1843847	9606.ENSP00000314949	9606.ENSP00000247001	0	0	0	0	0.053	0	0.9	0	0.901
SRRM1	WBP11	1850815	1844849	9606.ENSP00000326261	9606.ENSP00000261167	0	0	0	0	0.053	0	0.9	0	0.901
POLR2A	HNRNPL	1849743	1842831	9606.ENSP00000314949	9606.ENSP00000221419	0	0	0	0	0.053	0	0.9	0.047	0.901
CWC22	SUGP1	1859231	1843847	9606.ENSP00000387006	9606.ENSP00000247001	0	0	0	0	0	0	0.9	0	0.9
SRRM2	WBP11	1848331	1844849	9606.ENSP00000301740	9606.ENSP00000261167	0	0	0	0	0	0	0.9	0	0.9
PER1	PPP1CB	1849704	1847679	9606.ENSP00000314420	9606.ENSP00000296122	0	0	0	0	0	0	0.9	0	0.9
U2SURP	HNRNPL	1850444	1842831	9606.ENSP00000322376	9606.ENSP00000221419	0	0	0	0	0	0	0.9	0	0.9
EXOC5	CNGB1	1859466	1844037	9606.ENSP00000389934	9606.ENSP00000251102	0	0	0	0	0	0	0.9	0	0.9
CCL4	NFKB1	1843996	1843094	9606.ENSP00000250151	9606.ENSP00000226574	0	0	0	0	0.073	0	0.8	0.444	0.887
TP53BP2	PPP1CB	1852527	1847679	9606.ENSP00000341957	9606.ENSP00000296122	0	0	0	0	0	0.415	0.8	0.091	0.884
RBM25	SF3A2	1845034	1842843	9606.ENSP00000261973	9606.ENSP00000221494	0	0	0	0	0.092	0.774	0	0.414	0.869
OBSCN	ANK1	1862970	1845788	9606.ENSP00000455507	9606.ENSP00000265709	0	0	0	0	0.061	0.516	0	0.694	0.849
SREK1	RBM25	1851732	1845034	9606.ENSP00000334538	9606.ENSP00000261973	0	0	0	0	0.32	0.774	0	0	0.84
DDX17	DHX9	1858423	1854615	9606.ENSP00000380033	9606.ENSP00000356520	0	0	0	0	0.125	0.651	0	0.493	0.832
FHL2	IGFBP5	1850494	1843368	9606.ENSP00000322909	9606.ENSP00000233813	0	0	0	0	0	0.36	0	0.747	0.831
SCRIB	DLG1	1853448	1852968	9606.ENSP00000349486	9606.ENSP00000345731	0	0	0	0.639	0.053	0.1	0.8	0.233	0.828
CREB1	PPP1CB	1859295	1847679	9606.ENSP00000387699	9606.ENSP00000296122	0	0	0	0	0.107	0	0.8	0.105	0.826
LCP1	ACTG2	1849816	1847542	9606.ENSP00000315757	9606.ENSP00000295137	0	0	0	0	0.059	0.654	0	0.505	0.824
PLS1	ACTG2	1851933	1847542	9606.ENSP00000336831	9606.ENSP00000295137	0	0	0	0	0.059	0.654	0	0.505	0.824
CREB1	NFKB1	1859295	1843094	9606.ENSP00000387699	9606.ENSP00000226574	0	0	0	0	0.069	0	0	0.797	0.804
DDX17	SF3A2	1858423	1842843	9606.ENSP00000380033	9606.ENSP00000221494	0	0	0	0	0.062	0.774	0	0.089	0.791
DDX17	TXLNA	1858423	1855948	9606.ENSP00000380033	9606.ENSP00000362711	0	0	0	0	0.053	0.774	0	0	0.777
INF2	PLCE1	1858027	1844822	9606.ENSP00000376410	9606.ENSP00000260766	0	0	0	0	0.1	0	0	0.758	0.772
PWP1	DDX17	1859270	1858423	9606.ENSP00000387365	9606.ENSP00000380033	0	0	0	0	0.722	0.057	0	0.051	0.729
CYCS	HSPA4	1848998	1848476	9606.ENSP00000307786	9606.ENSP00000302961	0	0	0	0	0.114	0.043	0	0.687	0.711
CREB1	CYCS	1859295	1848998	9606.ENSP00000387699	9606.ENSP00000307786	0	0	0	0	0	0	0	0.699	0.7
OBSCN	TNNC2	1862970	1855707	9606.ENSP00000455507	9606.ENSP00000361636	0	0	0	0	0.136	0.541	0	0.294	0.695
HSPA4	NFKB1	1848476	1843094	9606.ENSP00000302961	9606.ENSP00000226574	0.056	0	0	0	0	0.341	0	0.538	0.688
DDX17	WBP11	1858423	1844849	9606.ENSP00000380033	9606.ENSP00000261167	0	0	0	0	0.122	0.626	0	0.12	0.686
TCF12	TFG	1851305	1843580	9606.ENSP00000331057	9606.ENSP00000240851	0	0	0	0	0	0	0	0.685	0.685
MARK3	MITF	1860915	1847592	9606.ENSP00000411397	9606.ENSP00000295600	0	0	0	0	0.054	0.37	0	0.5	0.676
EIF2C3	P4HA1	1855848	1845365	9606.ENSP00000362287	9606.ENSP00000263556	0	0	0	0	0	0	0	0.673	0.673
MUC1	EEF1A2	1854790	1842645	9606.ENSP00000357380	9606.ENSP00000217182	0	0	0	0	0	0	0	0.67	0.67
CYCS	NFKB1	1848998	1843094	9606.ENSP00000307786	9606.ENSP00000226574	0	0	0	0	0.043	0	0	0.67	0.67
POLR2A	SMARCA5	1849743	1846833	9606.ENSP00000314949	9606.ENSP00000283131	0	0	0	0	0.121	0.516	0	0.275	0.664
NR3C2	ACE	1852455	1847260	9606.ENSP00000341390	9606.ENSP00000290866	0	0	0	0	0	0	0	0.66	0.66
TNNC2	ACTG2	1855707	1847542	9606.ENSP00000361636	9606.ENSP00000295137	0	0	0	0	0.103	0.296	0	0.504	0.659
PNPT1	CWC22	1859759	1859231	9606.ENSP00000393953	9606.ENSP00000387006	0	0	0	0	0.268	0.535	0	0.076	0.658
CYCS	HSPA8	1848998	1843112	9606.ENSP00000307786	9606.ENSP00000227378	0	0	0	0	0.135	0.361	0	0.428	0.657
PNPT1	DDX17	1859759	1858423	9606.ENSP00000393953	9606.ENSP00000380033	0.1	0	0	0	0.073	0.481	0	0.299	0.655
LCP1	TPM1	1849816	1845983	9606.ENSP00000315757	9606.ENSP00000267996	0	0	0	0	0.074	0.27	0	0.528	0.653
POLR2A	PPIG	1849743	1844835	9606.ENSP00000314949	9606.ENSP00000260970	0	0	0	0	0.052	0.389	0	0.446	0.651
ACTG2	EEF1A2	1847542	1842645	9606.ENSP00000295137	9606.ENSP00000217182	0	0	0	0	0.27	0.107	0	0.505	0.649
PNPT1	DDX10	1859759	1849698	9606.ENSP00000393953	9606.ENSP00000314348	0.1	0	0	0	0.099	0.481	0	0.254	0.644
EGLN1	POLR2A	1854417	1849743	9606.ENSP00000355601	9606.ENSP00000314949	0	0	0	0	0.068	0.36	0	0.436	0.635
PLS1	TPM1	1851933	1845983	9606.ENSP00000336831	9606.ENSP00000267996	0	0	0	0	0.074	0.27	0	0.503	0.634
DOT1L	RTF1	1858638	1857841	9606.ENSP00000381657	9606.ENSP00000374280	0	0	0	0	0	0	0	0.633	0.633
HPGDS	PPIG	1847557	1844835	9606.ENSP00000295256	9606.ENSP00000260970	0	0	0	0	0	0	0	0.63	0.63
WIPF2	SMARCA5	1850295	1846833	9606.ENSP00000320924	9606.ENSP00000283131	0	0	0	0	0	0	0	0.629	0.629
CYCS	HPGDS	1848998	1847557	9606.ENSP00000307786	9606.ENSP00000295256	0	0	0	0	0	0	0	0.629	0.629
MARK3	PARD3	1860915	1856180	9606.ENSP00000411397	9606.ENSP00000363921	0	0	0	0	0	0	0	0.625	0.625
DDX17	NOP58	1858423	1845519	9606.ENSP00000380033	9606.ENSP00000264279	0	0	0	0	0.532	0.178	0	0.105	0.625
PPP1CB	PPM1B	1847679	1846793	9606.ENSP00000296122	9606.ENSP00000282412	0	0	0	0	0.214	0	0	0.539	0.623
DDX17	DDX10	1858423	1849698	9606.ENSP00000380033	9606.ENSP00000314348	0	0	0.499	0.674	0.464	0	0	0.474	0.614
PPIA	HSPA8	1861418	1843112	9606.ENSP00000419425	9606.ENSP00000227378	0	0	0	0	0.073	0.111	0	0.567	0.612
MT-ATP6	CYCS	1854175	1848998	9606.ENSP00000354632	9606.ENSP00000307786	0	0	0	0	0	0	0	0.608	0.608
DMAP1	ACTG2	1849566	1847542	9606.ENSP00000312697	9606.ENSP00000295137	0	0	0	0	0.055	0.588	0	0.068	0.605
