# Supplementary material for: Analysis of the transcriptome data in Litopenaeus vannamei reveals the immune basis and predicts the hub regulation-genes in response to high-pH stress
Source: PLoS One. 2018 Dec 5;13(12):e0207771. doi: 10.1371/journal.pone.0207771 (PMC6281221; doi:10.1371/journal.pone.0207771)
Supplement: S9 Table — (XLSX) [file pone.0207771.s010.xlsx]

## Sheet: string_interactions
S9 Table. Protein interactions obtained from the STRING database of the comparisons of T_48/T_1.
#node1	node2	node1_string_internal_id	node2_string_internal_id	node1_external_id	node2_external_id	neighborhood_on_chromosome	gene_fusion	phylogenetic_cooccurrence	homology	coexpression	experimentally_determined_interaction	database_annotated	automated_textmining	combined_score
EXOC5	EXOC6	1859466	1844821	9606.ENSP00000389934	9606.ENSP00000260762	0	0	0	0	0.097	0.942	0.9	0.947	0.999
NUPL1	NUP54	1857427	1845636	9606.ENSP00000371155	9606.ENSP00000264883	0	0	0	0	0.15	0.976	0	0.914	0.998
DNAJC5	HSPA8	1854078	1843112	9606.ENSP00000354111	9606.ENSP00000227378	0.309	0	0.396	0	0.4	0.329	0.924	0.755	0.996
CNOT4	CNOT8	1862294	1846981	9606.ENSP00000445508	9606.ENSP00000285896	0	0	0	0	0.117	0.515	0.9	0.9	0.995
SRSF4	SRRM2	1855988	1848331	9606.ENSP00000362900	9606.ENSP00000301740	0	0	0	0	0.097	0.791	0.9	0.541	0.99
HSPA4	HSPA8	1848476	1843112	9606.ENSP00000302961	9606.ENSP00000227378	0	0	0.49	0.805	0.322	0.792	0.9	0.945	0.988
MUC2	MUC1	1861142	1854790	9606.ENSP00000415183	9606.ENSP00000357380	0	0	0	0	0	0	0.9	0.877	0.987
SRRM1	SRRM2	1850815	1848331	9606.ENSP00000326261	9606.ENSP00000301740	0	0	0	0	0.172	0.503	0.9	0.705	0.986
FOS	EP300	1848822	1845316	9606.ENSP00000306245	9606.ENSP00000263253	0	0	0	0	0	0.372	0.9	0.701	0.979
MUC2	MUC7	1861142	1848361	9606.ENSP00000415183	9606.ENSP00000302021	0	0	0	0	0	0	0.9	0.781	0.977
SRRT	HSPA8	1849710	1843112	9606.ENSP00000314491	9606.ENSP00000227378	0	0	0	0	0.054	0.774	0.9	0	0.976
SRRM2	SRSF1	1848331	1844652	9606.ENSP00000301740	9606.ENSP00000258962	0	0	0	0	0.056	0.718	0.9	0.197	0.975
SRSF4	SRRM1	1855988	1850815	9606.ENSP00000362900	9606.ENSP00000326261	0	0	0	0	0.162	0.4	0.9	0.486	0.97
SRSF1	SUGP1	1844652	1843847	9606.ENSP00000258962	9606.ENSP00000247001	0	0	0	0	0.053	0	0.9	0.708	0.97
SRRM2	RBM25	1848331	1845034	9606.ENSP00000301740	9606.ENSP00000261973	0	0	0	0	0.085	0.853	0	0.791	0.969
EP300	NFKB1	1845316	1843094	9606.ENSP00000263253	9606.ENSP00000226574	0	0	0	0	0	0.397	0.9	0.519	0.968
MUC1	MUC7	1854790	1848361	9606.ENSP00000357380	9606.ENSP00000302021	0	0	0	0	0	0	0.9	0.701	0.968
DHX9	SRSF1	1854615	1844652	9606.ENSP00000356520	9606.ENSP00000258962	0	0	0	0	0.121	0.54	0.9	0.307	0.968
SRSF4	SRSF1	1855988	1844652	9606.ENSP00000362900	9606.ENSP00000258962	0	0	0	0.844	0.128	0.603	0.9	0.863	0.967
MAP3K8	NFKB1	1845272	1843094	9606.ENSP00000263056	9606.ENSP00000226574	0	0	0	0	0.13	0.407	0.9	0.383	0.964
DHX9	SRRM2	1854615	1848331	9606.ENSP00000356520	9606.ENSP00000301740	0	0	0	0	0.054	0.602	0.9	0.109	0.962
HNRNPU	SRSF1	1846836	1844652	9606.ENSP00000283179	9606.ENSP00000258962	0	0	0	0	0.073	0.491	0.9	0.281	0.961
MUC17	MUC7	1848442	1848361	9606.ENSP00000302716	9606.ENSP00000302021	0	0	0	0	0	0	0.9	0.63	0.961
MUC19	MUC7	1859854	1848361	9606.ENSP00000395253	9606.ENSP00000302021	0	0	0	0	0	0	0.9	0.63	0.961
MUC2	MUC17	1861142	1848442	9606.ENSP00000415183	9606.ENSP00000302716	0	0	0	0	0	0	0.9	0.63	0.961
DHX16	SRRM2	1856499	1848331	9606.ENSP00000365625	9606.ENSP00000301740	0	0	0	0	0.054	0.545	0.9	0.176	0.959
DDX10	NOP58	1849698	1845519	9606.ENSP00000314348	9606.ENSP00000264279	0	0	0	0	0.857	0.668	0	0.197	0.958
DHX9	HNRNPU	1854615	1846836	9606.ENSP00000356520	9606.ENSP00000283179	0	0	0	0	0.163	0.36	0.9	0.304	0.957
MITF	EP300	1847592	1845316	9606.ENSP00000295600	9606.ENSP00000263253	0	0	0	0	0	0.374	0.9	0.34	0.955
HSPA4	DNAJC10	1848476	1845474	9606.ENSP00000302961	9606.ENSP00000264065	0.361	0	0	0	0.189	0.798	0	0.607	0.953
DHX9	SRRT	1854615	1849710	9606.ENSP00000356520	9606.ENSP00000314491	0	0	0	0	0.084	0.503	0.9	0.074	0.952
MUC19	MUC17	1859854	1848442	9606.ENSP00000395253	9606.ENSP00000302716	0	0	0	0	0	0	0.9	0.542	0.952
MUC1	MUC17	1854790	1848442	9606.ENSP00000357380	9606.ENSP00000302716	0	0	0	0	0	0	0.9	0.531	0.951
SRRM2	HNRNPU	1848331	1846836	9606.ENSP00000301740	9606.ENSP00000283179	0	0	0	0	0	0.491	0.9	0.06	0.948
TNNC2	TTN	1855707	1852739	9606.ENSP00000361636	9606.ENSP00000343764	0	0	0	0	0.183	0.293	0.9	0.205	0.947
FOS	HMOX1	1848822	1842546	9606.ENSP00000306245	9606.ENSP00000216117	0	0	0	0	0	0	0.9	0.501	0.947
SRRM1	SRSF1	1850815	1844652	9606.ENSP00000326261	9606.ENSP00000258962	0	0	0	0	0.165	0.096	0.9	0.351	0.944
BIN1	BIN2	1849903	1845911	9606.ENSP00000316779	9606.ENSP00000267012	0	0	0	0.845	0	0.36	0.9	0.863	0.942
MUC19	MUC1	1859854	1854790	9606.ENSP00000395253	9606.ENSP00000357380	0	0	0	0	0	0	0.9	0.411	0.938
AGRN	LRP2	1857017	1845419	9606.ENSP00000368678	9606.ENSP00000263816	0	0	0	0	0	0.286	0.9	0.204	0.938
AGRN	HPSE	1857017	1849034	9606.ENSP00000368678	9606.ENSP00000308107	0	0	0	0	0	0	0.9	0.342	0.931
DHX16	SRSF1	1856499	1844652	9606.ENSP00000365625	9606.ENSP00000258962	0	0	0	0	0.074	0.182	0.9	0.202	0.931
DHX16	SRSF4	1856499	1855988	9606.ENSP00000365625	9606.ENSP00000362900	0	0	0	0	0.074	0.182	0.9	0.2	0.931
SRRM1	RBM25	1850815	1845034	9606.ENSP00000326261	9606.ENSP00000261973	0	0	0	0	0.297	0.774	0	0.598	0.93
DHX16	DHX9	1856499	1854615	9606.ENSP00000365625	9606.ENSP00000356520	0	0	0.511	0.675	0.093	0	0.9	0.384	0.929
DHX16	SUGP1	1856499	1843847	9606.ENSP00000365625	9606.ENSP00000247001	0	0	0	0	0.053	0.296	0.9	0.042	0.927
GSTM1	HPGDS	1849425	1847557	9606.ENSP00000311469	9606.ENSP00000295256	0	0	0.232	0.737	0	0	0.9	0.878	0.926
AGRN	LRP1	1857017	1843653	9606.ENSP00000368678	9606.ENSP00000243077	0	0	0	0	0	0.286	0.9	0.049	0.926
SRSF1	HSPA8	1844652	1843112	9606.ENSP00000258962	9606.ENSP00000227378	0	0	0	0	0.122	0.051	0.9	0.219	0.926
NPPA	FOS	1856505	1848822	9606.ENSP00000365663	9606.ENSP00000306245	0	0	0	0	0	0	0.9	0.272	0.924
DHX16	SRRM1	1856499	1850815	9606.ENSP00000365625	9606.ENSP00000326261	0	0	0	0	0.056	0.107	0.9	0.205	0.924
SRSF4	DHX9	1855988	1854615	9606.ENSP00000362900	9606.ENSP00000356520	0	0	0	0	0.074	0.182	0.9	0.083	0.921
PKD1	CNGB1	1845112	1844037	9606.ENSP00000262304	9606.ENSP00000251102	0	0	0	0	0	0	0.9	0.236	0.92
OBSCN	TTN	1862970	1852739	9606.ENSP00000455507	9606.ENSP00000343764	0	0	0	0.623	0.17	0.866	0	0.803	0.919
DHX9	SUGP1	1854615	1843847	9606.ENSP00000356520	9606.ENSP00000247001	0	0	0	0	0.054	0.169	0.9	0.08	0.917
EP300	HSPA8	1845316	1843112	9606.ENSP00000263253	9606.ENSP00000227378	0	0	0	0	0	0.043	0.9	0.195	0.916
SRSF4	HNRNPU	1855988	1846836	9606.ENSP00000362900	9606.ENSP00000283179	0	0	0	0	0.045	0	0.9	0.192	0.916
DHX9	HSPA8	1854615	1843112	9606.ENSP00000356520	9606.ENSP00000227378	0	0	0	0	0.054	0	0.9	0.176	0.915
MUC2	EP300	1861142	1845316	9606.ENSP00000415183	9606.ENSP00000263253	0	0	0	0	0	0	0.9	0.186	0.915
DNAJC5	HSPA4	1854078	1848476	9606.ENSP00000354111	9606.ENSP00000302961	0.309	0	0.206	0	0.4	0.499	0.274	0.421	0.914
LAMA1	AGRN	1857843	1857017	9606.ENSP00000374309	9606.ENSP00000368678	0	0	0	0.61	0.053	0.068	0.9	0.274	0.913
HNRNPU	HSPA8	1846836	1843112	9606.ENSP00000283179	9606.ENSP00000227378	0	0	0	0	0	0	0.9	0.16	0.912
SRSF4	HSPA8	1855988	1843112	9606.ENSP00000362900	9606.ENSP00000227378	0	0	0	0	0.057	0.066	0.9	0.127	0.912
DHX9	SRRM1	1854615	1850815	9606.ENSP00000356520	9606.ENSP00000326261	0	0	0	0	0.119	0	0.9	0.078	0.911
LEO1	AFF4	1848083	1845731	9606.ENSP00000299601	9606.ENSP00000265343	0	0	0	0	0.049	0	0.9	0.143	0.911
DHX16	HSPA8	1856499	1843112	9606.ENSP00000365625	9606.ENSP00000227378	0	0	0	0	0.072	0	0.9	0.12	0.911
SRSF4	SUGP1	1855988	1843847	9606.ENSP00000362900	9606.ENSP00000247001	0	0	0	0	0.051	0	0.9	0.14	0.911
SRRM1	HNRNPU	1850815	1846836	9606.ENSP00000326261	9606.ENSP00000283179	0	0	0	0	0.091	0	0.9	0.097	0.91
SRRM1	SRRT	1850815	1849710	9606.ENSP00000326261	9606.ENSP00000314491	0	0	0	0	0.122	0	0.9	0.049	0.909
DHX16	WBP11	1856499	1844849	9606.ENSP00000365625	9606.ENSP00000261167	0	0	0	0	0.055	0	0.9	0.123	0.909
MUC2	MUC19	1861142	1859854	9606.ENSP00000415183	9606.ENSP00000395253	0	0	0	0.813	0	0	0.9	0.529	0.909
SRRT	SRSF1	1849710	1844652	9606.ENSP00000314491	9606.ENSP00000258962	0	0	0	0	0.102	0	0.9	0.072	0.909
NUP54	SRSF1	1845636	1844652	9606.ENSP00000264883	9606.ENSP00000258962	0	0	0	0	0.072	0	0.9	0.089	0.908
SRSF4	SRRT	1855988	1849710	9606.ENSP00000362900	9606.ENSP00000314491	0	0	0	0	0.106	0	0.9	0.061	0.908
HSPA4	NUP54	1848476	1845636	9606.ENSP00000302961	9606.ENSP00000264883	0	0	0	0	0.111	0.054	0.9	0	0.908
CHST3	CSPG4	1855834	1849543	9606.ENSP00000362207	9606.ENSP00000312506	0	0	0	0	0	0	0.9	0.103	0.906
SRRT	SRRM2	1849710	1848331	9606.ENSP00000314491	9606.ENSP00000301740	0	0	0	0	0.055	0	0.9	0.088	0.906
DHX9	NFKB1	1854615	1843094	9606.ENSP00000356520	9606.ENSP00000226574	0	0	0	0	0	0	0.9	0.103	0.906
NUP54	HSPA8	1845636	1843112	9606.ENSP00000264883	9606.ENSP00000227378	0	0	0	0	0.051	0.057	0.9	0.073	0.906
AGRN	CSPG4	1857017	1849543	9606.ENSP00000368678	9606.ENSP00000312506	0	0	0	0	0	0	0.9	0.089	0.905
SRRM2	SUGP1	1848331	1843847	9606.ENSP00000301740	9606.ENSP00000247001	0	0	0	0	0.094	0	0.9	0	0.905
BIN1	HSPA8	1849903	1843112	9606.ENSP00000316779	9606.ENSP00000227378	0	0	0	0	0	0	0.9	0.09	0.905
SRRT	SUGP1	1849710	1843847	9606.ENSP00000314491	9606.ENSP00000247001	0	0	0	0	0.083	0	0.9	0	0.904
DNAJC10	HSPA8	1845474	1843112	9606.ENSP00000264065	9606.ENSP00000227378	0.361	0	0	0	0.128	0.668	0	0.546	0.904
HNRNPU	WBP11	1846836	1844849	9606.ENSP00000283179	9606.ENSP00000261167	0	0	0	0	0.052	0	0.9	0.076	0.904
SRSF4	NUP54	1855988	1845636	9606.ENSP00000362900	9606.ENSP00000264883	0	0	0	0	0.055	0	0.9	0.066	0.904
SRRM2	HSPA8	1848331	1843112	9606.ENSP00000301740	9606.ENSP00000227378	0	0	0	0	0.055	0	0.9	0.074	0.904
LRP2	HSPA8	1845419	1843112	9606.ENSP00000263816	9606.ENSP00000227378	0	0	0	0	0	0	0.9	0.074	0.903
EXOC5	PKD1	1859466	1845112	9606.ENSP00000389934	9606.ENSP00000262304	0	0	0	0	0	0	0.9	0.074	0.903
BIN1	LRP2	1849903	1845419	9606.ENSP00000316779	9606.ENSP00000263816	0	0	0	0	0	0	0.9	0.074	0.903
SRSF4	WBP11	1855988	1844849	9606.ENSP00000362900	9606.ENSP00000261167	0	0	0	0	0.053	0	0.9	0.049	0.902
WBP11	HSPA8	1844849	1843112	9606.ENSP00000261167	9606.ENSP00000227378	0	0	0	0	0	0	0.9	0.066	0.902
WBP11	SRSF1	1844849	1844652	9606.ENSP00000261167	9606.ENSP00000258962	0	0	0	0	0.053	0	0.9	0.056	0.902
PKD1	EXOC6	1845112	1844821	9606.ENSP00000262304	9606.ENSP00000260762	0	0	0	0	0	0	0.9	0.063	0.902
DHX16	SRRT	1856499	1849710	9606.ENSP00000365625	9606.ENSP00000314491	0	0	0	0	0.064	0	0.9	0	0.902
DHX9	WBP11	1854615	1844849	9606.ENSP00000356520	9606.ENSP00000261167	0	0	0	0	0.053	0	0.9	0	0.901
SUGP1	HSPA8	1843847	1843112	9606.ENSP00000247001	9606.ENSP00000227378	0	0	0	0	0.052	0	0.9	0	0.901
WBP11	SUGP1	1844849	1843847	9606.ENSP00000261167	9606.ENSP00000247001	0	0	0	0	0.054	0	0.9	0	0.901
CLCA4	CLCA1	1855296	1843408	9606.ENSP00000359594	9606.ENSP00000234701	0	0	0	0.971	0.042	0	0.9	0.553	0.901
SRRM1	NUP54	1850815	1845636	9606.ENSP00000326261	9606.ENSP00000264883	0	0	0	0	0.053	0	0.9	0	0.901
SRRM1	HSPA8	1850815	1843112	9606.ENSP00000326261	9606.ENSP00000227378	0	0	0	0	0.055	0	0.9	0	0.901
SRRM1	SUGP1	1850815	1843847	9606.ENSP00000326261	9606.ENSP00000247001	0	0	0	0	0.053	0	0.9	0	0.901
SRRT	HNRNPU	1849710	1846836	9606.ENSP00000314491	9606.ENSP00000283179	0	0	0	0	0.053	0	0.9	0.041	0.901
SRRM1	WBP11	1850815	1844849	9606.ENSP00000326261	9606.ENSP00000261167	0	0	0	0	0.053	0	0.9	0	0.901
SRRT	WBP11	1849710	1844849	9606.ENSP00000314491	9606.ENSP00000261167	0	0	0	0	0.055	0	0.9	0	0.901
DHX16	HNRNPU	1856499	1846836	9606.ENSP00000365625	9606.ENSP00000283179	0	0	0	0	0.045	0	0.9	0.041	0.9
EXOC5	CNGB1	1859466	1844037	9606.ENSP00000389934	9606.ENSP00000251102	0	0	0	0	0	0	0.9	0	0.9
HNRNPU	SUGP1	1846836	1843847	9606.ENSP00000283179	9606.ENSP00000247001	0	0	0	0	0.049	0	0.9	0	0.9
LPXN	BIN2	1861869	1845911	9606.ENSP00000431284	9606.ENSP00000267012	0	0	0	0	0	0	0.9	0	0.9
ITIH3	APOOL	1861173	1855843	9606.ENSP00000415769	9606.ENSP00000362268	0	0	0	0	0	0	0.9	0	0.9
SRRM2	WBP11	1848331	1844849	9606.ENSP00000301740	9606.ENSP00000261167	0	0	0	0	0	0	0.9	0	0.9
EXOC6	CNGB1	1844821	1844037	9606.ENSP00000260762	9606.ENSP00000251102	0	0	0	0	0	0	0.9	0	0.9
ACTG2	MYH10	1847542	1846079	9606.ENSP00000295137	9606.ENSP00000269243	0	0	0	0	0.094	0.517	0.54	0.525	0.891
CCL4	NFKB1	1843996	1843094	9606.ENSP00000250151	9606.ENSP00000226574	0	0	0	0	0.073	0	0.8	0.444	0.887
FOS	NFKB1	1848822	1843094	9606.ENSP00000306245	9606.ENSP00000226574	0	0	0	0	0.052	0.366	0	0.823	0.885
TBCEL	TBCC	1860437	1843730	9606.ENSP00000403925	9606.ENSP00000244625	0	0	0	0	0	0	0	0.868	0.868
FOS	CCL4	1848822	1843996	9606.ENSP00000306245	9606.ENSP00000250151	0	0	0	0	0.118	0	0.8	0.272	0.86
OBSCN	ANK1	1862970	1845788	9606.ENSP00000455507	9606.ENSP00000265709	0	0	0	0	0.061	0.516	0	0.694	0.849
INSC	PARD3	1857053	1856180	9606.ENSP00000368872	9606.ENSP00000363921	0	0	0	0	0	0.285	0	0.715	0.787
FOS	HSPA4	1848822	1848476	9606.ENSP00000306245	9606.ENSP00000302961	0	0	0	0	0.054	0.054	0	0.743	0.75
GCH1	CBR1	1858303	1847224	9606.ENSP00000378890	9606.ENSP00000290349	0.073	0	0	0	0	0.142	0	0.706	0.746
ACSL4	DSPP	1852250	1846797	9606.ENSP00000339787	9606.ENSP00000282478	0	0	0	0	0	0	0	0.731	0.731
CYCS	HSPA4	1848998	1848476	9606.ENSP00000307786	9606.ENSP00000302961	0	0	0	0	0.114	0.043	0	0.687	0.711
TAF15	TCF12	1863971	1851305	9606.ENSP00000466950	9606.ENSP00000331057	0	0	0	0	0	0.069	0	0.698	0.706
OBSCN	TNNC2	1862970	1855707	9606.ENSP00000455507	9606.ENSP00000361636	0	0	0	0	0.136	0.541	0	0.294	0.695
HSPA4	NFKB1	1848476	1843094	9606.ENSP00000302961	9606.ENSP00000226574	0.056	0	0	0	0	0.341	0	0.538	0.688
ALDH18A1	ACSM3	1855437	1847172	9606.ENSP00000360268	9606.ENSP00000289416	0.137	0	0	0	0.06	0	0.411	0.417	0.684
ERO1L	DNAJC10	1858318	1845474	9606.ENSP00000379042	9606.ENSP00000264065	0	0	0	0	0.055	0.094	0	0.658	0.682
LPXN	LDB3	1861869	1860278	9606.ENSP00000431284	9606.ENSP00000401437	0	0	0	0.75	0.057	0.669	0	0.127	0.681
ABCE1	NOP58	1847757	1845519	9606.ENSP00000296577	9606.ENSP00000264279	0	0	0	0	0.673	0	0	0.051	0.676
MARK3	MITF	1860915	1847592	9606.ENSP00000411397	9606.ENSP00000295600	0	0	0	0	0.054	0.37	0	0.5	0.676
HSPA4	LRP1	1848476	1843653	9606.ENSP00000302961	9606.ENSP00000243077	0	0	0	0	0	0	0	0.67	0.67
MUC1	EEF1A2	1854790	1842645	9606.ENSP00000357380	9606.ENSP00000217182	0	0	0	0	0	0	0	0.67	0.67
CYCS	NFKB1	1848998	1843094	9606.ENSP00000307786	9606.ENSP00000226574	0	0	0	0	0.043	0	0	0.67	0.67
FOS	HPGDS	1848822	1847557	9606.ENSP00000306245	9606.ENSP00000295256	0	0	0	0	0	0	0	0.663	0.663
LDB3	TTN	1860278	1852739	9606.ENSP00000401437	9606.ENSP00000343764	0	0	0	0	0.17	0	0	0.608	0.661
TNNC2	ACTG2	1855707	1847542	9606.ENSP00000361636	9606.ENSP00000295137	0	0	0	0	0.103	0.296	0	0.504	0.659
CYCS	HSPA8	1848998	1843112	9606.ENSP00000307786	9606.ENSP00000227378	0	0	0	0	0.135	0.361	0	0.428	0.657
TTN	MYH10	1852739	1846079	9606.ENSP00000343764	9606.ENSP00000269243	0	0	0	0	0.125	0.067	0.54	0.189	0.655
SLC46A1	HMOX1	1859884	1842546	9606.ENSP00000395653	9606.ENSP00000216117	0	0	0	0	0	0	0	0.652	0.652
ACTG2	EEF1A2	1847542	1842645	9606.ENSP00000295137	9606.ENSP00000217182	0	0	0	0	0.27	0.107	0	0.505	0.649
RBM25	SRSF1	1845034	1844652	9606.ENSP00000261973	9606.ENSP00000258962	0	0	0	0	0.357	0.397	0	0.162	0.646
GNAQ	PLCE1	1847018	1844822	9606.ENSP00000286548	9606.ENSP00000260766	0	0	0	0	0.072	0.351	0	0.46	0.646
PNPT1	DDX10	1859759	1849698	9606.ENSP00000393953	9606.ENSP00000314348	0.1	0	0	0	0.099	0.481	0	0.254	0.644
EGR3	FOS	1850005	1848822	9606.ENSP00000318057	9606.ENSP00000306245	0	0	0	0	0.352	0.066	0	0.456	0.642
NFKB1	HMOX1	1843094	1842546	9606.ENSP00000226574	9606.ENSP00000216117	0	0	0	0	0.074	0	0	0.628	0.64
FCN2	LRP1	1847312	1843653	9606.ENSP00000291744	9606.ENSP00000243077	0	0	0	0	0	0.324	0	0.484	0.636
INVS	PKD1	1845150	1845112	9606.ENSP00000262457	9606.ENSP00000262304	0	0	0	0	0	0	0	0.636	0.636
HPGDS	PPIG	1847557	1844835	9606.ENSP00000295256	9606.ENSP00000260970	0	0	0	0	0	0	0	0.63	0.63
GSTM1	PPIG	1849425	1844835	9606.ENSP00000311469	9606.ENSP00000260970	0	0	0	0	0	0	0	0.63	0.63
CYCS	HPGDS	1848998	1847557	9606.ENSP00000307786	9606.ENSP00000295256	0	0	0	0	0	0	0	0.629	0.629
BAZ2B	PARD3	1858042	1856180	9606.ENSP00000376534	9606.ENSP00000363921	0	0	0	0	0.061	0	0	0.621	0.628
MARK3	PARD3	1860915	1856180	9606.ENSP00000411397	9606.ENSP00000363921	0	0	0	0	0	0	0	0.625	0.625
MGEA5	ARSB	1854234	1845642	9606.ENSP00000354850	9606.ENSP00000264914	0	0	0	0	0.105	0	0	0.596	0.623
ACSM3	ACAT1	1847172	1845812	9606.ENSP00000289416	9606.ENSP00000265838	0.062	0	0	0	0.159	0	0.435	0.254	0.623
PPIA	HSPA8	1861418	1843112	9606.ENSP00000419425	9606.ENSP00000227378	0	0	0	0	0.073	0.111	0	0.567	0.612
FOS	MITF	1848822	1847592	9606.ENSP00000306245	9606.ENSP00000295600	0	0	0	0	0	0.384	0	0.394	0.611
ABCE1	ABCB6	1847757	1845723	9606.ENSP00000296577	9606.ENSP00000265316	0	0	0	0	0.066	0	0	0.6	0.61
MT-ATP6	CYCS	1854175	1848998	9606.ENSP00000354632	9606.ENSP00000307786	0	0	0	0	0	0	0	0.608	0.608
HSPA4	HMOX1	1848476	1842546	9606.ENSP00000302961	9606.ENSP00000216117	0	0	0	0	0	0	0	0.605	0.605
DMAP1	ACTG2	1849566	1847542	9606.ENSP00000312697	9606.ENSP00000295137	0	0	0	0	0.055	0.588	0	0.068	0.605
LRCH1	LRCH3	1857859	1851714	9606.ENSP00000374447	9606.ENSP00000334375	0	0	0	0.864	0	0.596	0	0.15	0.603
ACSL4	ACAT1	1852250	1845812	9606.ENSP00000339787	9606.ENSP00000265838	0.309	0	0	0	0.269	0	0	0.276	0.602
TAF3	DMAP1	1852303	1849566	9606.ENSP00000340271	9606.ENSP00000312697	0	0	0	0	0.055	0.538	0	0.159	0.6
